# Supplementary material for: Scalable summary-statistics-based heritability estimation method with individual genotype level accuracy
Source: Genome Res. 2024 Sep;34(9):1286–93. doi: 10.1101/gr.279207.124 (PMC11529871; doi:10.1101/gr.279207.124)
Supplement: Supplement 1 [file Supplemental_Code.zip]

Archive with 810 entries (709 files):
- Supplemental_Code/
- Supplemental_Code/.gitignore
- Supplemental_Code/environment.yml
- Supplemental_Code/README.md
- Supplemental_Code/requirements.txt
- Supplemental_Code/example/
- Supplemental_Code/example/10k_split.bim
- Supplemental_Code/example/double_uniform_0.2.txt
- Supplemental_Code/example/double_uniform_10k_stoc_k100.gw.ldscore.gz
- Supplemental_Code/example/double_uniform_50k_k100.MN
- Supplemental_Code/example/double_uniform_50k_k100.tr
- Supplemental_Code/example/estimate_gwldscore.sh
- Supplemental_Code/example/h2_ldscore.sh
- Supplemental_Code/example/h2_tr.sh
- Supplemental_Code/example/sim_50k_h2_0.25_p_0.01.sumstat
- Supplemental_Code/example/small.bed
- Supplemental_Code/example/small.bim
- Supplemental_Code/example/small.double_annot.txt
- Supplemental_Code/example/small.fam
- Supplemental_Code/manuscript/
- Supplemental_Code/manuscript/README.md
- Supplemental_Code/manuscript/realphenos/
- Supplemental_Code/manuscript/realphenos/regress_on_cov.ipynb
- Supplemental_Code/manuscript/realphenos/residual_pheno_list.txt
- Supplemental_Code/manuscript/simulator/
- Supplemental_Code/manuscript/simulator/CMakeLists.txt
- Supplemental_Code/manuscript/simulator/README.md
- Supplemental_Code/manuscript/simulator/example/
- Supplemental_Code/manuscript/simulator/example/annot.txt
- Supplemental_Code/manuscript/simulator/example/double.txt
- Supplemental_Code/manuscript/simulator/example/maf.ld.txt
- Supplemental_Code/manuscript/simulator/example/param.txt
- Supplemental_Code/manuscript/simulator/example/small.bed
- Supplemental_Code/manuscript/simulator/example/small.bim
- Supplemental_Code/manuscript/simulator/example/small.fam
- Supplemental_Code/manuscript/simulator/include/
- Supplemental_Code/manuscript/simulator/include/arguments.h
- Supplemental_Code/manuscript/simulator/include/genotype.h
- Supplemental_Code/manuscript/simulator/include/helper.h
- Supplemental_Code/manuscript/simulator/include/mailman.h
- Supplemental_Code/manuscript/simulator/include/storage.h
- Supplemental_Code/manuscript/simulator/include/Eigen/
- Supplemental_Code/manuscript/simulator/include/Eigen/Cholesky
- Supplemental_Code/manuscript/simulator/include/Eigen/CholmodSupport
- Supplemental_Code/manuscript/simulator/include/Eigen/Core
- Supplemental_Code/manuscript/simulator/include/Eigen/Dense
- Supplemental_Code/manuscript/simulator/include/Eigen/Eigen
- Supplemental_Code/manuscript/simulator/include/Eigen/Eigenvalues
- Supplemental_Code/manuscript/simulator/include/Eigen/Geometry
- Supplemental_Code/manuscript/simulator/include/Eigen/Householder
- Supplemental_Code/manuscript/simulator/include/Eigen/IterativeLinearSolvers
- Supplemental_Code/manuscript/simulator/include/Eigen/Jacobi
- Supplemental_Code/manuscript/simulator/include/Eigen/LU
- Supplemental_Code/manuscript/simulator/include/Eigen/MetisSupport
- Supplemental_Code/manuscript/simulator/include/Eigen/OrderingMethods
- Supplemental_Code/manuscript/simulator/include/Eigen/PardisoSupport
- Supplemental_Code/manuscript/simulator/include/Eigen/PaStiXSupport
- Supplemental_Code/manuscript/simulator/include/Eigen/QR
- Supplemental_Code/manuscript/simulator/include/Eigen/QtAlignedMalloc
- Supplemental_Code/manuscript/simulator/include/Eigen/Sparse
- Supplemental_Code/manuscript/simulator/include/Eigen/SparseCholesky
- Supplemental_Code/manuscript/simulator/include/Eigen/SparseCore
- Supplemental_Code/manuscript/simulator/include/Eigen/SparseLU
- Supplemental_Code/manuscript/simulator/include/Eigen/SparseQR
- Supplemental_Code/manuscript/simulator/include/Eigen/SPQRSupport
- Supplemental_Code/manuscript/simulator/include/Eigen/StdDeque
- Supplemental_Code/manuscript/simulator/include/Eigen/StdList
- Supplemental_Code/manuscript/simulator/include/Eigen/StdVector
- Supplemental_Code/manuscript/simulator/include/Eigen/SuperLUSupport
- Supplemental_Code/manuscript/simulator/include/Eigen/SVD
- Supplemental_Code/manuscript/simulator/include/Eigen/UmfPackSupport
- Supplemental_Code/manuscript/simulator/include/Eigen/src/
- Supplemental_Code/manuscript/simulator/include/Eigen/src/Cholesky/
- Supplemental_Code/manuscript/simulator/include/Eigen/src/Cholesky/LDLT.h
- Supplemental_Code/manuscript/simulator/include/Eigen/src/Cholesky/LLT.h
- Supplemental_Code/manuscript/simulator/include/Eigen/src/Cholesky/LLT_LAPACKE.h
- Supplemental_Code/manuscript/simulator/include/Eigen/src/CholmodSupport/
- Supplemental_Code/manuscript/simulator/include/Eigen/src/CholmodSupport/CholmodSupport.h
- Supplemental_Code/manuscript/simulator/include/Eigen/src/Core/
- Supplemental_Code/manuscript/simulator/include/Eigen/src/Core/Array.h
- Supplemental_Code/manuscript/simulator/include/Eigen/src/Core/ArrayBase.h
- Supplemental_Code/manuscript/simulator/include/Eigen/src/Core/ArrayWrapper.h
- Supplemental_Code/manuscript/simulator/include/Eigen/src/Core/Assign.h
- Supplemental_Code/manuscript/simulator/include/Eigen/src/Core/AssignEvaluator.h
- Supplemental_Code/manuscript/simulator/include/Eigen/src/Core/Assign_MKL.h
- Supplemental_Code/manuscript/simulator/include/Eigen/src/Core/BandMatrix.h
- Supplemental_Code/manuscript/simulator/include/Eigen/src/Core/Block.h
- Supplemental_Code/manuscript/simulator/include/Eigen/src/Core/BooleanRedux.h
- Supplemental_Code/manuscript/simulator/include/Eigen/src/Core/CommaInitializer.h
- Supplemental_Code/manuscript/simulator/include/Eigen/src/Core/ConditionEstimator.h
- Supplemental_Code/manuscript/simulator/include/Eigen/src/Core/CoreEvaluators.h
- Supplemental_Code/manuscript/simulator/include/Eigen/src/Core/CoreIterators.h
- Supplemental_Code/manuscript/simulator/include/Eigen/src/Core/CwiseBinaryOp.h
- Supplemental_Code/manuscript/simulator/include/Eigen/src/Core/CwiseNullaryOp.h
- Supplemental_Code/manuscript/simulator/include/Eigen/src/Core/CwiseTernaryOp.h
- Supplemental_Code/manuscript/simulator/include/Eigen/src/Core/CwiseUnaryOp.h
- Supplemental_Code/manuscript/simulator/include/Eigen/src/Core/CwiseUnaryView.h
- Supplemental_Code/manuscript/simulator/include/Eigen/src/Core/DenseBase.h
- Supplemental_Code/manuscript/simulator/include/Eigen/src/Core/DenseCoeffsBase.h
- Supplemental_Code/manuscript/simulator/include/Eigen/src/Core/DenseStorage.h
- Supplemental_Code/manuscript/simulator/include/Eigen/src/Core/Diagonal.h
- Supplemental_Code/manuscript/simulator/include/Eigen/src/Core/DiagonalMatrix.h
- Supplemental_Code/manuscript/simulator/include/Eigen/src/Core/DiagonalProduct.h
- Supplemental_Code/manuscript/simulator/include/Eigen/src/Core/Dot.h
- Supplemental_Code/manuscript/simulator/include/Eigen/src/Core/EigenBase.h
- Supplemental_Code/manuscript/simulator/include/Eigen/src/Core/ForceAlignedAccess.h
- Supplemental_Code/manuscript/simulator/include/Eigen/src/Core/Fuzzy.h
- Supplemental_Code/manuscript/simulator/include/Eigen/src/Core/GeneralProduct.h
- Supplemental_Code/manuscript/simulator/include/Eigen/src/Core/GenericPacketMath.h
- Supplemental_Code/manuscript/simulator/include/Eigen/src/Core/GlobalFunctions.h
- Supplemental_Code/manuscript/simulator/include/Eigen/src/Core/Inverse.h
- Supplemental_Code/manuscript/simulator/include/Eigen/src/Core/IO.h
- Supplemental_Code/manuscript/simulator/include/Eigen/src/Core/Map.h
- Supplemental_Code/manuscript/simulator/include/Eigen/src/Core/MapBase.h
- Supplemental_Code/manuscript/simulator/include/Eigen/src/Core/MathFunctions.h
- Supplemental_Code/manuscript/simulator/include/Eigen/src/Core/MathFunctionsImpl.h
- Supplemental_Code/manuscript/simulator/include/Eigen/src/Core/Matrix.h
- Supplemental_Code/manuscript/simulator/include/Eigen/src/Core/MatrixBase.h
- Supplemental_Code/manuscript/simulator/include/Eigen/src/Core/NestByValue.h
- Supplemental_Code/manuscript/simulator/include/Eigen/src/Core/NoAlias.h
- Supplemental_Code/manuscript/simulator/include/Eigen/src/Core/NumTraits.h
- Supplemental_Code/manuscript/simulator/include/Eigen/src/Core/PermutationMatrix.h
- Supplemental_Code/manuscript/simulator/include/Eigen/src/Core/PlainObjectBase.h
- Supplemental_Code/manuscript/simulator/include/Eigen/src/Core/Product.h
- Supplemental_Code/manuscript/simulator/include/Eigen/src/Core/ProductEvaluators.h
- Supplemental_Code/manuscript/simulator/include/Eigen/src/Core/Random.h
- Supplemental_Code/manuscript/simulator/include/Eigen/src/Core/Redux.h
- Supplemental_Code/manuscript/simulator/include/Eigen/src/Core/Ref.h
- Supplemental_Code/manuscript/simulator/include/Eigen/src/Core/Replicate.h
- Supplemental_Code/manuscript/simulator/include/Eigen/src/Core/ReturnByValue.h
- Supplemental_Code/manuscript/simulator/include/Eigen/src/Core/Reverse.h
- Supplemental_Code/manuscript/simulator/include/Eigen/src/Core/Select.h
- Supplemental_Code/manuscript/simulator/include/Eigen/src/Core/SelfAdjointView.h
- Supplemental_Code/manuscript/simulator/include/Eigen/src/Core/SelfCwiseBinaryOp.h
- Supplemental_Code/manuscript/simulator/include/Eigen/src/Core/Solve.h
- Supplemental_Code/manuscript/simulator/include/Eigen/src/Core/SolverBase.h
- Supplemental_Code/manuscript/simulator/include/Eigen/src/Core/SolveTriangular.h
- Supplemental_Code/manuscript/simulator/include/Eigen/src/Core/StableNorm.h
- Supplemental_Code/manuscript/simulator/include/Eigen/src/Core/Stride.h
- Supplemental_Code/manuscript/simulator/include/Eigen/src/Core/Swap.h
- Supplemental_Code/manuscript/simulator/include/Eigen/src/Core/Transpose.h
- Supplemental_Code/manuscript/simulator/include/Eigen/src/Core/Transpositions.h
- Supplemental_Code/manuscript/simulator/include/Eigen/src/Core/TriangularMatrix.h
- Supplemental_Code/manuscript/simulator/include/Eigen/src/Core/VectorBlock.h
- Supplemental_Code/manuscript/simulator/include/Eigen/src/Core/VectorwiseOp.h
- Supplemental_Code/manuscript/simulator/include/Eigen/src/Core/Visitor.h
- Supplemental_Code/manuscript/simulator/include/Eigen/src/Core/arch/
- Supplemental_Code/manuscript/simulator/include/Eigen/src/Core/arch/AltiVec/
- Supplemental_Code/manuscript/simulator/include/Eigen/src/Core/arch/AltiVec/Complex.h
- Supplemental_Code/manuscript/simulator/include/Eigen/src/Core/arch/AltiVec/MathFunctions.h
- Supplemental_Code/manuscript/simulator/include/Eigen/src/Core/arch/AltiVec/PacketMath.h
- Supplemental_Code/manuscript/simulator/include/Eigen/src/Core/arch/AVX/
- Supplemental_Code/manuscript/simulator/include/Eigen/src/Core/arch/AVX/Complex.h
- Supplemental_Code/manuscript/simulator/include/Eigen/src/Core/arch/AVX/MathFunctions.h
- Supplemental_Code/manuscript/simulator/include/Eigen/src/Core/arch/AVX/PacketMath.h
- Supplemental_Code/manuscript/simulator/include/Eigen/src/Core/arch/AVX/TypeCasting.h
- Supplemental_Code/manuscript/simulator/include/Eigen/src/Core/arch/AVX512/
- Supplemental_Code/manuscript/simulator/include/Eigen/src/Core/arch/AVX512/MathFunctions.h
- Supplemental_Code/manuscript/simulator/include/Eigen/src/Core/arch/AVX512/PacketMath.h
- Supplemental_Code/manuscript/simulator/include/Eigen/src/Core/arch/CUDA/
- Supplemental_Code/manuscript/simulator/include/Eigen/src/Core/arch/CUDA/Complex.h
- Supplemental_Code/manuscript/simulator/include/Eigen/src/Core/arch/CUDA/Half.h
- Supplemental_Code/manuscript/simulator/include/Eigen/src/Core/arch/CUDA/MathFunctions.h
- Supplemental_Code/manuscript/simulator/include/Eigen/src/Core/arch/CUDA/PacketMath.h
- Supplemental_Code/manuscript/simulator/include/Eigen/src/Core/arch/CUDA/PacketMathHalf.h
- Supplemental_Code/manuscript/simulator/include/Eigen/src/Core/arch/CUDA/TypeCasting.h
- Supplemental_Code/manuscript/simulator/include/Eigen/src/Core/arch/Default/
- Supplemental_Code/manuscript/simulator/include/Eigen/src/Core/arch/Default/Settings.h
- Supplemental_Code/manuscript/simulator/include/Eigen/src/Core/arch/NEON/
- Supplemental_Code/manuscript/simulator/include/Eigen/src/Core/arch/NEON/Complex.h
- Supplemental_Code/manuscript/simulator/include/Eigen/src/Core/arch/NEON/MathFunctions.h
- Supplemental_Code/manuscript/simulator/include/Eigen/src/Core/arch/NEON/PacketMath.h
- Supplemental_Code/manuscript/simulator/include/Eigen/src/Core/arch/SSE/
- Supplemental_Code/manuscript/simulator/include/Eigen/src/Core/arch/SSE/Complex.h
- Supplemental_Code/manuscript/simulator/include/Eigen/src/Core/arch/SSE/MathFunctions.h
- Supplemental_Code/manuscript/simulator/include/Eigen/src/Core/arch/SSE/PacketMath.h
- Supplemental_Code/manuscript/simulator/include/Eigen/src/Core/arch/SSE/TypeCasting.h
- Supplemental_Code/manuscript/simulator/include/Eigen/src/Core/arch/ZVector/
- Supplemental_Code/manuscript/simulator/include/Eigen/src/Core/arch/ZVector/Complex.h
- Supplemental_Code/manuscript/simulator/include/Eigen/src/Core/arch/ZVector/MathFunctions.h
- Supplemental_Code/manuscript/simulator/include/Eigen/src/Core/arch/ZVector/PacketMath.h
- Supplemental_Code/manuscript/simulator/include/Eigen/src/Core/functors/
- Supplemental_Code/manuscript/simulator/include/Eigen/src/Core/functors/AssignmentFunctors.h
- Supplemental_Code/manuscript/simulator/include/Eigen/src/Core/functors/BinaryFunctors.h
- Supplemental_Code/manuscript/simulator/include/Eigen/src/Core/functors/NullaryFunctors.h
- Supplemental_Code/manuscript/simulator/include/Eigen/src/Core/functors/StlFunctors.h
- Supplemental_Code/manuscript/simulator/include/Eigen/src/Core/functors/TernaryFunctors.h
- Supplemental_Code/manuscript/simulator/include/Eigen/src/Core/functors/UnaryFunctors.h
- Supplemental_Code/manuscript/simulator/include/Eigen/src/Core/products/
- Supplemental_Code/manuscript/simulator/include/Eigen/src/Core/products/GeneralBlockPanelKernel.h
- Supplemental_Code/manuscript/simulator/include/Eigen/src/Core/products/GeneralMatrixMatrix.h
- Supplemental_Code/manuscript/simulator/include/Eigen/src/Core/products/GeneralMatrixMatrixTriangular.h
- Supplemental_Code/manuscript/simulator/include/Eigen/src/Core/products/GeneralMatrixMatrix_BLAS.h
- Supplemental_Code/manuscript/simulator/include/Eigen/src/Core/products/GeneralMatrixVector.h
- Supplemental_Code/manuscript/simulator/include/Eigen/src/Core/products/GeneralMatrixVector_BLAS.h
- Supplemental_Code/manuscript/simulator/include/Eigen/src/Core/products/Parallelizer.h
- Supplemental_Code/manuscript/simulator/include/Eigen/src/Core/products/SelfadjointMatrixMatrix.h
- Supplemental_Code/manuscript/simulator/include/Eigen/src/Core/products/SelfadjointMatrixMatrix_BLAS.h
- Supplemental_Code/manuscript/simulator/include/Eigen/src/Core/products/SelfadjointMatrixVector.h
- Supplemental_Code/manuscript/simulator/include/Eigen/src/Core/products/SelfadjointMatrixVector_BLAS.h
- Supplemental_Code/manuscript/simulator/include/Eigen/src/Core/products/SelfadjointProduct.h
- Supplemental_Code/manuscript/simulator/include/Eigen/src/Core/products/SelfadjointRank2Update.h
- Supplemental_Code/manuscript/simulator/include/Eigen/src/Core/products/TriangularMatrixMatrix.h
- Supplemental_Code/manuscript/simulator/include/Eigen/src/Core/products/TriangularMatrixMatrix_BLAS.h
- Supplemental_Code/manuscript/simulator/include/Eigen/src/Core/products/TriangularMatrixVector.h
- Supplemental_Code/manuscript/simulator/include/Eigen/src/Core/products/TriangularMatrixVector_BLAS.h
- Supplemental_Code/manuscript/simulator/include/Eigen/src/Core/products/TriangularSolverMatrix.h
- Supplemental_Code/manuscript/simulator/include/Eigen/src/Core/products/TriangularSolverMatrix_BLAS.h
- Supplemental_Code/manuscript/simulator/include/Eigen/src/Core/products/TriangularSolverVector.h
- Supplemental_Code/manuscript/simulator/include/Eigen/src/Core/util/
- Supplemental_Code/manuscript/simulator/include/Eigen/src/Core/util/BlasUtil.h
- Supplemental_Code/manuscript/simulator/include/Eigen/src/Core/util/Constants.h
- Supplemental_Code/manuscript/simulator/include/Eigen/src/Core/util/DisableStupidWarnings.h
- Supplemental_Code/manuscript/simulator/include/Eigen/src/Core/util/ForwardDeclarations.h
- Supplemental_Code/manuscript/simulator/include/Eigen/src/Core/util/Macros.h
- Supplemental_Code/manuscript/simulator/include/Eigen/src/Core/util/Memory.h
- Supplemental_Code/manuscript/simulator/include/Eigen/src/Core/util/Meta.h
- Supplemental_Code/manuscript/simulator/include/Eigen/src/Core/util/MKL_support.h
- Supplemental_Code/manuscript/simulator/include/Eigen/src/Core/util/NonMPL2.h
- Supplemental_Code/manuscript/simulator/include/Eigen/src/Core/util/ReenableStupidWarnings.h
- Supplemental_Code/manuscript/simulator/include/Eigen/src/Core/util/StaticAssert.h
- Supplemental_Code/manuscript/simulator/include/Eigen/src/Core/util/XprHelper.h
- Supplemental_Code/manuscript/simulator/include/Eigen/src/Eigenvalues/
- Supplemental_Code/manuscript/simulator/include/Eigen/src/Eigenvalues/ComplexEigenSolver.h
- Supplemental_Code/manuscript/simulator/include/Eigen/src/Eigenvalues/ComplexSchur.h
- Supplemental_Code/manuscript/simulator/include/Eigen/src/Eigenvalues/ComplexSchur_LAPACKE.h
- Supplemental_Code/manuscript/simulator/include/Eigen/src/Eigenvalues/EigenSolver.h
- Supplemental_Code/manuscript/simulator/include/Eigen/src/Eigenvalues/GeneralizedEigenSolver.h
- Supplemental_Code/manuscript/simulator/include/Eigen/src/Eigenvalues/GeneralizedSelfAdjointEigenSolver.h
- Supplemental_Code/manuscript/simulator/include/Eigen/src/Eigenvalues/HessenbergDecomposition.h
- Supplemental_Code/manuscript/simulator/include/Eigen/src/Eigenvalues/MatrixBaseEigenvalues.h
- Supplemental_Code/manuscript/simulator/include/Eigen/src/Eigenvalues/RealQZ.h
- Supplemental_Code/manuscript/simulator/include/Eigen/src/Eigenvalues/RealSchur.h
- Supplemental_Code/manuscript/simulator/include/Eigen/src/Eigenvalues/RealSchur_LAPACKE.h
- Supplemental_Code/manuscript/simulator/include/Eigen/src/Eigenvalues/SelfAdjointEigenSolver.h
- Supplemental_Code/manuscript/simulator/include/Eigen/src/Eigenvalues/SelfAdjointEigenSolver_LAPACKE.h
- Supplemental_Code/manuscript/simulator/include/Eigen/src/Eigenvalues/Tridiagonalization.h
- Supplemental_Code/manuscript/simulator/include/Eigen/src/Geometry/
- Supplemental_Code/manuscript/simulator/include/Eigen/src/Geometry/AlignedBox.h
- Supplemental_Code/manuscript/simulator/include/Eigen/src/Geometry/AngleAxis.h
- Supplemental_Code/manuscript/simulator/include/Eigen/src/Geometry/EulerAngles.h
- Supplemental_Code/manuscript/simulator/include/Eigen/src/Geometry/Homogeneous.h
- Supplemental_Code/manuscript/simulator/include/Eigen/src/Geometry/Hyperplane.h
- Supplemental_Code/manuscript/simulator/include/Eigen/src/Geometry/OrthoMethods.h
- Supplemental_Code/manuscript/simulator/include/Eigen/src/Geometry/ParametrizedLine.h
- Supplemental_Code/manuscript/simulator/include/Eigen/src/Geometry/Quaternion.h
- Supplemental_Code/manuscript/simulator/include/Eigen/src/Geometry/Rotation2D.h
- Supplemental_Code/manuscript/simulator/include/Eigen/src/Geometry/RotationBase.h
- Supplemental_Code/manuscript/simulator/include/Eigen/src/Geometry/Scaling.h
- Supplemental_Code/manuscript/simulator/include/Eigen/src/Geometry/Transform.h
- Supplemental_Code/manuscript/simulator/include/Eigen/src/Geometry/Translation.h
- Supplemental_Code/manuscript/simulator/include/Eigen/src/Geometry/Umeyama.h
- Supplemental_Code/manuscript/simulator/include/Eigen/src/Geometry/arch/
- Supplemental_Code/manuscript/simulator/include/Eigen/src/Geometry/arch/Geometry_SSE.h
- Supplemental_Code/manuscript/simulator/include/Eigen/src/Householder/
- Supplemental_Code/manuscript/simulator/include/Eigen/src/Householder/BlockHouseholder.h
- Supplemental_Code/manuscript/simulator/include/Eigen/src/Householder/Householder.h
- Supplemental_Code/manuscript/simulator/include/Eigen/src/Householder/HouseholderSequence.h
- Supplemental_Code/manuscript/simulator/include/Eigen/src/IterativeLinearSolvers/
- Supplemental_Code/manuscript/simulator/include/Eigen/src/IterativeLinearSolvers/BasicPreconditioners.h
- Supplemental_Code/manuscript/simulator/include/Eigen/src/IterativeLinearSolvers/BiCGSTAB.h
- Supplemental_Code/manuscript/simulator/include/Eigen/src/IterativeLinearSolvers/ConjugateGradient.h
- Supplemental_Code/manuscript/simulator/include/Eigen/src/IterativeLinearSolvers/IncompleteCholesky.h
- Supplemental_Code/manuscript/simulator/include/Eigen/src/IterativeLinearSolvers/IncompleteLUT.h
- Supplemental_Code/manuscript/simulator/include/Eigen/src/IterativeLinearSolvers/IterativeSolverBase.h
- Supplemental_Code/manuscript/simulator/include/Eigen/src/IterativeLinearSolvers/SolveWithGuess.h
- Supplemental_Code/manuscript/simulator/include/Eigen/src/Jacobi/
- Supplemental_Code/manuscript/simulator/include/Eigen/src/Jacobi/Jacobi.h
- Supplemental_Code/manuscript/simulator/include/Eigen/src/LU/
- Supplemental_Code/manuscript/simulator/include/Eigen/src/LU/Determinant.h
- Supplemental_Code/manuscript/simulator/include/Eigen/src/LU/FullPivLU.h
- Supplemental_Code/manuscript/simulator/include/Eigen/src/LU/InverseImpl.h
- Supplemental_Code/manuscript/simulator/include/Eigen/src/LU/PartialPivLU.h
- Supplemental_Code/manuscript/simulator/include/Eigen/src/LU/PartialPivLU_LAPACKE.h
- Supplemental_Code/manuscript/simulator/include/Eigen/src/LU/arch/
- Supplemental_Code/manuscript/simulator/include/Eigen/src/LU/arch/Inverse_SSE.h
- Supplemental_Code/manuscript/simulator/include/Eigen/src/MetisSupport/
- Supplemental_Code/manuscript/simulator/include/Eigen/src/MetisSupport/MetisSupport.h
- Supplemental_Code/manuscript/simulator/include/Eigen/src/misc/
- Supplemental_Code/manuscript/simulator/include/Eigen/src/misc/blas.h
- Supplemental_Code/manuscript/simulator/include/Eigen/src/misc/Image.h
- Supplemental_Code/manuscript/simulator/include/Eigen/src/misc/Kernel.h
- Supplemental_Code/manuscript/simulator/include/Eigen/src/misc/lapack.h
- Supplemental_Code/manuscript/simulator/include/Eigen/src/misc/lapacke.h
- Supplemental_Code/manuscript/simulator/include/Eigen/src/misc/lapacke_mangling.h
- Supplemental_Code/manuscript/simulator/include/Eigen/src/misc/RealSvd2x2.h
- Supplemental_Code/manuscript/simulator/include/Eigen/src/OrderingMethods/
- Supplemental_Code/manuscript/simulator/include/Eigen/src/OrderingMethods/Amd.h
- Supplemental_Code/manuscript/simulator/include/Eigen/src/OrderingMethods/Eigen_Colamd.h
- Supplemental_Code/manuscript/simulator/include/Eigen/src/OrderingMethods/Ordering.h
- Supplemental_Code/manuscript/simulator/include/Eigen/src/PardisoSupport/
- Supplemental_Code/manuscript/simulator/include/Eigen/src/PardisoSupport/PardisoSupport.h
- Supplemental_Code/manuscript/simulator/include/Eigen/src/PaStiXSupport/
- Supplemental_Code/manuscript/simulator/include/Eigen/src/PaStiXSupport/PaStiXSupport.h
- Supplemental_Code/manuscript/simulator/include/Eigen/src/plugins/
- Supplemental_Code/manuscript/simulator/include/Eigen/src/plugins/ArrayCwiseBinaryOps.h
- Supplemental_Code/manuscript/simulator/include/Eigen/src/plugins/ArrayCwiseUnaryOps.h
- Supplemental_Code/manuscript/simulator/include/Eigen/src/plugins/BlockMethods.h
- Supplemental_Code/manuscript/simulator/include/Eigen/src/plugins/CommonCwiseBinaryOps.h
- Supplemental_Code/manuscript/simulator/include/Eigen/src/plugins/CommonCwiseUnaryOps.h
[truncated: 510 more entries]
