# Supplementary material for: Scalable summary-statistics-based heritability estimation method with individual genotype level accuracy
Source: Genome Res. 2024 Sep;34(9):1286–93. doi: 10.1101/gr.279207.124 (PMC11529871; doi:10.1101/gr.279207.124)
Supplement: Supplement 1 [file Supplemental_Code.zip › Supplemental_Code/environment.yml]

name: sumrhe
channels:
  - defaults
  - conda-forge
dependencies:
  - python>=3.9
  - numpy>=1.19.0
  - pandas>=1.5
  - scipy>=1.9
  - tqdm>=4.64
  - pip
  - pip:
    - bed-reader>=1.0
