# Supplementary material for: Scalable summary-statistics-based heritability estimation method with individual genotype level accuracy
Source: Genome Res. 2024 Sep;34(9):1286–93. doi: 10.1101/gr.279207.124 (PMC11529871; doi:10.1101/gr.279207.124)
Supplement: Supplement 1 [file Supplemental_Code.zip › Supplemental_Code/requirements.txt]

python>=3.9
numpy>=1.19.0
pandas>=1.5
scipy>=1.9
tqdm>=4.64
bed-reader>=1.0
