# Supplementary material for: Scalable summary-statistics-based heritability estimation method with individual genotype level accuracy
Source: Genome Res. 2024 Sep;34(9):1286–93. doi: 10.1101/gr.279207.124 (PMC11529871; doi:10.1101/gr.279207.124)
Supplement: Supplement 1 [file Supplemental_Code.zip › Supplemental_Code/example/10k_split.bim]

1	1:801536	0	801536	G	T
1	1:835499	0	835499	G	A
1	1:838555	0	838555	A	C
1	1:840753	0	840753	C	T
1	1:846864	0	846864	C	G
1	1:849998	0	849998	A	G
1	1:850780	0	850780	C	T
1	1:851390	0	851390	T	G
1	1:858051	0	858051	T	C
1	1:862772	0	862772	G	A
1	1:864490	0	864490	T	C
1	1:866938	0	866938	A	G
1	1:880238	0	880238	A	G
1	1:881918	0	881918	A	G
1	1:884767	0	884767	A	G
1	1:888659	0	888659	T	C
1	1:889238	0	889238	A	G
1	1:894519	0	894519	A	G
1	1:897738	0	897738	T	C
1	1:905894	0	905894	T	C
1	1:918270	0	918270	T	C
1	1:918573	0	918573	A	G
1	1:919127	0	919127	C	T
1	1:920640	0	920640	T	C
1	1:921071	0	921071	A	G
1	1:930377	0	930377	T	C
1	1:936487	0	936487	G	C
1	1:940203	0	940203	A	G
1	1:947809	0	947809	C	G
1	1:949608	0	949608	A	G
1	1:958905	0	958905	G	A
1	1:959509	0	959509	G	T
1	1:962720	0	962720	T	C
1	1:967000	0	967000	T	C
1	1:968226	0	968226	A	C
1	1:978762	0	978762	A	G
1	1:986732	0	986732	A	G
1	1:987253	0	987253	T	C
1	1:998501	0	998501	C	G
1	1:1004331	0	1004331	T	C
1	1:1005806	0	1005806	T	C
1	1:1018704	0	1018704	A	G
1	1:1022154	0	1022154	G	A
1	1:1022223	0	1022223	A	G
1	1:1023114	0	1023114	A	G
1	1:1023145	0	1023145	A	G
1	1:1026913	0	1026913	T	C
1	1:1036959	0	1036959	C	T
1	1:1045331	0	1045331	A	G
1	1:1047266	0	1047266	T	G
1	1:1054091	0	1054091	T	C
1	1:1062638	0	1062638	C	A
1	1:1063492	0	1063492	A	G
1	1:1065296	0	1065296	T	C
1	1:1069535	0	1069535	A	G
1	1:1069653	0	1069653	T	C
1	1:1079261	0	1079261	A	G
1	1:1092205	0	1092205	T	G
1	1:1094979	0	1094979	G	A
1	1:1105721	0	1105721	T	C
1	1:1109782	0	1109782	A	G
1	1:1110019	0	1110019	G	A
1	1:1110225	0	1110225	T	C
1	1:1110557	0	1110557	C	T
1	1:1114668	0	1114668	A	G
1	1:1115503	0	1115503	C	T
1	1:1120536	0	1120536	A	G
1	1:1126949	0	1126949	G	T
1	1:1127561	0	1127561	C	T
1	1:1129920	0	1129920	A	G
1	1:1140271	0	1140271	G	A
1	1:1146339	0	1146339	A	G
1	1:1151917	0	1151917	A	G
1	1:1156047	0	1156047	G	T
1	1:1159024	0	1159024	T	C
1	1:1171683	0	1171683	G	A
1	1:1172907	0	1172907	T	C
1	1:1175305	0	1175305	A	G
1	1:1178925	0	1178925	A	G
1	1:1181372	0	1181372	T	C
1	1:1182905	0	1182905	A	G
1	1:1195883	0	1195883	A	G
1	1:1215260	0	1215260	C	T
1	1:1218655	0	1218655	T	C
1	1:1226063	0	1226063	A	G
1	1:1226512	0	1226512	A	G
1	1:1229680	0	1229680	G	T
1	1:1239847	0	1239847	T	C
1	1:1269554	0	1269554	T	C
1	1:1270132	0	1270132	A	G
1	1:1309405	0	1309405	C	T
1	1:1334475	0	1334475	C	G
1	1:1334519	0	1334519	C	G
1	1:1342394	0	1342394	A	G
1	1:1454207	0	1454207	T	C
1	1:1470807	0	1470807	T	C
1	1:1486903	0	1486903	C	T
1	1:1492438	0	1492438	A	G
1	1:1494355	0	1494355	T	C
1	1:1500925	0	1500925	A	G
1	1:1512885	0	1512885	T	C
1	1:1521595	0	1521595	G	A
1	1:1525437	0	1525437	A	G
1	1:1537437	0	1537437	T	C
1	1:1549720	0	1549720	T	C
1	1:1585642	0	1585642	G	T
1	1:1612603	0	1612603	A	G
1	1:1619767	0	1619767	T	C
1	1:1670415	0	1670415	T	C
1	1:1686081	0	1686081	A	G
1	1:1686943	0	1686943	C	T
1	1:1687791	0	1687791	T	C
1	1:1689225	0	1689225	T	C
1	1:1691840	0	1691840	A	G
1	1:1707740	0	1707740	G	T
1	1:1709119	0	1709119	T	C
1	1:1712428	0	1712428	C	A
1	1:1721556	0	1721556	A	G
1	1:1738973	0	1738973	G	A
1	1:1749412	0	1749412	G	T
1	1:1763774	0	1763774	A	G
1	1:1766856	0	1766856	G	A
1	1:1770381	0	1770381	C	T
1	1:1776335	0	1776335	T	C
1	1:1777077	0	1777077	C	T
1	1:1818129	0	1818129	C	A
1	1:1829482	0	1829482	C	T
1	1:1848734	0	1848734	A	G
1	1:1878764	0	1878764	G	T
1	1:1882960	0	1882960	C	A
1	1:1886370	0	1886370	A	G
1	1:1887019	0	1887019	A	G
1	1:1888193	0	1888193	A	C
1	1:1888453	0	1888453	A	G
1	1:1892048	0	1892048	G	C
1	1:1895540	0	1895540	G	A
1	1:1900102	0	1900102	A	G
1	1:1900106	0	1900106	C	T
1	1:1900186	0	1900186	C	T
1	1:1900232	0	1900232	C	T
1	1:1905790	0	1905790	G	A
1	1:1910236	0	1910236	C	T
1	1:1912181	0	1912181	T	C
1	1:1912501	0	1912501	G	A
1	1:1930943	0	1930943	T	C
1	1:1933267	0	1933267	A	G
1	1:1941273	0	1941273	T	C
1	1:1953252	0	1953252	T	C
1	1:1966659	0	1966659	A	G
1	1:1968959	0	1968959	G	A
1	1:1969601	0	1969601	A	G
1	1:1969752	0	1969752	T	C
1	1:1982546	0	1982546	A	G
1	1:1983421	0	1983421	T	C
1	1:1986754	0	1986754	T	G
1	1:2000337	0	2000337	A	G
1	1:2008959	0	2008959	C	A
1	1:2009294	0	2009294	C	T
1	1:2014346	0	2014346	A	G
1	1:2019070	0	2019070	A	G
1	1:2038732	0	2038732	T	C
1	1:2060058	0	2060058	T	C
1	1:2067708	0	2067708	A	G
1	1:2069172	0	2069172	T	C
1	1:2071700	0	2071700	G	A
1	1:2076055	0	2076055	A	G
1	1:2082184	0	2082184	A	G
1	1:2082602	0	2082602	G	A
1	1:2091762	0	2091762	T	C
1	1:2093124	0	2093124	A	G
1	1:2094006	0	2094006	G	A
1	1:2098512	0	2098512	A	G
1	1:2099882	0	2099882	A	G
1	1:2106503	0	2106503	T	C
1	1:2113266	0	2113266	A	G
1	1:2113565	0	2113565	G	T
1	1:2114271	0	2114271	T	C
1	1:2139916	0	2139916	T	C
1	1:2142496	0	2142496	T	C
1	1:2164823	0	2164823	T	G
1	1:2168359	0	2168359	A	G
1	1:2173504	0	2173504	C	T
1	1:2182650	0	2182650	A	G
1	1:2184755	0	2184755	T	C
1	1:2186115	0	2186115	A	G
1	1:2186220	0	2186220	T	C
1	1:2188679	0	2188679	T	C
1	1:2197726	0	2197726	C	T
1	1:2209780	0	2209780	A	G
1	1:2215913	0	2215913	C	G
1	1:2218034	0	2218034	T	C
1	1:2219880	0	2219880	C	A
1	1:2221838	0	2221838	A	G
1	1:2223258	0	2223258	T	C
1	1:2224367	0	2224367	T	G
1	1:2229917	0	2229917	T	C
1	1:2233961	0	2233961	A	G
1	1:2235019	0	2235019	C	T
1	1:2236359	0	2236359	A	G
1	1:2237020	0	2237020	G	T
1	1:2238727	0	2238727	A	G
1	1:2240074	0	2240074	G	A
1	1:2253327	0	2253327	T	C
1	1:2253369	0	2253369	A	C
1	1:2254516	0	2254516	G	A
1	1:2254558	0	2254558	T	C
1	1:2256011	0	2256011	G	A
1	1:2261983	0	2261983	A	C
1	1:2265958	0	2265958	T	C
1	1:2267297	0	2267297	T	C
1	1:2269050	0	2269050	G	A
1	1:2269881	0	2269881	G	A
1	1:2270159	0	2270159	G	A
1	1:2271674	0	2271674	C	T
1	1:2280423	0	2280423	A	C
1	1:2281726	0	2281726	C	A
1	1:2286127	0	2286127	C	G
1	1:2289480	0	2289480	G	A
1	1:2292653	0	2292653	C	A
1	1:2294349	0	2294349	T	C
1	1:2299627	0	2299627	C	T
1	1:2301212	0	2301212	T	C
1	1:2301471	0	2301471	G	C
1	1:2304000	0	2304000	T	G
1	1:2306152	0	2306152	T	C
1	1:2312395	0	2312395	C	T
1	1:2314319	0	2314319	T	C
1	1:2315032	0	2315032	A	G
1	1:2325371	0	2325371	A	G
1	1:2325548	0	2325548	A	G
1	1:2329212	0	2329212	A	G
1	1:2331139	0	2331139	A	G
1	1:2334261	0	2334261	T	G
1	1:2337560	0	2337560	A	G
1	1:2338126	0	2338126	A	C
1	1:2351575	0	2351575	A	G
1	1:2352280	0	2352280	A	G
1	1:2353972	0	2353972	C	T
1	1:2354016	0	2354016	T	C
1	1:2355563	0	2355563	T	G
1	1:2357367	0	2357367	T	C
1	1:2357810	0	2357810	T	C
1	1:2362827	0	2362827	T	C
1	1:2363327	0	2363327	G	C
1	1:2366316	0	2366316	T	C
1	1:2373987	0	2373987	T	G
1	1:2376046	0	2376046	A	G
1	1:2383374	0	2383374	T	C
1	1:2396755	0	2396755	T	C
1	1:2397174	0	2397174	A	G
1	1:2401668	0	2401668	T	C
1	1:2408834	0	2408834	A	G
1	1:2409276	0	2409276	A	G
1	1:2415545	0	2415545	T	C
1	1:2416357	0	2416357	G	A
1	1:2424319	0	2424319	A	G
1	1:2426313	0	2426313	A	G
1	1:2443655	0	2443655	A	G
1	1:2444953	0	2444953	T	C
1	1:2449924	0	2449924	A	G
1	1:2452569	0	2452569	T	C
1	1:2455862	0	2455862	T	C
1	1:2456203	0	2456203	A	G
1	1:2458010	0	2458010	C	G
1	1:2468726	0	2468726	T	C
1	1:2474313	0	2474313	G	C
1	1:2494330	0	2494330	A	G
1	1:2512456	0	2512456	T	C
1	1:2521430	0	2521430	T	C
1	1:2526336	0	2526336	T	C
1	1:2529283	0	2529283	A	G
1	1:2534122	0	2534122	T	C
1	1:2537072	0	2537072	T	C
1	1:2541727	0	2541727	T	C
1	1:2546089	0	2546089	T	C
1	1:2546593	0	2546593	A	G
1	1:2546808	0	2546808	C	T
1	1:2563967	0	2563967	T	C
1	1:2565327	0	2565327	T	G
1	1:2575533	0	2575533	T	G
1	1:2576455	0	2576455	T	C
1	1:2704698	0	2704698	T	C
1	1:2714157	0	2714157	C	T
1	1:2718025	0	2718025	T	C
1	1:2735973	0	2735973	G	T
1	1:2744237	0	2744237	A	G
1	1:2745338	0	2745338	A	C
1	1:2747472	0	2747472	A	G
1	1:2753227	0	2753227	C	A
1	1:2757702	0	2757702	A	G
1	1:2762910	0	2762910	C	T
1	1:2774053	0	2774053	G	A
1	1:2776777	0	2776777	C	T
1	1:2778059	0	2778059	T	C
1	1:2781267	0	2781267	A	G
1	1:2783309	0	2783309	C	T
1	1:2786626	0	2786626	T	C
1	1:2788661	0	2788661	A	G
1	1:2797856	0	2797856	C	T
1	1:2798986	0	2798986	G	A
1	1:2800573	0	2800573	T	C
1	1:2801976	0	2801976	A	G
1	1:2802562	0	2802562	A	G
1	1:2805896	0	2805896	T	C
1	1:2811402	0	2811402	C	A
1	1:2811660	0	2811660	T	C
1	1:2821127	0	2821127	T	G
1	1:2823459	0	2823459	T	G
1	1:2824171	0	2824171	A	G
1	1:2824878	0	2824878	T	C
1	1:2832957	0	2832957	A	G
1	1:2859668	0	2859668	A	G
1	1:2859724	0	2859724	T	C
1	1:2864630	0	2864630	T	G
1	1:2874312	0	2874312	T	C
1	1:2878541	0	2878541	T	C
1	1:2879739	0	2879739	A	G
1	1:2882653	0	2882653	G	A
1	1:2898199	0	2898199	T	C
1	1:2899603	0	2899603	T	G
1	1:2902128	0	2902128	C	T
1	1:2903725	0	2903725	C	T
1	1:2904703	0	2904703	C	G
1	1:2915334	0	2915334	C	T
1	1:2922744	0	2922744	A	G
1	1:2927624	0	2927624	C	T
1	1:2935032	0	2935032	T	G
1	1:2952404	0	2952404	G	A
1	1:2957600	0	2957600	C	T
1	1:2958856	0	2958856	A	C
1	1:2970621	0	2970621	A	G
1	1:2974852	0	2974852	T	C
1	1:2975328	0	2975328	A	G
1	1:2994717	0	2994717	A	C
1	1:2995449	0	2995449	G	A
1	1:3000441	0	3000441	A	G
1	1:3001848	0	3001848	T	G
1	1:3006627	0	3006627	T	C
1	1:3013870	0	3013870	A	G
1	1:3014693	0	3014693	G	A
1	1:3015135	0	3015135	T	C
1	1:3017751	0	3017751	T	C
1	1:3019520	0	3019520	A	C
1	1:3024705	0	3024705	T	C
1	1:3036320	0	3036320	T	C
1	1:3041632	0	3041632	C	A
1	1:3044652	0	3044652	T	C
1	1:3047742	0	3047742	T	C
1	1:3051350	0	3051350	A	T
1	1:3054489	0	3054489	T	C
1	1:3055171	0	3055171	A	G
1	1:3055747	0	3055747	C	G
1	1:3057561	0	3057561	G	T
1	1:3058662	0	3058662	A	G
1	1:3059067	0	3059067	A	G
1	1:3061413	0	3061413	T	G
1	1:3061655	0	3061655	A	G
1	1:3062495	0	3062495	A	G
1	1:3062565	0	3062565	C	T
1	1:3062875	0	3062875	T	G
1	1:3074043	0	3074043	T	A
1	1:3078956	0	3078956	G	A
1	1:3083712	0	3083712	C	T
1	1:3088943	0	3088943	T	C
1	1:3089550	0	3089550	T	C
1	1:3089849	0	3089849	C	T
1	1:3093944	0	3093944	A	G
1	1:3094293	0	3094293	G	C
1	1:3103786	0	3103786	A	C
1	1:3104972	0	3104972	A	G
1	1:3106954	0	3106954	T	C
1	1:3108416	0	3108416	T	G
1	1:3108444	0	3108444	A	G
1	1:3115721	0	3115721	C	G
1	1:3115813	0	3115813	A	G
1	1:3120408	0	3120408	T	G
1	1:3130362	0	3130362	T	C
1	1:3136733	0	3136733	A	G
1	1:3144474	0	3144474	C	A
1	1:3151810	0	3151810	A	G
1	1:3158951	0	3158951	T	C
1	1:3165628	0	3165628	G	A
1	1:3165723	0	3165723	T	C
1	1:3168174	0	3168174	T	C
1	1:3168338	0	3168338	A	G
1	1:3172543	0	3172543	C	G
1	1:3172702	0	3172702	A	G
1	1:3199217	0	3199217	T	C
1	1:3201127	0	3201127	A	G
1	1:3203275	0	3203275	G	A
1	1:3205956	0	3205956	A	G
1	1:3208830	0	3208830	G	T
1	1:3209226	0	3209226	T	C
1	1:3212375	0	3212375	G	A
1	1:3212881	0	3212881	T	C
1	1:3221580	0	3221580	A	G
1	1:3227975	0	3227975	A	G
1	1:3229258	0	3229258	G	A
1	1:3233775	0	3233775	T	C
1	1:3234448	0	3234448	C	T
1	1:3236844	0	3236844	A	G
1	1:3247033	0	3247033	A	G
1	1:3247143	0	3247143	A	G
1	1:3249242	0	3249242	T	C
1	1:3252007	0	3252007	T	C
1	1:3252104	0	3252104	C	T
1	1:3254039	0	3254039	A	G
1	1:3255774	0	3255774	A	G
1	1:3261925	0	3261925	A	G
1	1:3264190	0	3264190	A	C
1	1:3271969	0	3271969	A	G
1	1:3272755	0	3272755	A	G
1	1:3272825	0	3272825	C	A
1	1:3276002	0	3276002	T	C
1	1:3276740	0	3276740	G	C
1	1:3278151	0	3278151	T	C
1	1:3282585	0	3282585	G	C
1	1:3283528	0	3283528	A	G
1	1:3284146	0	3284146	T	C
1	1:3285628	0	3285628	A	G
1	1:3287263	0	3287263	A	C
1	1:3297638	0	3297638	A	C
1	1:3300278	0	3300278	A	G
1	1:3301586	0	3301586	A	G
1	1:3301962	0	3301962	A	C
1	1:3303633	0	3303633	A	G
1	1:3318714	0	3318714	A	G
1	1:3319339	0	3319339	A	G
1	1:3320600	0	3320600	A	G
1	1:3324667	0	3324667	C	A
1	1:3328358	0	3328358	T	C
1	1:3328659	0	3328659	T	C
1	1:3330192	0	3330192	T	C
1	1:3330287	0	3330287	A	C
1	1:3330884	0	3330884	A	G
1	1:3339093	0	3339093	C	T
1	1:3339339	0	3339339	A	C
1	1:3342804	0	3342804	T	G
1	1:3344476	0	3344476	G	A
1	1:3346348	0	3346348	G	C
1	1:3349775	0	3349775	T	C
1	1:3352579	0	3352579	T	C
1	1:3353750	0	3353750	T	C
1	1:3353949	0	3353949	A	G
1	1:3354772	0	3354772	T	C
1	1:3360036	0	3360036	C	A
1	1:3360343	0	3360343	T	G
1	1:3380057	0	3380057	A	G
1	1:3395755	0	3395755	A	G
1	1:3397062	0	3397062	A	G
1	1:3407999	0	3407999	T	C
1	1:3410410	0	3410410	T	C
1	1:3410935	0	3410935	A	G
1	1:3412254	0	3412254	A	G
1	1:3417211	0	3417211	A	G
1	1:3424388	0	3424388	A	G
1	1:3424508	0	3424508	A	G
1	1:3431529	0	3431529	T	C
1	1:3436880	0	3436880	A	G
1	1:3438193	0	3438193	A	G
1	1:3438505	0	3438505	A	G
1	1:3440824	0	3440824	A	G
1	1:3441702	0	3441702	T	C
1	1:3443288	0	3443288	T	C
1	1:3443408	0	3443408	G	C
1	1:3452368	0	3452368	C	G
1	1:3454592	0	3454592	T	G
1	1:3457311	0	3457311	T	C
1	1:3457419	0	3457419	A	G
1	1:3457897	0	3457897	T	C
1	1:3459867	0	3459867	G	A
1	1:3464917	0	3464917	T	C
1	1:3466895	0	3466895	T	C
1	1:3485108	0	3485108	T	C
1	1:3486123	0	3486123	G	A
1	1:3487304	0	3487304	A	G
1	1:3496479	0	3496479	T	C
1	1:3498535	0	3498535	C	A
1	1:3500750	0	3500750	C	T
1	1:3504072	0	3504072	A	G
1	1:3509817	0	3509817	T	C
1	1:3511431	0	3511431	T	C
1	1:3511934	0	3511934	G	A
1	1:3512338	0	3512338	A	G
1	1:3512516	0	3512516	T	C
1	1:3518488	0	3518488	A	G
1	1:3519434	0	3519434	A	G
1	1:3522214	0	3522214	A	G
1	1:3522794	0	3522794	A	G
1	1:3526273	0	3526273	G	A
1	1:3526417	0	3526417	A	G
1	1:3528586	0	3528586	T	C
1	1:3530591	0	3530591	G	A
1	1:3532703	0	3532703	A	G
1	1:3533419	0	3533419	A	G
1	1:3535678	0	3535678	G	A
1	1:3538161	0	3538161	A	G
1	1:3539460	0	3539460	T	C
1	1:3539481	0	3539481	A	G
1	1:3539603	0	3539603	A	C
1	1:3546935	0	3546935	A	G
1	1:3548832	0	3548832	C	G
1	1:3552607	0	3552607	A	G
1	1:3555672	0	3555672	T	C
1	1:3557298	0	3557298	A	G
1	1:3557922	0	3557922	G	C
1	1:3562735	0	3562735	A	G
1	1:3563428	0	3563428	T	C
1	1:3567140	0	3567140	G	A
1	1:3574805	0	3574805	T	C
1	1:3575146	0	3575146	A	G
1	1:3575320	0	3575320	G	A
1	1:3575929	0	3575929	A	G
1	1:3581127	0	3581127	C	T
1	1:3581961	0	3581961	C	G
1	1:3583209	0	3583209	A	G
1	1:3583440	0	3583440	C	A
1	1:3587505	0	3587505	C	T
1	1:3589971	0	3589971	A	C
1	1:3590640	0	3590640	A	G
1	1:3592518	0	3592518	A	C
1	1:3592598	0	3592598	A	C
1	1:3594105	0	3594105	G	A
1	1:3598899	0	3598899	T	C
1	1:3601654	0	3601654	A	G
1	1:3603036	0	3603036	C	T
1	1:3603650	0	3603650	T	C
1	1:3605282	0	3605282	A	G
1	1:3605508	0	3605508	A	G
1	1:3606481	0	3606481	T	C
1	1:3613770	0	3613770	T	C
1	1:3613820	0	3613820	C	T
1	1:3628663	0	3628663	A	G
1	1:3630476	0	3630476	T	C
1	1:3630630	0	3630630	G	T
1	1:3635630	0	3635630	C	T
1	1:3637613	0	3637613	T	G
1	1:3662845	0	3662845	G	A
1	1:3663128	0	3663128	A	G
1	1:3664552	0	3664552	A	G
1	1:3669172	0	3669172	T	C
1	1:3669205	0	3669205	G	C
1	1:3669356	0	3669356	A	G
1	1:3671791	0	3671791	G	A
1	1:3675959	0	3675959	G	T
1	1:3679775	0	3679775	T	C
1	1:3686318	0	3686318	A	G
1	1:3692240	0	3692240	C	T
1	1:3694362	0	3694362	T	C
1	1:3694796	0	3694796	A	G
1	1:3696925	0	3696925	T	C
1	1:3697035	0	3697035	G	A
1	1:3697663	0	3697663	T	C
1	1:3703903	0	3703903	T	C
1	1:3711689	0	3711689	C	T
1	1:3724827	0	3724827	A	C
1	1:3736850	0	3736850	T	G
1	1:3738018	0	3738018	T	C
1	1:3738762	0	3738762	C	G
1	1:3745015	0	3745015	G	T
1	1:3746710	0	3746710	T	C
1	1:3759760	0	3759760	A	C
1	1:3760672	0	3760672	G	A
1	1:3763768	0	3763768	A	G
1	1:3765758	0	3765758	T	C
1	1:3769760	0	3769760	A	G
1	1:3770642	0	3770642	A	G
1	1:3772460	0	3772460	C	T
1	1:3783880	0	3783880	T	C
1	1:3786245	0	3786245	A	G
1	1:3789814	0	3789814	C	A
1	1:3790001	0	3790001	T	C
1	1:3793240	0	3793240	C	T
1	1:3793729	0	3793729	T	C
1	1:3796237	0	3796237	G	A
1	1:3797919	0	3797919	C	T
1	1:3800242	0	3800242	G	A
1	1:3801611	0	3801611	C	T
1	1:3803701	0	3803701	A	C
1	1:3805098	0	3805098	T	C
1	1:3807388	0	3807388	A	G
1	1:3807593	0	3807593	G	C
1	1:3811848	0	3811848	T	C
1	1:3814742	0	3814742	T	C
1	1:3815578	0	3815578	T	C
1	1:3815680	0	3815680	A	G
1	1:3821782	0	3821782	A	G
1	1:3824656	0	3824656	T	C
1	1:3831556	0	3831556	A	G
1	1:3835304	0	3835304	A	G
1	1:3835429	0	3835429	C	T
1	1:3840645	0	3840645	G	A
1	1:3840709	0	3840709	T	C
1	1:3995644	0	3995644	T	C
1	1:3996246	0	3996246	T	C
1	1:4002820	0	4002820	T	C
1	1:4003054	0	4003054	G	T
1	1:4005256	0	4005256	A	G
1	1:4005718	0	4005718	G	A
1	1:4006788	0	4006788	T	C
1	1:4007008	0	4007008	G	A
1	1:4007558	0	4007558	A	C
1	1:4008061	0	4008061	T	G
1	1:4008337	0	4008337	T	G
1	1:4009793	0	4009793	T	C
1	1:4010889	0	4010889	C	T
1	1:4012010	0	4012010	A	G
1	1:4014091	0	4014091	C	T
1	1:4015382	0	4015382	C	T
1	1:4017137	0	4017137	C	T
1	1:4018038	0	4018038	G	A
1	1:4026838	0	4026838	A	C
1	1:4027455	0	4027455	A	G
1	1:4028350	0	4028350	G	T
1	1:4046629	0	4046629	A	G
1	1:4053435	0	4053435	C	T
1	1:4056356	0	4056356	G	A
1	1:4061608	0	4061608	A	G
1	1:4062432	0	4062432	T	C
1	1:4062843	0	4062843	A	C
1	1:4068246	0	4068246	G	A
1	1:4070395	0	4070395	A	G
1	1:4079944	0	4079944	T	C
1	1:4082367	0	4082367	C	T
1	1:4088766	0	4088766	C	A
1	1:4095750	0	4095750	G	C
1	1:4104410	0	4104410	G	A
1	1:4107238	0	4107238	T	C
1	1:4109399	0	4109399	A	G
1	1:4112750	0	4112750	T	C
1	1:4114901	0	4114901	T	C
1	1:4116604	0	4116604	T	C
1	1:4117554	0	4117554	C	T
1	1:4120987	0	4120987	T	C
1	1:4122464	0	4122464	T	C
1	1:4133242	0	4133242	A	C
1	1:4139931	0	4139931	C	T
1	1:4141914	0	4141914	T	C
1	1:4145615	0	4145615	C	T
1	1:4146028	0	4146028	A	C
1	1:4152928	0	4152928	A	C
1	1:4153684	0	4153684	A	G
1	1:4156015	0	4156015	C	T
1	1:4158955	0	4158955	G	T
1	1:4160904	0	4160904	A	G
1	1:4162534	0	4162534	A	G
1	1:4173618	0	4173618	A	G
1	1:4177742	0	4177742	G	A
1	1:4177770	0	4177770	G	A
1	1:4178632	0	4178632	T	C
1	1:4180842	0	4180842	T	C
1	1:4186309	0	4186309	C	T
1	1:4190167	0	4190167	A	G
1	1:4195537	0	4195537	C	T
1	1:4200489	0	4200489	G	A
1	1:4216862	0	4216862	T	C
1	1:4217340	0	4217340	T	C
1	1:4218381	0	4218381	T	C
1	1:4222406	0	4222406	T	C
1	1:4222684	0	4222684	T	C
1	1:4227091	0	4227091	C	T
1	1:4232007	0	4232007	A	G
1	1:4232695	0	4232695	A	G
1	1:4238650	0	4238650	G	T
1	1:4262453	0	4262453	A	C
1	1:4268251	0	4268251	T	C
1	1:4270135	0	4270135	C	A
1	1:4271915	0	4271915	G	A
1	1:4277602	0	4277602	G	A
1	1:4278331	0	4278331	C	A
1	1:4278798	0	4278798	T	C
1	1:4279186	0	4279186	A	G
1	1:4283000	0	4283000	A	G
1	1:4284659	0	4284659	T	C
1	1:4285971	0	4285971	G	A
1	1:4289935	0	4289935	T	C
1	1:4291262	0	4291262	T	C
1	1:4293138	0	4293138	G	C
1	1:4294000	0	4294000	G	A
1	1:4294267	0	4294267	C	G
1	1:4300158	0	4300158	T	C
1	1:4311009	0	4311009	T	G
1	1:4328952	0	4328952	A	G
1	1:4332335	0	4332335	A	G
1	1:4332476	0	4332476	A	C
1	1:4333505	0	4333505	T	C
1	1:4355468	0	4355468	G	A
1	1:4357576	0	4357576	C	T
1	1:4358906	0	4358906	T	C
1	1:4361535	0	4361535	G	A
1	1:4362747	0	4362747	C	T
1	1:4363625	0	4363625	T	C
1	1:4364226	0	4364226	C	T
1	1:4367323	0	4367323	A	G
1	1:4367980	0	4367980	G	A
1	1:4368216	0	4368216	T	C
1	1:4368745	0	4368745	A	G
1	1:4370385	0	4370385	G	A
1	1:4372049	0	4372049	T	C
1	1:4378220	0	4378220	G	A
1	1:4380195	0	4380195	T	C
1	1:4380503	0	4380503	C	T
1	1:4380973	0	4380973	A	G
1	1:4381016	0	4381016	C	G
1	1:4395037	0	4395037	T	C
1	1:4395812	0	4395812	C	A
1	1:4400538	0	4400538	A	G
1	1:4405102	0	4405102	G	T
1	1:4406735	0	4406735	A	G
1	1:4409252	0	4409252	C	A
1	1:4411626	0	4411626	G	T
1	1:4417932	0	4417932	A	G
1	1:4418667	0	4418667	A	G
1	1:4419975	0	4419975	A	G
1	1:4423326	0	4423326	A	C
1	1:4455887	0	4455887	A	C
1	1:4456133	0	4456133	A	G
1	1:4457859	0	4457859	C	T
1	1:4463229	0	4463229	C	T
1	1:4478039	0	4478039	C	A
1	1:4486932	0	4486932	A	G
1	1:4491445	0	4491445	T	C
1	1:4496329	0	4496329	C	T
1	1:4499521	0	4499521	T	C
1	1:4503904	0	4503904	G	A
1	1:4504183	0	4504183	A	G
1	1:4508348	0	4508348	A	C
1	1:4510477	0	4510477	T	C
1	1:4512427	0	4512427	G	A
1	1:4519189	0	4519189	C	T
1	1:4521519	0	4521519	G	A
1	1:4523324	0	4523324	A	G
1	1:4534200	0	4534200	C	T
1	1:4534969	0	4534969	T	C
1	1:4539232	0	4539232	G	T
1	1:4549380	0	4549380	G	A
1	1:4552323	0	4552323	A	G
1	1:4556256	0	4556256	A	G
1	1:4565380	0	4565380	G	A
1	1:4566418	0	4566418	G	A
1	1:4578754	0	4578754	C	T
1	1:4583448	0	4583448	C	A
1	1:4597961	0	4597961	A	G
1	1:4605457	0	4605457	C	T
1	1:4610733	0	4610733	C	A
1	1:4613047	0	4613047	C	T
1	1:4624320	0	4624320	C	T
1	1:4629443	0	4629443	C	T
1	1:4629608	0	4629608	T	C
1	1:4633222	0	4633222	T	G
1	1:4636675	0	4636675	G	A
1	1:4641668	0	4641668	G	A
1	1:4651472	0	4651472	T	C
1	1:4658816	0	4658816	C	T
1	1:4659903	0	4659903	A	G
1	1:4673794	0	4673794	C	T
1	1:4677087	0	4677087	T	C
1	1:4679563	0	4679563	C	G
1	1:4680353	0	4680353	C	T
1	1:4682438	0	4682438	A	G
1	1:4682722	0	4682722	C	T
1	1:4683372	0	4683372	C	T
1	1:4690808	0	4690808	T	C
1	1:4691182	0	4691182	A	G
1	1:4691646	0	4691646	C	G
1	1:4696084	0	4696084	G	A
1	1:4696853	0	4696853	T	C
1	1:4701890	0	4701890	G	A
1	1:4705931	0	4705931	A	G
1	1:4708162	0	4708162	C	T
1	1:4710180	0	4710180	T	C
1	1:4712441	0	4712441	T	G
1	1:4718551	0	4718551	T	G
1	1:4724134	0	4724134	G	A
1	1:4724957	0	4724957	T	C
1	1:4725496	0	4725496	T	C
1	1:4727086	0	4727086	T	C
1	1:4733239	0	4733239	C	T
1	1:4733355	0	4733355	C	T
1	1:4737890	0	4737890	T	C
1	1:4738788	0	4738788	A	G
1	1:4744294	0	4744294	T	C
1	1:4748190	0	4748190	A	C
1	1:4749447	0	4749447	A	G
1	1:4750590	0	4750590	A	C
1	1:4755501	0	4755501	A	G
1	1:4755722	0	4755722	A	G
1	1:4756601	0	4756601	G	A
1	1:4757524	0	4757524	A	G
1	1:4761251	0	4761251	A	G
1	1:4763401	0	4763401	T	C
1	1:4765955	0	4765955	C	T
1	1:4769825	0	4769825	T	G
1	1:4770904	0	4770904	C	T
1	1:4771665	0	4771665	G	C
1	1:4773266	0	4773266	C	A
1	1:4773852	0	4773852	G	A
1	1:4775828	0	4775828	A	G
1	1:4781096	0	4781096	G	C
1	1:4789974	0	4789974	T	C
1	1:4797566	0	4797566	T	C
1	1:4799110	0	4799110	A	G
1	1:4799750	0	4799750	T	G
1	1:4800121	0	4800121	G	A
1	1:4806239	0	4806239	T	C
1	1:4806370	0	4806370	T	C
1	1:4809120	0	4809120	T	C
1	1:4817258	0	4817258	T	C
1	1:4822040	0	4822040	G	A
1	1:4825892	0	4825892	T	C
1	1:4826660	0	4826660	G	A
1	1:4832839	0	4832839	T	C
1	1:4833498	0	4833498	T	G
1	1:4835893	0	4835893	A	G
1	1:4836121	0	4836121	A	G
1	1:4838146	0	4838146	T	G
1	1:4843233	0	4843233	A	G
1	1:4848808	0	4848808	G	A
1	1:4853747	0	4853747	C	G
1	1:4860555	0	4860555	A	G
1	1:4861603	0	4861603	C	T
1	1:4888739	0	4888739	G	C
1	1:4889588	0	4889588	A	C
1	1:4890255	0	4890255	A	G
1	1:4894144	0	4894144	T	C
1	1:4894148	0	4894148	C	T
1	1:4927798	0	4927798	C	T
1	1:4929004	0	4929004	C	T
1	1:4929561	0	4929561	T	C
1	1:4930085	0	4930085	T	C
1	1:4934852	0	4934852	T	C
1	1:4937139	0	4937139	A	G
1	1:4940987	0	4940987	A	C
1	1:4950877	0	4950877	A	G
1	1:4951910	0	4951910	G	A
1	1:4953528	0	4953528	T	G
1	1:4958491	0	4958491	T	C
1	1:4960911	0	4960911	G	A
1	1:4964674	0	4964674	A	G
1	1:4965417	0	4965417	T	C
1	1:4969653	0	4969653	A	G
1	1:4973094	0	4973094	C	T
1	1:4985225	0	4985225	T	C
1	1:4986475	0	4986475	G	A
1	1:4991942	0	4991942	A	C
1	1:4994367	0	4994367	T	C
1	1:4995026	0	4995026	C	T
1	1:5002393	0	5002393	C	T
1	1:5002457	0	5002457	G	T
1	1:5005716	0	5005716	T	G
1	1:5007235	0	5007235	C	T
1	1:5009249	0	5009249	A	G
1	1:5010878	0	5010878	T	C
1	1:5018318	0	5018318	C	A
1	1:5021200	0	5021200	G	T
1	1:5026837	0	5026837	G	A
1	1:5028850	0	5028850	T	C
1	1:5030419	0	5030419	T	C
1	1:5030567	0	5030567	C	G
1	1:5036940	0	5036940	C	T
1	1:5039514	0	5039514	C	T
1	1:5039794	0	5039794	G	C
1	1:5042941	0	5042941	A	G
1	1:5047874	0	5047874	C	A
1	1:5051305	0	5051305	G	T
1	1:5055883	0	5055883	T	A
1	1:5058911	0	5058911	A	G
1	1:5060684	0	5060684	C	T
1	1:5072295	0	5072295	T	C
1	1:5073658	0	5073658	C	A
1	1:5081173	0	5081173	G	A
1	1:5083573	0	5083573	G	A
1	1:5088062	0	5088062	T	C
1	1:5088994	0	5088994	A	G
1	1:5091827	0	5091827	A	G
1	1:5093741	0	5093741	G	C
1	1:5095214	0	5095214	C	T
1	1:5097059	0	5097059	C	A
1	1:5098913	0	5098913	G	A
1	1:5098991	0	5098991	C	T
1	1:5099400	0	5099400	T	C
1	1:5103105	0	5103105	T	C
1	1:5103621	0	5103621	G	A
1	1:5113911	0	5113911	A	C
1	1:5121786	0	5121786	T	G
1	1:5122297	0	5122297	C	T
1	1:5126826	0	5126826	A	G
1	1:5135010	0	5135010	T	C
1	1:5136644	0	5136644	C	T
1	1:5137669	0	5137669	C	T
1	1:5138696	0	5138696	T	C
1	1:5138792	0	5138792	C	T
1	1:5142552	0	5142552	G	T
1	1:5151214	0	5151214	C	A
1	1:5158512	0	5158512	T	C
1	1:5159350	0	5159350	T	C
1	1:5168872	0	5168872	T	C
1	1:5179806	0	5179806	T	C
1	1:5183841	0	5183841	A	G
1	1:5183925	0	5183925	G	A
1	1:5190166	0	5190166	G	A
1	1:5190659	0	5190659	C	T
1	1:5196739	0	5196739	G	A
1	1:5198791	0	5198791	T	C
1	1:5202294	0	5202294	T	C
1	1:5204884	0	5204884	G	A
1	1:5206639	0	5206639	A	G
1	1:5217432	0	5217432	G	C
1	1:5222596	0	5222596	T	C
1	1:5225760	0	5225760	C	T
1	1:5227508	0	5227508	T	G
1	1:5230746	0	5230746	A	G
1	1:5236110	0	5236110	T	C
1	1:5237431	0	5237431	G	A
1	1:5246841	0	5246841	T	C
1	1:5251569	0	5251569	T	G
1	1:5257327	0	5257327	G	A
1	1:5258154	0	5258154	A	G
1	1:5262285	0	5262285	G	A
1	1:5268005	0	5268005	C	A
1	1:5277437	0	5277437	T	C
1	1:5278009	0	5278009	T	C
1	1:5282028	0	5282028	A	G
1	1:5284350	0	5284350	T	C
1	1:5294237	0	5294237	T	C
1	1:5294368	0	5294368	G	A
1	1:5295574	0	5295574	T	C
1	1:5309567	0	5309567	C	A
1	1:5310910	0	5310910	T	C
1	1:5312165	0	5312165	G	T
1	1:5314570	0	5314570	T	C
1	1:5315712	0	5315712	A	G
1	1:5318071	0	5318071	G	C
1	1:5319728	0	5319728	A	C
1	1:5321291	0	5321291	A	G
1	1:5329177	0	5329177	G	A
1	1:5330646	0	5330646	A	G
1	1:5333340	0	5333340	C	T
1	1:5334623	0	5334623	T	G
1	1:5335174	0	5335174	A	G
1	1:5340404	0	5340404	T	C
1	1:5341078	0	5341078	G	A
1	1:5347371	0	5347371	A	G
1	1:5347627	0	5347627	T	C
1	1:5347779	0	5347779	T	C
1	1:5347979	0	5347979	A	C
1	1:5348850	0	5348850	A	G
1	1:5353639	0	5353639	C	T
1	1:5354275	0	5354275	A	C
1	1:5354772	0	5354772	T	C
1	1:5354979	0	5354979	C	T
1	1:5356892	0	5356892	C	T
1	1:5357171	0	5357171	C	A
1	1:5358282	0	5358282	T	C
1	1:5358384	0	5358384	G	A
1	1:5362333	0	5362333	T	C
1	1:5369936	0	5369936	T	G
1	1:5370017	0	5370017	C	T
1	1:5375727	0	5375727	A	G
1	1:5384943	0	5384943	A	G
1	1:5385080	0	5385080	G	T
1	1:5388176	0	5388176	T	C
1	1:5389291	0	5389291	A	G
1	1:5390759	0	5390759	T	C
1	1:5393462	0	5393462	C	T
1	1:5401289	0	5401289	A	C
1	1:5404340	0	5404340	T	C
1	1:5404897	0	5404897	T	C
1	1:5409829	0	5409829	T	G
1	1:5411433	0	5411433	G	C
1	1:5411516	0	5411516	C	T
1	1:5421533	0	5421533	A	G
1	1:5422873	0	5422873	T	C
1	1:5467532	0	5467532	T	C
1	1:5470968	0	5470968	T	G
1	1:5472626	0	5472626	A	C
1	1:5474903	0	5474903	G	A
1	1:5480101	0	5480101	C	T
1	1:5480260	0	5480260	C	T
1	1:5486073	0	5486073	G	A
1	1:5492983	0	5492983	C	T
1	1:5501584	0	5501584	A	G
1	1:5507130	0	5507130	C	T
1	1:5508774	0	5508774	A	G
1	1:5513100	0	5513100	C	T
1	1:5513490	0	5513490	T	C
1	1:5517923	0	5517923	G	A
1	1:5524343	0	5524343	C	A
1	1:5534948	0	5534948	G	T
1	1:5535339	0	5535339	G	A
1	1:5540807	0	5540807	A	C
1	1:5548038	0	5548038	C	T
1	1:5553470	0	5553470	T	C
1	1:5558726	0	5558726	G	T
1	1:5563249	0	5563249	T	C
1	1:5573683	0	5573683	T	C
1	1:5574895	0	5574895	G	A
1	1:5575910	0	5575910	C	T
1	1:5577052	0	5577052	C	T
1	1:5582348	0	5582348	A	G
1	1:5583782	0	5583782	A	G
1	1:5588816	0	5588816	A	G
1	1:5588846	0	5588846	C	A
1	1:5591602	0	5591602	G	A
1	1:5592799	0	5592799	T	C
1	1:5597230	0	5597230	T	C
1	1:5603850	0	5603850	G	A
1	1:5622053	0	5622053	T	C
1	1:5623548	0	5623548	T	C
1	1:5627912	0	5627912	A	C
1	1:5631455	0	5631455	T	C
1	1:5631820	0	5631820	T	C
1	1:5635724	0	5635724	C	T
1	1:5636176	0	5636176	G	A
1	1:5636697	0	5636697	C	T
1	1:5636732	0	5636732	G	A
1	1:5636893	0	5636893	C	A
1	1:5637268	0	5637268	T	G
1	1:5640446	0	5640446	G	A
1	1:5641458	0	5641458	T	C
1	1:5642847	0	5642847	A	G
1	1:5643543	0	5643543	A	G
1	1:5643758	0	5643758	C	T
1	1:5646104	0	5646104	T	G
1	1:5654285	0	5654285	T	C
1	1:5657296	0	5657296	A	G
1	1:5662664	0	5662664	C	T
1	1:5664897	0	5664897	T	C
1	1:5665513	0	5665513	G	A
1	1:5671493	0	5671493	C	G
1	1:5674434	0	5674434	T	C
1	1:5677112	0	5677112	C	A
1	1:5679808	0	5679808	A	G
1	1:5680572	0	5680572	G	A
1	1:5681945	0	5681945	C	T
1	1:5683439	0	5683439	A	G
1	1:5684738	0	5684738	G	C
1	1:5695724	0	5695724	A	G
1	1:5698736	0	5698736	A	G
1	1:5703552	0	5703552	A	G
1	1:5709833	0	5709833	A	G
1	1:5713014	0	5713014	G	A
1	1:5720961	0	5720961	T	C
1	1:5743509	0	5743509	G	A
1	1:5747158	0	5747158	G	A
1	1:5747635	0	5747635	T	C
1	1:5750125	0	5750125	C	T
1	1:5752806	0	5752806	T	C
1	1:5754119	0	5754119	G	A
1	1:5760354	0	5760354	T	C
1	1:5768379	0	5768379	A	G
1	1:5768607	0	5768607	T	C
1	1:5771601	0	5771601	A	C
1	1:5771817	0	5771817	C	G
1	1:5776861	0	5776861	G	C
1	1:5778800	0	5778800	A	G
1	1:5788582	0	5788582	T	C
1	1:5788790	0	5788790	C	T
1	1:5789247	0	5789247	A	C
1	1:5802376	0	5802376	T	C
1	1:5808499	0	5808499	G	A
1	1:5815715	0	5815715	A	G
1	1:5826134	0	5826134	G	C
1	1:5826660	0	5826660	A	G
1	1:5837401	0	5837401	G	A
1	1:5840181	0	5840181	G	A
1	1:5847239	0	5847239	T	C
1	1:5851722	0	5851722	C	A
1	1:5852234	0	5852234	A	G
1	1:5856161	0	5856161	T	C
1	1:5857961	0	5857961	T	C
1	1:5873013	0	5873013	A	G
1	1:5875225	0	5875225	A	G
1	1:5886177	0	5886177	C	G
1	1:5886560	0	5886560	A	G
1	1:5887118	0	5887118	A	C
1	1:5897070	0	5897070	T	C
1	1:5899473	0	5899473	A	G
1	1:5906643	0	5906643	T	C
1	1:5911000	0	5911000	A	G
1	1:5911588	0	5911588	C	A
1	1:5911666	0	5911666	C	T
1	1:5912942	0	5912942	A	G
1	1:5913621	0	5913621	T	C
1	1:5917731	0	5917731	G	A
1	1:5917836	0	5917836	A	G
1	1:5919414	0	5919414	A	G
1	1:5924881	0	5924881	A	G
1	1:5925955	0	5925955	C	T
1	1:5927169	0	5927169	A	G
1	1:5927738	0	5927738	A	G
1	1:5933384	0	5933384	G	C
1	1:5933530	0	5933530	G	A
1	1:5934103	0	5934103	A	G
1	1:5934380	0	5934380	T	C
1	1:5934490	0	5934490	A	G
1	1:5934837	0	5934837	C	T
1	1:5935359	0	5935359	A	G
1	1:5937091	0	5937091	T	C
1	1:5940243	0	5940243	A	G
1	1:5951013	0	5951013	T	C
1	1:5955841	0	5955841	G	A
1	1:5956909	0	5956909	A	C
1	1:5960503	0	5960503	G	A
1	1:5965455	0	5965455	T	C
1	1:5977154	0	5977154	T	C
1	1:5987978	0	5987978	G	A
1	1:5994334	0	5994334	T	C
1	1:5998094	0	5998094	T	C
1	1:6007446	0	6007446	C	T
1	1:6007474	0	6007474	A	G
1	1:6008591	0	6008591	T	C
1	1:6008674	0	6008674	T	C
1	1:6016661	0	6016661	G	A
1	1:6021704	0	6021704	C	T
1	1:6022815	0	6022815	A	G
1	1:6027252	0	6027252	A	G
1	1:6028221	0	6028221	G	A
1	1:6030027	0	6030027	A	G
1	1:6031514	0	6031514	T	C
1	1:6031944	0	6031944	C	A
1	1:6032320	0	6032320	A	G
1	1:6040082	0	6040082	A	C
1	1:6043930	0	6043930	G	A
1	1:6045022	0	6045022	A	G
1	1:6046264	0	6046264	A	G
1	1:6053916	0	6053916	C	G
1	1:6059437	0	6059437	G	A
1	1:6063655	0	6063655	G	A
1	1:6067640	0	6067640	C	G
1	1:6070870	0	6070870	T	C
1	1:6074402	0	6074402	A	G
1	1:6075528	0	6075528	T	C
1	1:6080378	0	6080378	G	T
1	1:6082417	0	6082417	T	C
1	1:6084824	0	6084824	A	G
1	1:6094594	0	6094594	T	G
1	1:6100313	0	6100313	A	G
1	1:6101005	0	6101005	T	C
1	1:6111757	0	6111757	A	G
1	1:6115361	0	6115361	T	C
1	1:6120307	0	6120307	T	C
1	1:6125460	0	6125460	A	G
1	1:6126668	0	6126668	A	G
1	1:6129954	0	6129954	A	G
1	1:6135287	0	6135287	T	C
1	1:6139169	0	6139169	G	T
1	1:6140686	0	6140686	C	T
1	1:6141454	0	6141454	G	A
1	1:6141507	0	6141507	G	A
1	1:6143260	0	6143260	C	T
1	1:6144483	0	6144483	G	A
1	1:6144914	0	6144914	A	G
1	1:6145365	0	6145365	A	G
1	1:6147298	0	6147298	T	C
1	1:6147407	0	6147407	T	C
1	1:6148922	0	6148922	C	G
1	1:6163925	0	6163925	C	T
1	1:6175417	0	6175417	T	C
1	1:6182444	0	6182444	A	G
1	1:6204161	0	6204161	A	G
1	1:6205381	0	6205381	T	C
1	1:6216780	0	6216780	A	G
1	1:6226940	0	6226940	A	G
1	1:6232976	0	6232976	C	G
1	1:6241321	0	6241321	A	G
1	1:6257856	0	6257856	A	G
1	1:6258792	0	6258792	A	G
1	1:6259130	0	6259130	G	A
1	1:6273206	0	6273206	T	C
1	1:6273919	0	6273919	A	G
1	1:6279370	0	6279370	C	G
1	1:6282950	0	6282950	G	T
1	1:6288383	0	6288383	G	A
1	1:6301301	0	6301301	G	C
1	1:6303383	0	6303383	T	C
1	1:6304454	0	6304454	G	A
1	1:6307255	0	6307255	T	C
1	1:6307630	0	6307630	A	G
1	1:6313938	0	6313938	C	T
1	1:6314822	0	6314822	T	C
1	1:6315125	0	6315125	A	G
1	1:6317585	0	6317585	T	C
1	1:6332909	0	6332909	C	T
1	1:6339299	0	6339299	T	C
1	1:6355905	0	6355905	T	C
1	1:6359997	0	6359997	T	G
1	1:6363163	0	6363163	T	G
1	1:6367321	0	6367321	A	G
1	1:6370415	0	6370415	T	C
1	1:6375291	0	6375291	A	G
1	1:6388317	0	6388317	A	G
1	1:6391530	0	6391530	A	G
1	1:6404299	0	6404299	T	G
1	1:6419320	0	6419320	A	C
1	1:6419994	0	6419994	A	G
1	1:6420825	0	6420825	A	G
1	1:6425349	0	6425349	T	C
1	1:6450306	0	6450306	T	C
1	1:6457905	0	6457905	G	A
1	1:6458105	0	6458105	T	C
1	1:6476286	0	6476286	C	T
1	1:6486225	0	6486225	T	C
1	1:6488123	0	6488123	A	G
1	1:6489364	0	6489364	T	C
1	1:6505671	0	6505671	A	G
1	1:6519553	0	6519553	T	C
1	1:6524688	0	6524688	C	T
1	1:6528468	0	6528468	T	C
1	1:6528589	0	6528589	T	C
1	1:6531589	0	6531589	T	C
1	1:6531650	0	6531650	T	C
1	1:6549915	0	6549915	G	T
1	1:6550505	0	6550505	T	C
1	1:6552600	0	6552600	C	G
1	1:6560285	0	6560285	A	C
1	1:6560493	0	6560493	T	C
1	1:6561039	0	6561039	T	C
1	1:6563067	0	6563067	A	G
1	1:6571187	0	6571187	G	A
1	1:6572271	0	6572271	G	C
1	1:6579521	0	6579521	C	G
1	1:6592377	0	6592377	G	A
1	1:6601607	0	6601607	T	C
1	1:6614526	0	6614526	G	A
1	1:6625420	0	6625420	T	C
1	1:6631106	0	6631106	T	C
1	1:6633230	0	6633230	A	G
1	1:6635306	0	6635306	A	G
1	1:6637056	0	6637056	A	G
1	1:6639943	0	6639943	A	G
1	1:6640116	0	6640116	G	A
1	1:6649228	0	6649228	G	T
1	1:6649603	0	6649603	A	G
1	1:6650824	0	6650824	T	C
1	1:6651093	0	6651093	A	G
1	1:6654423	0	6654423	T	C
1	1:6655444	0	6655444	T	C
1	1:6657653	0	6657653	A	C
1	1:6659505	0	6659505	A	G
1	1:6665266	0	6665266	T	C
1	1:6666848	0	6666848	T	C
1	1:6673670	0	6673670	T	G
1	1:6676485	0	6676485	G	T
1	1:6687748	0	6687748	T	C
1	1:6689824	0	6689824	G	A
1	1:6693097	0	6693097	G	A
1	1:6693427	0	6693427	T	C
1	1:6696845	0	6696845	A	G
1	1:6698390	0	6698390	T	C
1	1:6699327	0	6699327	T	C
1	1:6705874	0	6705874	C	G
1	1:6705944	0	6705944	T	C
1	1:6711146	0	6711146	C	T
1	1:6712772	0	6712772	T	C
1	1:6713225	0	6713225	G	A
1	1:6720932	0	6720932	C	G
1	1:6726269	0	6726269	C	T
1	1:6726401	0	6726401	G	A
1	1:6743063	0	6743063	C	T
1	1:6749566	0	6749566	C	G
1	1:6756674	0	6756674	C	T
1	1:6776842	0	6776842	A	G
1	1:6777168	0	6777168	G	A
1	1:6785947	0	6785947	C	T
1	1:6786581	0	6786581	G	A
1	1:6797684	0	6797684	A	G
1	1:6798979	0	6798979	A	G
1	1:6811709	0	6811709	T	G
1	1:6817960	0	6817960	T	C
1	1:6828290	0	6828290	A	G
1	1:6829582	0	6829582	A	C
1	1:6848799	0	6848799	T	C
1	1:6853355	0	6853355	G	A
1	1:6867276	0	6867276	C	T
1	1:6867842	0	6867842	C	T
1	1:6871756	0	6871756	G	A
1	1:6886308	0	6886308	C	A
1	1:6895384	0	6895384	C	T
1	1:6896334	0	6896334	G	A
1	1:6905711	0	6905711	A	G
1	1:6913481	0	6913481	G	T
1	1:6920390	0	6920390	C	T
1	1:6934001	0	6934001	C	A
1	1:6938085	0	6938085	T	C
1	1:6943462	0	6943462	T	C
1	1:6950551	0	6950551	C	T
1	1:6985069	0	6985069	G	A
1	1:6995522	0	6995522	T	C
1	1:7004837	0	7004837	G	T
1	1:7006544	0	7006544	A	G
1	1:7016273	0	7016273	G	C
1	1:7019932	0	7019932	T	C
1	1:7021476	0	7021476	A	G
1	1:7029822	0	7029822	A	G
1	1:7031417	0	7031417	G	C
1	1:7055930	0	7055930	G	A
1	1:7056538	0	7056538	C	T
1	1:7062426	0	7062426	T	C
1	1:7063003	0	7063003	G	A
1	1:7071415	0	7071415	G	A
1	1:7072550	0	7072550	C	T
1	1:7072778	0	7072778	A	G
1	1:7072945	0	7072945	T	C
1	1:7074756	0	7074756	A	G
1	1:7076959	0	7076959	T	C
1	1:7077218	0	7077218	T	C
1	1:7088596	0	7088596	T	C
1	1:7099445	0	7099445	A	G
1	1:7101665	0	7101665	C	T
1	1:7115591	0	7115591	A	G
1	1:7115948	0	7115948	A	G
1	1:7117011	0	7117011	A	G
1	1:7119967	0	7119967	C	G
1	1:7122846	0	7122846	A	G
1	1:7125002	0	7125002	G	C
1	1:7131192	0	7131192	G	A
1	1:7136289	0	7136289	G	A
1	1:7136371	0	7136371	G	A
1	1:7139110	0	7139110	A	G
1	1:7141085	0	7141085	A	G
1	1:7141327	0	7141327	C	T
1	1:7145417	0	7145417	G	A
1	1:7146519	0	7146519	G	A
1	1:7146809	0	7146809	C	T
1	1:7148644	0	7148644	G	A
1	1:7149575	0	7149575	G	A
1	1:7151993	0	7151993	T	G
1	1:7155254	0	7155254	G	C
1	1:7161004	0	7161004	C	G
1	1:7162020	0	7162020	A	G
1	1:7164515	0	7164515	C	T
1	1:7169735	0	7169735	C	G
1	1:7177569	0	7177569	G	A
1	1:7179379	0	7179379	G	A
1	1:7179479	0	7179479	T	C
1	1:7183119	0	7183119	T	C
1	1:7185315	0	7185315	G	A
1	1:7190806	0	7190806	G	A
1	1:7202190	0	7202190	T	C
1	1:7205930	0	7205930	T	G
1	1:7212341	0	7212341	A	C
1	1:7215397	0	7215397	T	G
1	1:7220970	0	7220970	A	G
1	1:7222917	0	7222917	T	C
1	1:7236210	0	7236210	A	G
1	1:7236810	0	7236810	A	G
1	1:7239131	0	7239131	C	G
1	1:7245019	0	7245019	G	A
1	1:7247335	0	7247335	A	G
1	1:7253886	0	7253886	C	T
1	1:7259142	0	7259142	G	T
1	1:7270538	0	7270538	C	T
1	1:7280190	0	7280190	G	C
1	1:7281521	0	7281521	A	G
1	1:7283786	0	7283786	G	A
1	1:7287980	0	7287980	T	C
1	1:7296256	0	7296256	C	T
1	1:7297837	0	7297837	T	C
1	1:7299892	0	7299892	T	C
1	1:7302027	0	7302027	G	T
1	1:7311733	0	7311733	T	C
1	1:7315580	0	7315580	T	C
1	1:7316031	0	7316031	G	A
1	1:7317528	0	7317528	G	A
1	1:7318122	0	7318122	T	C
1	1:7324582	0	7324582	A	G
1	1:7327719	0	7327719	C	T
1	1:7328638	0	7328638	A	G
1	1:7328848	0	7328848	G	A
1	1:7336706	0	7336706	T	C
1	1:7337598	0	7337598	A	C
1	1:7338717	0	7338717	G	T
1	1:7340079	0	7340079	T	C
1	1:7346654	0	7346654	A	G
1	1:7358175	0	7358175	T	G
1	1:7363310	0	7363310	G	A
1	1:7366535	0	7366535	G	C
1	1:7372404	0	7372404	C	T
1	1:7372804	0	7372804	C	T
1	1:7397177	0	7397177	A	G
1	1:7400729	0	7400729	T	C
1	1:7405175	0	7405175	G	A
1	1:7406387	0	7406387	C	T
1	1:7408939	0	7408939	T	C
1	1:7409538	0	7409538	T	C
1	1:7412088	0	7412088	T	C
1	1:7413096	0	7413096	A	G
1	1:7436762	0	7436762	A	G
1	1:7442452	0	7442452	A	G
1	1:7444592	0	7444592	G	T
1	1:7445986	0	7445986	G	C
1	1:7446956	0	7446956	T	G
1	1:7467305	0	7467305	C	T
1	1:7470908	0	7470908	C	G
1	1:7484011	0	7484011	T	G
1	1:7490884	0	7490884	A	G
1	1:7501799	0	7501799	G	C
1	1:7502013	0	7502013	A	G
1	1:7511289	0	7511289	C	T
1	1:7511409	0	7511409	A	G
1	1:7512156	0	7512156	G	A
1	1:7512553	0	7512553	G	A
1	1:7513447	0	7513447	G	A
1	1:7514673	0	7514673	A	G
1	1:7515396	0	7515396	T	C
1	1:7518124	0	7518124	C	T
1	1:7518415	0	7518415	T	C
1	1:7521585	0	7521585	C	T
1	1:7530018	0	7530018	G	T
1	1:7531204	0	7531204	G	A
1	1:7534039	0	7534039	G	T
1	1:7545736	0	7545736	T	C
1	1:7562436	0	7562436	G	T
1	1:7566072	0	7566072	A	G
1	1:7567322	0	7567322	A	C
1	1:7568982	0	7568982	T	G
1	1:7569483	0	7569483	A	G
1	1:7581297	0	7581297	C	A
1	1:7584374	0	7584374	A	G
1	1:7584588	0	7584588	A	C
1	1:7591504	0	7591504	A	G
1	1:7601836	0	7601836	C	T
1	1:7604520	0	7604520	T	C
1	1:7611160	0	7611160	A	C
1	1:7614759	0	7614759	A	G
1	1:7615589	0	7615589	A	C
1	1:7616235	0	7616235	A	G
1	1:7616593	0	7616593	C	A
1	1:7616610	0	7616610	T	C
1	1:7618117	0	7618117	C	A
1	1:7619682	0	7619682	A	G
1	1:7627796	0	7627796	C	G
1	1:7631420	0	7631420	A	G
1	1:7652590	0	7652590	A	G
1	1:7652817	0	7652817	T	C
1	1:7655998	0	7655998	T	C
1	1:7657339	0	7657339	T	C
1	1:7666680	0	7666680	T	C
1	1:7670574	0	7670574	A	C
1	1:7675192	0	7675192	T	C
1	1:7694790	0	7694790	A	G
1	1:7696932	0	7696932	A	G
1	1:7710624	0	7710624	T	C
1	1:7710819	0	7710819	A	G
1	1:7711426	0	7711426	A	G
1	1:7712132	0	7712132	G	A
1	1:7717425	0	7717425	C	G
1	1:7717642	0	7717642	C	A
1	1:7723588	0	7723588	T	C
1	1:7723957	0	7723957	A	G
1	1:7735380	0	7735380	T	C
1	1:7737799	0	7737799	A	G
1	1:7737943	0	7737943	T	C
1	1:7742501	0	7742501	T	C
1	1:7745478	0	7745478	T	C
1	1:7748668	0	7748668	T	G
1	1:7754651	0	7754651	T	G
1	1:7760615	0	7760615	G	A
1	1:7765168	0	7765168	A	G
1	1:7766816	0	7766816	C	G
1	1:7779651	0	7779651	A	G
1	1:7780128	0	7780128	G	A
1	1:7797503	0	7797503	G	C
1	1:7800342	0	7800342	A	G
1	1:7829107	0	7829107	A	G
1	1:7832026	0	7832026	T	C
1	1:7833228	0	7833228	G	A
1	1:7839405	0	7839405	G	T
1	1:7845087	0	7845087	A	G
1	1:7864873	0	7864873	T	C
1	1:7870048	0	7870048	T	C
1	1:7871430	0	7871430	G	A
1	1:7878634	0	7878634	G	A
1	1:7879322	0	7879322	T	C
1	1:7880683	0	7880683	G	T
1	1:7884525	0	7884525	T	G
1	1:7887493	0	7887493	T	C
1	1:7887579	0	7887579	G	C
1	1:7890117	0	7890117	C	T
1	1:7890689	0	7890689	C	T
1	1:7897133	0	7897133	G	A
1	1:7897228	0	7897228	A	G
1	1:7904196	0	7904196	G	A
1	1:7906914	0	7906914	C	T
1	1:7913004	0	7913004	G	A
1	1:7913430	0	7913430	G	A
1	1:7916387	0	7916387	C	T
1	1:7917557	0	7917557	C	T
1	1:7918106	0	7918106	T	C
1	1:7920549	0	7920549	T	C
1	1:7928917	0	7928917	A	C
1	1:7929639	0	7929639	G	A
1	1:7934382	0	7934382	A	G
1	1:7954647	0	7954647	T	C
1	1:7961206	0	7961206	C	T
1	1:7964070	0	7964070	T	C
1	1:7965588	0	7965588	T	C
1	1:7980861	0	7980861	T	C
1	1:7983452	0	7983452	T	C
1	1:7998963	0	7998963	T	G
1	1:8016072	0	8016072	A	G
1	1:8021973	0	8021973	T	G
1	1:8029319	0	8029319	G	A
1	1:8030994	0	8030994	A	G
1	1:8046672	0	8046672	A	C
1	1:8074334	0	8074334	T	C
1	1:8115442	0	8115442	A	G
1	1:8140693	0	8140693	A	G
1	1:8146619	0	8146619	A	C
1	1:8149700	0	8149700	A	G
1	1:8152656	0	8152656	G	A
1	1:8167180	0	8167180	A	C
1	1:8176626	0	8176626	T	C
1	1:8181466	0	8181466	C	T
1	1:8186985	0	8186985	A	G
1	1:8191998	0	8191998	A	G
1	1:8195812	0	8195812	C	T
1	1:8208246	0	8208246	T	C
1	1:8209130	0	8209130	T	C
1	1:8222156	0	8222156	A	G
1	1:8224094	0	8224094	C	T
1	1:8224147	0	8224147	G	A
1	1:8231822	0	8231822	C	T
1	1:8243102	0	8243102	T	C
1	1:8243692	0	8243692	C	T
1	1:8244145	0	8244145	G	A
1	1:8257960	0	8257960	C	T
1	1:8260040	0	8260040	G	A
1	1:8272696	0	8272696	G	A
1	1:8273868	0	8273868	G	A
1	1:8288440	0	8288440	C	T
1	1:8291827	0	8291827	C	T
1	1:8292471	0	8292471	T	G
1	1:8302619	0	8302619	A	G
1	1:8306548	0	8306548	A	G
1	1:8307467	0	8307467	G	A
1	1:8307900	0	8307900	A	G
1	1:8310062	0	8310062	A	G
1	1:8311959	0	8311959	A	G
1	1:8320437	0	8320437	G	A
1	1:8323168	0	8323168	T	C
1	1:8340994	0	8340994	T	G
1	1:8357221	0	8357221	C	T
1	1:8362023	0	8362023	C	T
1	1:8367378	0	8367378	T	G
1	1:8374253	0	8374253	A	T
1	1:8374297	0	8374297	C	G
1	1:8379063	0	8379063	T	G
1	1:8390384	0	8390384	C	G
1	1:8390888	0	8390888	A	G
1	1:8393145	0	8393145	T	C
1	1:8394816	0	8394816	C	T
1	1:8395560	0	8395560	T	G
1	1:8398288	0	8398288	C	G
1	1:8399193	0	8399193	G	A
1	1:8402594	0	8402594	C	T
1	1:8406443	0	8406443	C	T
1	1:8406541	0	8406541	A	G
1	1:8415682	0	8415682	T	C
1	1:8421186	0	8421186	A	G
1	1:8430812	0	8430812	C	T
1	1:8450425	0	8450425	G	A
1	1:8469789	0	8469789	T	C
1	1:8477866	0	8477866	T	C
1	1:8484529	0	8484529	G	A
1	1:8487327	0	8487327	C	T
1	1:8490603	0	8490603	T	C
1	1:8492546	0	8492546	C	T
1	1:8493545	0	8493545	T	C
1	1:8495292	0	8495292	C	T
1	1:8509764	0	8509764	C	T
1	1:8510595	0	8510595	T	C
1	1:8516282	0	8516282	G	A
1	1:8520408	0	8520408	A	G
1	1:8524340	0	8524340	A	C
1	1:8527214	0	8527214	T	C
1	1:8543081	0	8543081	C	T
1	1:8551853	0	8551853	A	G
1	1:8559660	0	8559660	A	G
1	1:8594967	0	8594967	C	T
1	1:8604158	0	8604158	C	T
1	1:8618337	0	8618337	C	T
1	1:8630602	0	8630602	G	A
1	1:8633341	0	8633341	T	C
1	1:8635207	0	8635207	T	C
1	1:8643497	0	8643497	A	G
1	1:8646318	0	8646318	C	T
1	1:8647481	0	8647481	G	A
1	1:8658834	0	8658834	C	T
1	1:8690933	0	8690933	G	A
1	1:8720825	0	8720825	C	T
1	1:8725075	0	8725075	A	G
1	1:8732055	0	8732055	A	G
1	1:8742451	0	8742451	C	T
1	1:8750511	0	8750511	T	C
1	1:8778075	0	8778075	T	C
1	1:8783614	0	8783614	A	G
1	1:8798765	0	8798765	T	C
1	1:8799811	0	8799811	T	C
1	1:8804443	0	8804443	G	A
1	1:8823093	0	8823093	A	G
1	1:8845199	0	8845199	A	C
1	1:8851929	0	8851929	A	T
1	1:8862398	0	8862398	C	T
1	1:8868406	0	8868406	G	A
1	1:8871313	0	8871313	A	G
1	1:8907693	0	8907693	C	T
1	1:8935610	0	8935610	C	T
1	1:8943350	0	8943350	G	C
1	1:8952474	0	8952474	A	G
1	1:8954683	0	8954683	T	C
1	1:8964144	0	8964144	T	C
1	1:8971274	0	8971274	T	C
1	1:8974005	0	8974005	A	G
1	1:8982906	0	8982906	G	A
1	1:8985988	0	8985988	A	G
1	1:8987259	0	8987259	C	T
1	1:8989894	0	8989894	T	C
1	1:8992899	0	8992899	T	C
1	1:8998059	0	8998059	C	T
1	1:9002569	0	9002569	A	C
1	1:9004120	0	9004120	G	A
1	1:9008739	0	9008739	C	G
1	1:9009214	0	9009214	T	C
1	1:9010984	0	9010984	C	A
1	1:9011421	0	9011421	G	A
1	1:9011586	0	9011586	T	G
1	1:9011722	0	9011722	G	T
1	1:9013585	0	9013585	T	C
1	1:9017091	0	9017091	T	C
1	1:9017204	0	9017204	G	A
1	1:9030964	0	9030964	T	C
1	1:9033538	0	9033538	T	G
1	1:9034421	0	9034421	A	G
1	1:9034966	0	9034966	C	A
1	1:9038985	0	9038985	C	T
1	1:9039022	0	9039022	G	A
1	1:9042447	0	9042447	G	A
1	1:9045359	0	9045359	G	T
1	1:9049872	0	9049872	T	C
1	1:9053994	0	9053994	G	A
1	1:9056801	0	9056801	A	G
1	1:9059386	0	9059386	C	T
1	1:9061161	0	9061161	G	T
1	1:9065119	0	9065119	C	A
1	1:9066695	0	9066695	T	C
1	1:9069001	0	9069001	G	A
1	1:9069412	0	9069412	A	G
1	1:9070184	0	9070184	T	C
1	1:9074861	0	9074861	T	C
1	1:9074932	0	9074932	A	G
1	1:9075369	0	9075369	C	G
1	1:9079154	0	9079154	T	C
1	1:9080411	0	9080411	C	T
1	1:9080966	0	9080966	C	T
1	1:9083388	0	9083388	C	T
1	1:9085724	0	9085724	G	C
1	1:9087842	0	9087842	A	G
1	1:9093645	0	9093645	T	A
1	1:9098230	0	9098230	T	C
1	1:9098272	0	9098272	T	C
1	1:9101155	0	9101155	G	T
1	1:9102889	0	9102889	A	G
1	1:9118423	0	9118423	T	C
1	1:9122382	0	9122382	T	C
1	1:9127216	0	9127216	C	A
1	1:9127963	0	9127963	T	C
1	1:9133405	0	9133405	C	A
1	1:9140078	0	9140078	C	T
1	1:9144999	0	9144999	A	G
1	1:9152441	0	9152441	G	A
1	1:9158600	0	9158600	A	G
1	1:9160577	0	9160577	G	A
1	1:9165685	0	9165685	A	G
1	1:9180430	0	9180430	G	T
1	1:9198611	0	9198611	T	C
1	1:9205255	0	9205255	A	G
1	1:9211468	0	9211468	T	C
1	1:9213962	0	9213962	G	A
1	1:9214372	0	9214372	A	C
1	1:9216147	0	9216147	C	T
1	1:9218721	0	9218721	G	T
1	1:9224037	0	9224037	G	C
1	1:9226936	0	9226936	A	C
1	1:9243811	0	9243811	G	T
1	1:9245572	0	9245572	T	G
1	1:9245640	0	9245640	T	C
1	1:9248627	0	9248627	C	T
1	1:9248724	0	9248724	A	G
1	1:9249631	0	9249631	G	A
1	1:9263101	0	9263101	G	A
1	1:9270888	0	9270888	A	G
1	1:9272159	0	9272159	A	C
1	1:9272954	0	9272954	T	C
1	1:9278271	0	9278271	T	G
1	1:9285639	0	9285639	T	G
1	1:9286375	0	9286375	G	A
1	1:9300729	0	9300729	T	A
1	1:9305445	0	9305445	C	A
1	1:9307845	0	9307845	C	T
1	1:9309765	0	9309765	C	G
1	1:9315847	0	9315847	T	C
1	1:9317873	0	9317873	T	C
1	1:9318591	0	9318591	C	T
1	1:9318667	0	9318667	T	C
1	1:9324213	0	9324213	T	C
1	1:9327733	0	9327733	T	G
1	1:9329289	0	9329289	T	C
1	1:9329922	0	9329922	T	C
1	1:9331880	0	9331880	G	A
1	1:9335160	0	9335160	T	C
1	1:9338689	0	9338689	T	C
1	1:9339467	0	9339467	T	C
1	1:9346583	0	9346583	A	G
1	1:9349717	0	9349717	G	C
1	1:9350440	0	9350440	A	G
1	1:9352234	0	9352234	A	G
1	1:9355045	0	9355045	T	C
1	1:9356065	0	9356065	C	T
1	1:9358681	0	9358681	A	G
1	1:9360288	0	9360288	G	A
1	1:9364634	0	9364634	A	G
1	1:9364692	0	9364692	T	C
1	1:9365545	0	9365545	C	T
1	1:9365673	0	9365673	T	G
1	1:9366399	0	9366399	A	G
1	1:9367908	0	9367908	A	G
1	1:9368209	0	9368209	G	A
1	1:9368388	0	9368388	A	G
1	1:9376011	0	9376011	A	G
1	1:9386241	0	9386241	C	G
1	1:9388071	0	9388071	G	A
1	1:9388848	0	9388848	A	G
1	1:9389231	0	9389231	G	A
1	1:9399032	0	9399032	A	G
1	1:9399445	0	9399445	T	C
1	1:9400188	0	9400188	A	G
1	1:9400985	0	9400985	A	G
1	1:9402520	0	9402520	G	T
1	1:9409084	0	9409084	A	G
1	1:9409860	0	9409860	G	C
1	1:9412610	0	9412610	G	T
1	1:9415009	0	9415009	G	A
1	1:9416852	0	9416852	G	A
1	1:9418188	0	9418188	T	C
1	1:9419182	0	9419182	T	G
1	1:9419290	0	9419290	C	T
1	1:9420541	0	9420541	C	G
1	1:9422435	0	9422435	T	C
1	1:9422605	0	9422605	T	C
1	1:9429721	0	9429721	T	C
1	1:9431223	0	9431223	A	G
1	1:9432390	0	9432390	T	C
1	1:9433576	0	9433576	T	C
1	1:9437023	0	9437023	T	C
1	1:9443340	0	9443340	A	G
1	1:9453902	0	9453902	T	C
1	1:9455244	0	9455244	A	G
1	1:9465705	0	9465705	C	T
1	1:9465727	0	9465727	C	T
1	1:9467570	0	9467570	A	G
1	1:9477177	0	9477177	G	C
1	1:9483388	0	9483388	A	G
1	1:9494670	0	9494670	G	A
1	1:9502653	0	9502653	C	T
1	1:9505710	0	9505710	A	G
1	1:9510526	0	9510526	T	C
1	1:9511569	0	9511569	T	G
1	1:9514846	0	9514846	C	T
1	1:9526726	0	9526726	G	A
1	1:9526979	0	9526979	A	G
1	1:9532963	0	9532963	T	C
1	1:9535619	0	9535619	A	G
1	1:9548870	0	9548870	T	G
1	1:9555888	0	9555888	C	G
1	1:9563364	0	9563364	A	C
1	1:9565643	0	9565643	A	G
1	1:9572348	0	9572348	A	G
1	1:9577217	0	9577217	A	G
1	1:9621002	0	9621002	T	C
1	1:9629477	0	9629477	T	C
1	1:9630577	0	9630577	A	G
1	1:9633723	0	9633723	A	G
1	1:9642424	0	9642424	C	G
1	1:9645101	0	9645101	T	C
1	1:9649821	0	9649821	T	C
1	1:9650157	0	9650157	G	A
1	1:9651742	0	9651742	C	G
1	1:9663195	0	9663195	T	C
1	1:9690476	0	9690476	G	A
1	1:9693275	0	9693275	G	A
1	1:9710821	0	9710821	T	C
1	1:9722610	0	9722610	T	C
1	1:9736463	0	9736463	A	G
1	1:9743729	0	9743729	A	G
1	1:9747770	0	9747770	T	C
1	1:9753582	0	9753582	T	C
1	1:9754184	0	9754184	T	C
1	1:9765679	0	9765679	C	G
1	1:9777599	0	9777599	G	C
1	1:9790659	0	9790659	G	C
1	1:9790995	0	9790995	A	G
1	1:9810363	0	9810363	T	C
1	1:9811653	0	9811653	T	C
1	1:9814302	0	9814302	C	A
1	1:9835617	0	9835617	A	C
1	1:9850155	0	9850155	C	T
1	1:9852583	0	9852583	C	T
1	1:9868806	0	9868806	G	A
1	1:9871225	0	9871225	A	G
1	1:9877280	0	9877280	C	T
1	1:9880969	0	9880969	C	G
1	1:9881112	0	9881112	T	C
1	1:9882938	0	9882938	G	T
1	1:9889282	0	9889282	A	G
1	1:9893689	0	9893689	C	T
1	1:9896936	0	9896936	T	C
1	1:9901912	0	9901912	A	G
1	1:9902403	0	9902403	C	G
1	1:9905558	0	9905558	A	G
1	1:9930927	0	9930927	G	C
1	1:9939343	0	9939343	A	G
1	1:9951182	0	9951182	A	G
1	1:9956416	0	9956416	T	C
1	1:9976862	0	9976862	T	A
1	1:9982387	0	9982387	T	G
1	1:9983222	0	9983222	C	A
1	1:9984879	0	9984879	T	C
1	1:9989081	0	9989081	A	G
1	1:9989150	0	9989150	T	C
1	1:9991627	0	9991627	A	C
1	1:10002921	0	10002921	G	T
1	1:10008013	0	10008013	T	G
1	1:10028420	0	10028420	A	G
1	1:10046460	0	10046460	G	A
1	1:10061807	0	10061807	A	G
1	1:10068175	0	10068175	A	G
1	1:10084679	0	10084679	A	C
1	1:10092275	0	10092275	C	T
1	1:10106684	0	10106684	A	G
1	1:10119822	0	10119822	A	G
1	1:10147999	0	10147999	T	C
1	1:10182665	0	10182665	A	G
1	1:10190575	0	10190575	C	G
1	1:10207195	0	10207195	A	C
1	1:10209557	0	10209557	G	A
1	1:10215207	0	10215207	C	G
1	1:10219807	0	10219807	T	G
1	1:10221770	0	10221770	T	C
1	1:10235946	0	10235946	C	T
1	1:10237187	0	10237187	C	T
1	1:10242292	0	10242292	G	A
1	1:10264437	0	10264437	G	A
1	1:10275592	0	10275592	T	C
1	1:10281012	0	10281012	C	T
1	1:10282469	0	10282469	T	A
1	1:10283428	0	10283428	C	A
1	1:10286176	0	10286176	A	G
1	1:10287414	0	10287414	A	C
1	1:10308958	0	10308958	T	C
1	1:10309026	0	10309026	A	G
1	1:10324361	0	10324361	T	G
1	1:10330581	0	10330581	C	A
1	1:10339355	0	10339355	C	T
1	1:10343648	0	10343648	A	G
1	1:10353112	0	10353112	C	T
1	1:10358065	0	10358065	T	C
1	1:10363664	0	10363664	T	G
1	1:10378270	0	10378270	A	G
1	1:10385471	0	10385471	G	A
1	1:10386823	0	10386823	G	A
1	1:10395208	0	10395208	T	C
1	1:10397567	0	10397567	G	A
1	1:10398960	0	10398960	C	T
1	1:10399178	0	10399178	G	A
1	1:10399944	0	10399944	C	A
1	1:10407169	0	10407169	G	T
1	1:10421878	0	10421878	G	A
1	1:10428570	0	10428570	A	G
1	1:10429223	0	10429223	A	C
1	1:10429705	0	10429705	T	G
1	1:10438687	0	10438687	T	C
1	1:10451078	0	10451078	G	A
1	1:10453450	0	10453450	C	G
1	1:10457121	0	10457121	G	A
1	1:10457496	0	10457496	G	T
1	1:10458433	0	10458433	T	C
1	1:10460485	0	10460485	C	T
1	1:10463961	0	10463961	C	T
1	1:10473200	0	10473200	A	G
1	1:10479791	0	10479791	A	G
1	1:10481384	0	10481384	A	G
1	1:10483983	0	10483983	C	A
1	1:10488555	0	10488555	G	A
1	1:10492765	0	10492765	C	G
1	1:10496944	0	10496944	A	C
1	1:10499917	0	10499917	C	T
1	1:10509603	0	10509603	A	C
1	1:10511360	0	10511360	G	A
1	1:10532981	0	10532981	G	A
1	1:10537608	0	10537608	T	C
1	1:10556534	0	10556534	T	C
1	1:10563492	0	10563492	G	A
1	1:10568140	0	10568140	T	C
1	1:10575910	0	10575910	G	A
1	1:10590720	0	10590720	T	C
1	1:10593296	0	10593296	T	G
1	1:10594885	0	10594885	T	C
1	1:10596341	0	10596341	T	C
1	1:10601731	0	10601731	T	C
1	1:10607895	0	10607895	T	C
1	1:10613611	0	10613611	A	G
1	1:10624011	0	10624011	G	A
1	1:10629772	0	10629772	T	G
1	1:10633543	0	10633543	C	A
1	1:10647924	0	10647924	T	C
1	1:10651148	0	10651148	G	A
1	1:10651589	0	10651589	C	T
1	1:10653622	0	10653622	C	T
1	1:10654688	0	10654688	C	T
1	1:10664708	0	10664708	A	G
1	1:10679714	0	10679714	T	C
1	1:10683672	0	10683672	T	C
1	1:10691829	0	10691829	A	G
1	1:10701438	0	10701438	A	C
1	1:10702266	0	10702266	A	G
1	1:10706482	0	10706482	G	A
1	1:10711910	0	10711910	C	T
1	1:10714221	0	10714221	T	C
1	1:10714402	0	10714402	T	C
1	1:10718377	0	10718377	A	G
1	1:10719549	0	10719549	A	G
1	1:10720905	0	10720905	T	C
1	1:10725193	0	10725193	A	G
1	1:10725469	0	10725469	A	G
1	1:10725587	0	10725587	T	C
1	1:10734800	0	10734800	A	G
1	1:10738871	0	10738871	T	C
1	1:10740405	0	10740405	C	T
1	1:10741669	0	10741669	A	C
1	1:10743666	0	10743666	T	C
1	1:10748742	0	10748742	T	C
1	1:10750432	0	10750432	G	A
1	1:10752990	0	10752990	G	A
1	1:10757199	0	10757199	T	G
1	1:10759741	0	10759741	T	C
1	1:10761541	0	10761541	T	C
1	1:10762077	0	10762077	A	G
1	1:10773987	0	10773987	T	C
1	1:10782671	0	10782671	G	C
1	1:10784899	0	10784899	A	C
1	1:10787940	0	10787940	A	G
1	1:10794895	0	10794895	A	G
1	1:10805414	0	10805414	C	T
1	1:10805552	0	10805552	A	G
1	1:10808587	0	10808587	G	A
1	1:10810317	0	10810317	T	C
1	1:10811288	0	10811288	A	G
1	1:10811325	0	10811325	A	G
1	1:10815421	0	10815421	C	T
1	1:10823826	0	10823826	T	C
1	1:10833401	0	10833401	T	C
1	1:10838556	0	10838556	A	C
1	1:10842698	0	10842698	A	G
1	1:10845920	0	10845920	A	G
1	1:10846540	0	10846540	A	G
1	1:10863379	0	10863379	A	G
1	1:10865577	0	10865577	T	C
1	1:10874890	0	10874890	C	T
1	1:10879164	0	10879164	C	T
1	1:10885036	0	10885036	A	G
1	1:10885424	0	10885424	T	C
1	1:10887205	0	10887205	T	C
1	1:10889280	0	10889280	T	G
1	1:10890932	0	10890932	A	G
1	1:10890972	0	10890972	A	G
1	1:10892498	0	10892498	T	C
1	1:10893081	0	10893081	G	A
1	1:10897342	0	10897342	A	G
1	1:10901907	0	10901907	T	C
1	1:10906889	0	10906889	C	T
1	1:10907842	0	10907842	C	A
1	1:10912163	0	10912163	G	A
1	1:10915906	0	10915906	C	T
1	1:10915994	0	10915994	A	G
1	1:10920676	0	10920676	G	A
1	1:10922467	0	10922467	T	C
1	1:10924273	0	10924273	A	G
1	1:10925267	0	10925267	T	C
1	1:10929298	0	10929298	A	G
1	1:10935527	0	10935527	C	T
1	1:10937569	0	10937569	A	G
1	1:10938097	0	10938097	G	C
1	1:10941249	0	10941249	T	C
1	1:10957060	0	10957060	T	C
1	1:10957719	0	10957719	C	A
1	1:10970922	0	10970922	T	C
1	1:10972092	0	10972092	A	G
1	1:10974329	0	10974329	T	G
[truncated: 452,207 more rows]
