# Supplementary material for: Scalable summary-statistics-based heritability estimation method with individual genotype level accuracy
Source: Genome Res. 2024 Sep;34(9):1286–93. doi: 10.1101/gr.279207.124 (PMC11529871; doi:10.1101/gr.279207.124)
Supplement: Supplement 1 [file Supplemental_Code.zip › Supplemental_Code/example/double_uniform_50k_k100.tr]

LD_SUM_0	LD_SUM_1	NSNPS_JACKKNIFE
139499.430	193736.083	90847
193736.083	1137313.706	362906
139531.447	193795.853	90854
193795.853	1137458.627	362899
139531.570	193768.111	90858
193768.111	1137082.192	362895
139521.323	193786.140	90843
193786.140	1137406.958	362910
139500.846	193715.819	90845
193715.819	1137168.905	362908
139541.010	193778.730	90863
193778.730	1137145.251	362890
139508.118	193696.925	90857
193696.925	1136952.109	362896
139508.663	193696.639	90856
193696.639	1136932.153	362897
139536.069	193771.308	90860
193771.308	1137090.635	362893
139516.673	193687.276	90860
193687.276	1136938.555	362893
139514.025	193732.831	90854
193732.831	1137102.014	362899
139482.245	193621.975	90852
193621.975	1136899.529	362901
139499.633	193780.888	90843
193780.888	1137490.872	362910
139520.045	193720.444	90852
193720.444	1136993.928	362901
139553.311	193761.888	90873
193761.888	1137098.312	362880
139484.958	193769.359	90844
193769.359	1137311.532	362909
139493.450	193649.024	90864
193649.024	1136771.903	362889
139441.908	193540.926	90844
193540.926	1136514.353	362909
139506.153	193634.755	90860
193634.755	1136414.142	362893
139497.157	193632.304	90856
193632.304	1136696.162	362897
139545.725	193764.572	90864
193764.572	1137212.400	362889
139520.289	193737.170	90860
193737.170	1137263.691	362893
139540.263	193745.560	90871
193745.560	1136969.263	362882
139532.582	193756.237	90867
193756.237	1137046.767	362886
139518.401	193758.519	90852
193758.519	1137271.879	362901
139514.570	193732.546	90853
193732.546	1137144.991	362900
139484.845	193629.913	90843
193629.913	1136709.423	362910
139526.207	193697.780	90860
193697.780	1136886.114	362893
139522.149	193730.320	90859
193730.320	1137054.948	362894
139509.198	193717.818	90852
193717.818	1137229.924	362901
139513.818	193718.218	90858
193718.218	1137171.343	362895
139520.955	193669.748	90863
193669.748	1136709.995	362890
139500.857	193723.240	90848
193723.240	1137045.215	362905
139485.364	193718.497	90836
193718.497	1137167.616	362917
139541.144	193738.251	90873
193738.251	1136946.243	362880
139478.396	193704.574	90847
193704.574	1137124.904	362906
139493.729	193679.344	90846
193679.344	1137042.014	362907
139505.159	193679.856	90857
193679.856	1136873.445	362896
139509.761	193694.299	90857
193694.299	1136915.399	362896
139479.259	193713.934	90843
193713.934	1137323.044	362910
139507.102	193746.872	90848
193746.872	1137239.260	362905
139539.028	193764.743	90860
193764.743	1137153.564	362893
139486.262	193662.163	90841
193662.163	1136936.984	362912
139484.890	193585.606	90858
193585.606	1136505.331	362895
139483.456	193610.728	90854
193610.728	1136582.828	362899
139486.509	193648.691	90849
193648.691	1136860.637	362904
139525.653	193744.477	90858
193744.477	1137176.587	362895
139535.653	193727.634	90868
193727.634	1137077.208	362885
139519.407	193740.538	90858
193740.538	1137145.122	362895
139512.576	193772.843	90847
193772.843	1137276.995	362906
139543.856	193790.262	90862
193790.262	1137298.352	362891
139466.226	193606.568	90844
193606.568	1136440.929	362909
139441.017	193555.257	90839
193555.257	1136640.075	362914
139468.527	193613.132	90844
193613.132	1136902.453	362909
139447.516	193576.307	90853
193576.307	1136756.911	362900
139534.113	193720.499	90866
193720.499	1136932.423	362887
139473.025	193628.143	90846
193628.143	1136800.765	362907
139493.524	193643.725	90850
193643.725	1136838.638	362903
139509.677	193690.868	90868
193690.868	1136799.281	362885
139462.386	193590.244	90842
193590.244	1136810.091	362911
139519.975	193721.812	90866
193721.812	1136979.619	362887
139492.322	193725.410	90851
193725.410	1137183.747	362902
139519.397	193762.002	90855
193762.002	1137153.435	362898
139507.192	193752.006	90843
193752.006	1137155.216	362910
139521.267	193692.986	90857
193692.986	1136815.759	362896
139522.270	193727.522	90863
193727.522	1137108.543	362890
139497.486	193705.830	90856
193705.830	1136874.467	362897
139514.147	193672.263	90858
193672.263	1136830.470	362895
139501.638	193691.560	90852
193691.560	1136910.018	362901
139508.559	193699.836	90858
193699.836	1136987.796	362895
139509.441	193554.662	90860
193554.662	1136151.935	362893
139500.733	193718.159	90844
193718.159	1137049.302	362909
139528.307	193727.349	90867
193727.349	1136962.865	362886
139534.292	193794.254	90853
193794.254	1137412.453	362900
139482.103	193726.777	90842
193726.777	1137213.929	362911
139522.356	193792.200	90855
193792.200	1137357.961	362898
139502.262	193769.073	90843
193769.073	1137475.138	362910
139536.932	193770.165	90856
193770.165	1137278.274	362897
139541.534	193805.616	90856
193805.616	1137456.578	362897
139519.829	193756.179	90853
193756.179	1137218.412	362900
139513.152	193646.462	90855
193646.462	1136566.076	362898
139532.357	193737.284	90865
193737.284	1137054.057	362888
139505.582	193744.077	90852
193744.077	1137298.101	362901
139545.300	193785.696	90869
193785.696	1137296.428	362884
139548.580	193774.335	90866
193774.335	1137262.793	362887
139498.761	193739.164	90844
193739.164	1137358.733	362909
139507.873	193751.097	90849
193751.097	1137248.726	362904
139493.298	193748.185	90848
193748.185	1137380.861	362905
139503.169	193717.533	90851
193717.533	1137209.969	362902
139529.361	193750.927	90853
193750.927	1137192.190	362900
139498.013	193673.636	90849
193673.636	1136913.081	362904
139501.647	193630.706	90855
193630.706	1136550.343	362898
139523.375	193724.723	90867
193724.723	1137104.451	362886
139472.944	193422.512	90857
193422.512	1135064.189	362896
139528.022	193783.346	90847
193783.346	1137318.951	362906
139508.099	193704.403	90851
193704.403	1137031.660	362902
139490.862	193710.737	90841
193710.737	1137041.877	362912
139530.234	193766.396	90852
193766.396	1137119.792	362901
139538.812	193762.403	90861
193762.403	1137215.471	362892
139501.196	193741.165	90851
193741.165	1137272.902	362902
139449.803	193646.808	90847
193646.808	1136972.813	362906
139505.062	193700.976	90862
193700.976	1136962.731	362891
139434.332	193566.787	90838
193566.787	1136641.095	362915
139492.538	193642.412	90850
193642.412	1136686.550	362903
139451.213	193584.993	90842
193584.993	1136558.348	362911
139508.902	193630.641	90864
193630.641	1136750.927	362889
139530.930	193718.616	90864
193718.616	1137002.639	362889
139491.542	193717.703	90847
193717.703	1137240.283	362906
139503.815	193720.614	90848
193720.614	1137155.349	362905
139483.077	193714.104	90839
193714.104	1137185.528	362914
139520.280	193738.940	90857
193738.940	1137193.343	362896
139484.424	193683.854	90848
193683.854	1137071.437	362905
139483.456	193625.170	90854
193625.170	1136677.226	362899
139487.833	193641.669	90852
193641.669	1136826.108	362901
139451.334	193536.243	90846
193536.243	1136438.892	362907
139509.216	193686.706	90858
193686.706	1136856.691	362895
139500.302	193695.099	90846
193695.099	1137036.769	362907
139498.091	193723.865	90841
193723.865	1137267.399	362912
139484.001	193651.144	90853
193651.144	1136966.684	362900
139516.889	193675.174	90859
193675.174	1136787.496	362894
139433.804	193576.657	90845
193576.657	1136780.807	362908
139521.257	193774.846	90854
193774.846	1137374.718	362899
139516.561	193677.800	90859
193677.800	1136777.008	362894
139492.425	193674.949	90849
193674.949	1136996.993	362904
139530.286	193741.335	90870
193741.335	1136991.261	362883
139516.542	193706.287	90853
193706.287	1137097.792	362900
139486.171	193667.529	90846
193667.529	1136963.346	362907
139537.374	193762.573	90857
193762.573	1137125.168	362896
139529.832	193678.939	90863
193678.939	1136673.287	362890
139506.307	193709.424	90841
193709.424	1136931.739	362912
139485.400	193656.741	90845
193656.741	1136906.677	362908
139484.414	193681.685	90845
193681.685	1137142.682	362908
139511.958	193694.869	90859
193694.869	1136944.821	362894
139507.554	193675.805	90852
193675.805	1136847.085	362901
139492.547	193632.763	90853
193632.763	1136814.598	362900
139531.457	193746.818	90857
193746.818	1137193.343	362896
139530.264	193779.472	90861
193779.472	1137252.179	362892
139475.265	193743.320	90831
193743.320	1137366.789	362922
139466.140	193621.975	90852
193621.975	1136889.040	362901
139518.288	193743.791	90851
193743.791	1137204.725	362902
139500.012	193598.736	90858
193598.736	1136285.075	362895
139410.008	193428.095	90835
193428.095	1136182.605	362918
139458.761	193657.654	90839
193657.654	1136933.781	362914
139497.270	193629.963	90857
193629.963	1136700.386	362896
139518.298	193690.817	90854
193690.817	1136871.265	362899
139500.087	193677.004	90847
193677.004	1136962.324	362906
139532.582	193719.471	90867
193719.471	1136905.181	362886
139488.162	193695.498	90852
193695.498	1136993.928	362901
139501.309	193703.376	90852
193703.376	1136972.950	362901
139540.793	193775.077	90864
193775.077	1137165.204	362889
139499.203	193710.567	90845
193710.567	1137247.574	362908
139545.636	193749.784	90872
193749.784	1137057.385	362881
139497.355	193727.464	90849
193727.464	1137348.371	362904
139523.248	193737.170	90860
193737.170	1137164.053	362893
139496.050	193715.192	90852
193715.192	1137198.458	362901
139508.314	193744.818	90850
193744.818	1137163.793	362903
139523.558	193740.709	90854
193740.709	1137133.480	362899
139525.314	193767.254	90855
193767.254	1137326.496	362898
139524.975	193774.274	90852
193774.274	1137329.567	362901
139508.190	193742.362	90846
193742.362	1137246.551	362907
139477.842	193673.808	90845
193673.808	1136948.633	362908
139494.519	193680.028	90853
193680.028	1136956.195	362900
139509.536	193742.308	90855
193742.308	1137132.458	362898
139508.303	193782.034	90847
193782.034	1137408.108	362906
139515.534	193758.402	90847
193758.402	1137240.283	362906
139544.842	193804.705	90862
193804.705	1137287.864	362891
139514.570	193740.423	90853
193740.423	1137129.258	362900
139542.202	193777.588	90859
193777.588	1137128.367	362894
139496.275	193706.573	90854
193706.573	1137117.747	362899
139496.472	193726.893	90847
193726.893	1137250.772	362906
139487.513	193641.210	90855
193641.210	1136807.312	362898
139493.514	193728.206	90847
193728.206	1137182.594	362906
139458.771	193687.392	90842
193687.392	1137271.621	362911
139474.545	193724.151	90842
193724.151	1137177.217	362911
139496.245	193742.076	90845
193742.076	1137132.193	362908
139527.049	193734.315	90850
193734.315	1137058.904	362903
139517.733	193732.716	90849
193732.716	1137212.015	362904
139515.687	193691.215	90860
193691.215	1136875.625	362893
139502.642	193672.263	90858
193672.263	1137019.261	362895
139506.699	193684.365	90859
193684.365	1136871.403	362894
139469.921	193680.427	90836
193680.427	1137104.678	362917
139355.700	193098.590	90849
193098.590	1134747.123	362904
139407.193	193263.265	90851
193263.265	1135028.302	362902
139525.437	193718.503	90859
193718.503	1136981.530	362894
139497.129	193662.562	90847
193662.562	1136763.033	362906
139543.752	193797.399	90864
193797.399	1137369.721	362889
139490.963	193741.672	90839
193741.672	1137374.339	362914
139518.288	193734.600	90851
193734.600	1137099.837	362902
139534.416	193784.894	90857
193784.894	1137261.518	362896
139501.402	193711.139	90847
193711.139	1137030.503	362906
139541.000	193801.508	90860
193801.508	1137326.621	362893
139528.499	193777.016	90857
193777.016	1137287.739	362896
139426.574	193530.707	90845
193530.707	1136581.514	362908
139427.126	193435.436	90847
193435.436	1136002.579	362906
139466.161	193445.501	90864
193445.501	1135749.319	362889
139421.663	193322.726	90857
193322.726	1135509.948	362896
139452.006	193516.941	90852
193516.941	1136448.514	362901
139459.020	193609.130	90853
193609.130	1136741.178	362900
139503.374	193707.200	90847
193707.200	1137072.459	362906
139504.586	193707.771	90849
193707.771	1137059.926	362904
139496.716	193651.714	90855
193651.714	1136691.938	362898
139519.489	193718.560	90850
193718.560	1137085.126	362903
139528.273	193750.185	90855
193750.185	1137142.946	362898
139439.081	193571.339	90854
193571.339	1136535.629	362899
139490.237	193694.928	90850
193694.928	1137069.393	362903
139477.954	193716.104	90846
193716.104	1137230.817	362907
139536.191	193742.251	90864
193742.251	1137028.859	362889
139498.874	193715.819	90845
193715.819	1137016.813	362908
139497.889	193705.316	90845
193705.316	1137105.970	362908
139482.894	193609.304	90849
193609.304	1136656.103	362904
139503.740	193697.495	90859
193697.495	1136997.262	362894
139507.113	193672.894	90851
193672.894	1136905.795	362902
139506.897	193744.077	90852
193744.077	1137329.567	362901
139501.309	193732.260	90852
193732.260	1137303.345	362901
139517.772	193673.118	90861
193673.118	1136748.745	362892
139508.446	193691.673	90857
193691.673	1136899.666	362896
139475.462	193514.137	90856
193514.137	1136276.622	362897
139476.231	193519.673	90857
193519.673	1136039.614	362896
139467.671	193578.364	90851
193578.364	1136627.842	362902
139494.519	193573.681	90853
193573.681	1136206.255	362900
139528.022	193797.788	90847
193797.788	1137450.064	362906
139519.603	193749.042	90851
193749.042	1137351.568	362902
139472.593	193674.664	90848
193674.664	1137139.615	362905
139509.865	193744.934	90855
193744.934	1137158.679	362898
139498.248	193660.619	90854
193660.619	1136960.418	362899
139490.976	193683.454	90842
193683.454	1137019.877	362911
139516.962	193760.001	90848
193760.001	1137375.617	362905
139501.741	193730.376	90850
193730.376	1137237.214	362903
139499.721	193770.267	90838
193770.267	1137317.670	362915
139541.122	193792.147	90864
193792.147	1137196.668	362889
139483.335	193626.657	90850
193626.657	1136833.394	362903
139489.821	193623.682	90858
193623.682	1136526.307	362895
139462.724	193625.232	90845
193625.232	1136917.166	362908
139506.127	193777.926	90851
193777.926	1137346.324	362902
139518.390	193755.035	90849
193755.035	1137290.682	362904
139543.320	193779.587	90866
193779.587	1137194.621	362887
139542.550	193717.588	90865
193717.588	1136891.493	362888
139510.635	193708.456	90856
193708.456	1137073.748	362897
139452.440	193592.521	90850
193592.521	1136833.394	362903
139474.432	193694.983	90841
193694.983	1137188.728	362912
139489.344	193669.869	90845
193669.869	1136959.122	362908
139526.392	193788.144	90850
193788.144	1137378.814	362903
139549.582	193799.684	90872
193799.684	1137309.086	362881
139495.486	193701.949	90847
193701.949	1137046.236	362906
139526.439	193713.648	90865
193713.648	1136854.785	362888
139483.202	193675.862	90843
193675.862	1137060.813	362910
139523.464	193709.312	90859
193709.312	1136839.938	362894
139492.312	193693.044	90848
193693.044	1137134.371	362905
139497.703	193708.171	90855
193708.171	1137137.702	362898
139520.393	193672.263	90858
193672.263	1136694.121	362895
139481.603	193575.102	90858
193575.102	1136353.249	362895
139490.217	193714.220	90844
193714.220	1137159.438	362909
139472.131	193688.419	90841
193688.419	1137230.686	362912
139520.856	193673.797	90868
193673.797	1136552.818	362885
139521.829	193716.732	90862
193716.732	1137020.416	362891
139472.018	193660.565	90840
193660.565	1137006.186	362913
139494.976	193699.093	90860
193699.093	1137048.682	362893
139491.031	193657.077	90860
193657.077	1136933.311	362893
139415.196	193450.832	90855
193450.832	1136272.396	362898
139515.133	193735.286	90858
193735.286	1137087.436	362895
139457.710	193713.749	90824
193713.749	1137379.193	362929
139528.940	193711.653	90858
193711.653	1136814.738	362895
139445.220	193437.985	90856
193437.985	1135909.525	362897
139509.545	193677.515	90858
193677.515	1136736.075	362895
139503.610	193687.621	90852
193687.621	1136941.484	362901
139485.626	193624.489	90847
193624.489	1136820.723	362906
139525.677	193668.260	90867
193668.260	1136695.424	362886
139395.125	193345.495	90840
193345.495	1135784.168	362913
139549.358	193772.850	90870
193772.850	1137075.162	362883
139527.089	193766.628	90862
193766.628	1137146.274	362891
139487.063	193678.145	90851
193678.145	1136973.972	362902
139462.207	193522.582	90858
193522.582	1136164.458	362895
139522.711	193702.859	90864
193702.859	1136960.687	362889
139489.467	193644.752	90849
193644.752	1136902.593	362904
139471.032	193626.432	90840
193626.432	1137011.431	362913
139472.573	193592.870	90842
193592.870	1136537.369	362911
139500.313	193716.961	90849
193716.961	1137159.571	362904
139523.126	193742.593	90856
193742.593	1137178.633	362897
139480.809	193636.590	90848
193636.590	1136956.058	362905
139497.612	193605.409	90863
193605.409	1136689.019	362890
139496.903	193694.813	90845
193694.813	1137048.280	362908
139500.990	193680.599	90855
193680.599	1136990.862	362898
139490.001	193721.070	90845
193721.070	1137247.574	362908
139478.067	193658.624	90847
193658.624	1136978.058	362906
139512.495	193689.789	90855
193689.789	1137059.038	362898
139496.574	193732.886	90845
193732.886	1137226.595	362908
139528.827	193784.894	90857
193784.894	1137203.831	362896
139503.905	193727.063	90843
193727.063	1137060.813	362910
139510.315	193709.312	90859
193709.312	1137054.948	362894
139498.217	193727.634	90845
193727.634	1137179.394	362908
139544.739	193796.086	90864
193796.086	1137201.912	362889
139517.651	193770.451	90857
193770.451	1137382.135	362896
139521.595	193746.818	90857
193746.818	1137093.703	362896
139540.585	193746.018	90868
193746.018	1137103.428	362885
139492.209	193740.879	90850
193740.879	1137305.392	362903
139506.671	193746.131	90850
193746.131	1137279.170	362903
139526.526	193767.825	90857
193767.825	1137151.389	362896
139478.940	193679.344	90846
193679.344	1137026.280	362907
139505.028	193740.879	90850
193740.879	1137258.192	362903
139525.530	193752.526	90854
193752.526	1137196.412	362899
139520.384	193788.261	90855
193788.261	1137310.763	362898
139543.969	193756.409	90863
193756.409	1137077.078	362890
139520.804	193805.211	90850
193805.211	1137405.036	362903
139492.218	193686.593	90853
193686.593	1137003.394	362900
139547.826	193771.822	90871
193771.822	1137100.358	362882
139518.820	193778.095	90847
193778.095	1137366.152	362906
139499.305	193746.755	90843
193746.755	1137165.705	362910
139552.967	193754.924	90867
193754.924	1137114.939	362886
139543.222	193699.600	90871
193699.600	1136775.242	362882
139522.685	193748.872	90855
193748.872	1137232.099	362898
139519.182	193742.593	90856
193742.593	1137136.679	362897
139516.316	193718.845	90851
193718.845	1137215.214	362902
139497.494	193623.967	90859
193623.967	1136651.148	362894
139436.880	193414.997	90849
193414.997	1136058.236	362904
139419.577	193338.666	90853
193338.666	1135613.646	362900
139503.619	193659.591	90855
193659.591	1136880.732	362898
139517.114	193694.126	90861
193694.126	1136968.998	362892
139489.683	193662.848	90848
193662.848	1136935.081	362905
139470.621	193593.265	90848
193593.265	1136573.211	362905
139483.428	193663.305	90845
193663.305	1137011.568	362908
139502.705	193726.036	90844
193726.036	1137117.482	362909
139506.352	193720.729	90853
193720.729	1137144.991	362900
139466.442	193643.042	90843
193643.042	1137113.259	362910
139487.720	193707.029	90851
193707.029	1137094.593	362902
139546.299	193698.112	90875
193698.112	1136655.794	362878
139486.602	193668.271	90844
193668.271	1136891.964	362909
139482.349	193635.847	90850
193635.847	1136954.016	362903
139464.007	193667.299	90836
193667.299	1137046.985	362917
139492.218	193687.906	90853
193687.906	1137013.883	362900
139517.218	193685.678	90859
193685.678	1136818.961	362894
139434.479	193369.146	90854
193369.146	1135633.609	362899
139515.799	193674.431	90861
193674.431	1136843.139	362892
139486.273	193703.717	90844
193703.717	1137054.546	362909
139496.708	193703.376	90852
193703.376	1137088.326	362901
139530.358	193720.273	90856
193720.273	1136958.375	362897
139508.961	193742.647	90847
193742.647	1137271.750	362906
139519.975	193702.116	90866
193702.116	1136864.252	362887
139497.786	193687.507	90847
193687.507	1137051.481	362906
139536.863	193742.649	90870
193742.649	1137033.211	362883
139491.024	193669.352	90857
193669.352	1136878.690	362896
139482.760	193603.372	90842
193603.372	1136505.901	362911
139513.152	193713.423	90855
193713.423	1137074.770	362898
139484.033	193490.813	90871
193490.813	1135878.549	362882
139481.596	193526.983	90855
193526.983	1136177.999	362898
139516.305	193723.240	90848
193723.240	1137118.637	362905
139480.714	193606.504	90853
193606.504	1136541.893	362900
139506.578	193748.872	90855
193748.872	1137226.855	362898
139542.341	193725.293	90869
193725.293	1136719.602	362884
139505.920	193680.599	90855
193680.599	1136922.686	362898
139395.363	193248.355	90854
193248.355	1135381.882	362899
139526.639	193728.721	90858
193728.721	1136998.285	362895
139490.012	193696.983	90848
193696.983	1137181.571	362905
139530.385	193738.597	90865
193738.597	1137127.473	362888
139528.601	193794.826	90855
193794.826	1137378.939	362898
139504.586	193764.225	90849
193764.225	1137432.282	362904
139554.048	193804.705	90862
193804.705	1137287.864	362891
139530.245	193768.567	90855
193768.567	1137258.320	362898
139490.936	193754.394	90833
193754.394	1137427.682	362920
139540.248	193749.101	90865
193749.101	1137085.521	362888
139519.294	193713.993	90857
193713.993	1137046.505	362896
139512.235	193761.482	90844
193761.482	1137390.201	362909
139547.144	193794.201	90862
193794.201	1137324.573	362891
139524.873	193749.900	90854
193749.900	1137149.213	362899
139529.053	193777.588	90859
193777.588	1137233.250	362894
139518.204	193698.808	90859
193698.808	1136976.286	362894
139512.485	193734.886	90852
193734.886	1137292.856	362901
139504.550	193738.020	90840
193738.020	1137069.122	362913
139504.688	193716.390	90847
193716.390	1137098.682	362906
139441.426	193631.741	90831
193631.741	1136947.191	362922
139512.485	193741.451	90852
193741.451	1137266.634	362901
139488.029	193685.623	90845
193685.623	1137105.970	362908
139532.782	193726.666	90860
193726.666	1137022.461	362893
139479.043	193672.209	90844
193672.209	1136965.388	362909
139515.976	193742.933	90848
193742.933	1137129.126	362905
139516.448	193709.027	90858
193709.027	1137082.192	362895
139506.362	193711.082	90856
193711.082	1136879.711	362897
139481.105	193683.910	90839
193683.910	1137112.102	362914
139390.518	193447.041	90837
193447.041	1136406.098	362916
139480.706	193621.405	90850
193621.405	1136733.750	362903
139448.893	193580.658	90836
193580.658	1136727.050	362917
139426.378	193270.020	90861
193270.020	1134986.726	362892
139467.587	193489.115	90865
193489.115	1136120.627	362888
139453.390	193621.924	90838
193621.924	1136877.109	362915
139521.604	193709.597	90860
193709.597	1136990.996	362893
139487.841	193614.951	90855
193614.951	1136691.938	362898
139491.890	193567.116	90853
193567.116	1136258.699	362900
139500.990	193588.692	90855
193588.692	1136377.282	362898
139426.363	193556.789	90849
193556.789	1136682.326	362904
139510.658	193658.500	90865
193658.500	1136744.662	362888
139496.698	193705.145	90849
193705.145	1137138.593	362904
139489.918	193681.341	90853
193681.341	1136956.195	362900
139486.612	193641.557	90847
193641.557	1136846.945	362906
139503.610	193686.308	90852
193686.308	1136951.973	362901
139480.233	193709.138	90840
193709.138	1137284.156	362913
139506.818	193682.878	90863
193682.878	1136778.168	362890
139469.747	193590.924	90849
193590.924	1136703.303	362904
139507.789	193647.031	90857
193647.031	1136684.653	362896
139450.595	193478.507	90860
193478.507	1136146.691	362893
139418.664	193509.769	90836
193509.769	1136601.174	362917
139501.820	193742.530	90842
193742.530	1137135.260	362911
139512.710	193722.328	90854
193722.328	1136960.418	362899
139528.940	193761.546	90858
193761.546	1137181.831	362895
139520.393	193716.905	90858
193716.905	1137050.726	362895
139534.857	193716.905	90858
193716.905	1137019.261	362895
139509.639	193787.689	90853
193787.689	1137302.322	362900
139427.465	193389.870	90853
193389.870	1135912.573	362900
139447.453	193630.713	90832
193630.713	1136825.537	362921
139523.896	193712.680	90857
193712.680	1136946.864	362896
139461.314	193633.221	90850
193633.221	1136801.927	362903
139516.429	193738.825	90852
193738.825	1137098.815	362901
139518.411	193743.621	90855
193743.621	1137100.992	362898
139532.253	193753.611	90867
193753.611	1137109.695	362886
139518.083	193719.987	90855
193719.987	1137017.083	362898
139499.645	193725.294	90846
193725.294	1137194.105	362907
139510.410	193748.587	90854
193748.587	1137338.008	362899
139490.635	193739.046	90839
193739.046	1137327.136	362914
139545.921	193787.520	90857
193787.520	1137188.099	362896
139512.700	193717.533	90851
193717.533	1137162.770	362902
139503.628	193656.507	90858
193656.507	1136662.656	362895
139484.640	193655.998	90847
193655.998	1136862.679	362906
139516.768	193722.613	90855
193722.613	1136954.152	362898
139523.455	193763.601	90856
193763.601	1137141.923	362897
139532.227	193775.989	90858
193775.989	1137134.634	362895
139498.680	193660.049	90852
193660.049	1136883.796	362901
139547.706	193781.186	90867
193781.186	1137246.037	362886
139508.230	193709.027	90858
193709.027	1137071.703	362895
139530.347	193785.063	90853
193785.063	1137407.208	362900
139523.248	193731.918	90860
193731.918	1137148.320	362893
139497.365	193681.056	90852
193681.056	1136794.642	362901
139508.991	193725.525	90856
193725.525	1137152.412	362897
139517.867	193724.212	90856
193724.212	1137120.946	362897
139506.875	193751.552	90846
193751.552	1137241.306	362907
139445.209	193480.925	90850
193480.925	1136314.196	362903
139513.377	193748.131	90857
193748.131	1137167.122	362896
139524.419	193752.695	90850
193752.695	1137252.948	362903
139508.506	193731.001	90843
193731.001	1137254.864	362910
139512.576	193749.212	90847
193749.212	1137187.838	362906
139483.100	193669.869	90845
193669.869	1136985.345	362908
139509.545	193694.584	90858
193694.584	1136893.401	362895
139463.146	193627.745	90840
193627.745	1136964.228	362913
139495.834	193677.403	90853
193677.403	1137087.304	362900
139467.454	193616.723	90852
193616.723	1136894.285	362901
139359.973	193165.078	90852
193165.078	1135273.776	362901
139479.720	193650.289	90850
193650.289	1136938.282	362903
139539.710	193738.424	90869
193738.424	1136971.308	362884
139522.232	193752.981	90851
193752.981	1137162.770	362902
139504.267	193762.457	90852
193762.457	1137345.300	362901
139533.849	193783.464	90852
193783.464	1137355.789	362901
139502.649	193669.178	90861
193669.178	1136822.163	362892
139462.636	193572.368	90853
193572.368	1136693.979	362900
139516.993	193691.673	90857
193691.673	1136946.864	362896
139534.113	193750.700	90866
193750.700	1137147.425	362887
139482.884	193624.204	90846
193624.204	1136785.031	362907
139504.019	193670.896	90844
193670.896	1136886.719	362909
139501.288	193717.417	90846
193717.417	1137188.861	362907
139498.659	193659.652	90846
193659.652	1136732.586	362907
139484.492	193691.215	90837
193691.215	1137045.963	362916
139519.744	193717.760	90861
193717.760	1136953.265	362892
139523.023	193682.767	90858
193682.767	1136678.389	362895
139434.989	193543.157	90838
193543.157	1136599.136	362915
139497.606	193651.825	90860
193651.825	1136697.325	362893
139486.375	193679.515	90842
193679.515	1137019.877	362911
139526.752	193769.710	90859
193769.710	1137348.621	362894
139503.178	193665.871	90854
193665.871	1136745.402	362899
139511.805	193801.440	90846
193801.440	1137430.110	362907
139499.607	193766.042	90837
193766.042	1137491.771	362916
139459.438	193630.484	90845
193630.484	1137011.568	362908
139513.281	193715.419	90862
193715.419	1137072.857	362891
139517.959	193779.239	90851
193779.239	1137262.413	362902
139526.300	193727.865	90855
193727.865	1137148.190	362898
139506.547	193772.557	90846
193772.557	1137288.507	362907
139533.542	193786.493	90858
193786.493	1137328.669	362895
139491.326	193727.179	90848
193727.179	1137328.417	362905
139502.754	193651.540	90859
193651.540	1136693.101	362894
139484.449	193658.848	90857
193658.848	1136810.515	362896
139497.889	193679.059	90845
193679.059	1136948.633	362908
139541.563	193722.840	90865
193722.840	1136849.541	362888
139469.944	193690.018	90842
193690.018	1137145.749	362911
139500.210	193730.662	90851
193730.662	1137173.259	362902
139408.493	193432.706	90842
193432.706	1136264.647	362911
139351.646	192962.133	90854
192962.133	1133593.573	362899
139395.037	193156.820	90860
193156.820	1134447.592	362893
139514.207	193718.159	90844
193718.159	1137017.834	362909
139486.135	193697.779	90837
193697.779	1137077.432	362916
139511.508	193710.797	90855
193710.797	1137121.969	362898
139512.598	193686.593	90853
193686.593	1137050.593	362900
139502.943	193716.961	90849
193716.961	1137101.882	362904
139502.096	193638.410	90859
193638.410	1136488.579	362894
139535.822	193774.274	90852
193774.274	1137245.657	362901
139538.925	193777.132	90862
193777.132	1137109.566	362891
139533.861	193756.750	90855
193756.750	1137111.480	362898
139483.344	193601.252	90853
193601.252	1136652.024	362900
139505.572	193692.016	90849
193692.016	1137033.704	362904
139483.119	193676.832	90851
193676.832	1137120.815	362902
139309.686	193216.462	90834
193216.462	1135858.438	362919
139490.814	193604.840	90861
193604.840	1136617.643	362892
139511.621	193692.700	90856
193692.700	1136853.490	362897
139490.012	193670.725	90848
193670.725	1136893.125	362905
139538.258	193752.641	90859
193752.641	1137023.483	362894
139489.589	193662.960	90853
193662.960	1136814.598	362900
139457.549	193647.894	90837
193647.894	1136951.557	362916
139525.437	193742.137	90859
193742.137	1137133.611	362894
139483.519	193719.641	90840
193719.641	1137205.485	362913
139463.710	193681.685	90845
193681.685	1137174.150	362908
139488.058	193640.925	90854
193640.925	1136750.646	362899
139515.133	193727.408	90858
193727.408	1137034.994	362895
139519.519	193693.556	90859
193693.556	1136813.717	362894
139485.739	193631.339	90848
193631.339	1136908.858	362905
139522.694	193706.401	90858
193706.401	1137066.459	362895
139535.515	193762.859	90858
193762.859	1137250.006	362895
139518.660	193686.359	90866
193686.359	1136796.080	362887
139485.099	193660.619	90854
193660.619	1137023.350	362899
139467.315	193612.562	90842
193612.562	1136930.718	362911
139503.089	193643.203	90862
193643.203	1136794.921	362891
139432.810	193540.357	90842
193540.357	1136657.996	362911
139502.501	193723.240	90848
193723.240	1137087.170	362905
139522.017	193758.519	90852
193758.519	1137266.634	362901
139509.187	193749.784	90849
193749.784	1137322.149	362904
139503.879	193754.227	90837
193754.227	1137292.469	362916
139521.492	193760.519	90859
193760.519	1137254.226	362894
139502.417	193678.258	90856
193678.258	1137000.329	362897
139521.336	193771.244	90846
193771.244	1137304.241	362907
139520.271	193764.342	90854
193764.342	1137143.969	362899
139525.333	193759.777	90861
193759.777	1137105.344	362892
139529.062	193744.306	90862
193744.306	1137261.644	362891
139492.425	193705.145	90849
193705.145	1137122.860	362904
139495.905	193707.084	90842
193707.084	1137082.813	362911
139505.150	193689.504	90854
193689.504	1136918.464	362899
139507.950	193740.932	90841
193740.932	1137125.792	362912
139530.922	193791.289	90861
193791.289	1137341.329	362892
139539.374	193745.447	90866
193745.447	1137058.278	362887
139553.087	193786.267	90871
193786.267	1137158.040	362882
139533.110	193776.560	90860
193776.560	1137363.330	362893
139553.528	193770.795	90872
193770.795	1137130.798	362881
139499.769	193729.063	90850
193729.063	1137148.059	362903
139467.334	193626.087	90848
193626.087	1137003.259	362905
139542.886	193760.462	90868
193760.462	1137108.672	362885
139520.073	193699.378	90861
193699.378	1136963.754	362892
139511.476	193786.999	90846
193786.999	1137388.153	362907
139541.046	193653.856	90881
193653.856	1136392.735	362872
139464.503	193647.775	90855
193647.775	1136933.175	362898
139468.881	193550.048	90853
193550.048	1136625.802	362900
139380.343	193335.841	90843
193335.841	1135980.420	362910
139547.602	193746.303	90869
193746.303	1137065.697	362884
139521.402	193691.896	90867
193691.896	1136868.474	362886
139530.800	193753.383	90857
193753.383	1137151.389	362896
139546.476	193771.023	90859
193771.023	1137149.343	362894
139499.327	193722.213	90849
193722.213	1137017.970	362904
139516.777	193707.714	90858
193707.714	1137150.366	362895
139511.170	193732.260	90852
193732.260	1137093.570	362901
139526.423	193756.580	90859
193756.580	1137180.808	362894
139505.141	193718.845	90851
193718.845	1137147.037	362902
139511.261	193737.396	90847
193737.396	1137229.794	362906
139463.700	193644.069	90842
193644.069	1136888.761	362911
139472.160	193570.202	90850
193570.202	1136565.928	362903
139498.238	193687.336	90851
193687.336	1137005.438	362902
139527.625	193732.660	90858
193732.660	1137061.215	362895
139508.663	193676.945	90856
193676.945	1136995.084	362897
139525.480	193789.792	90842
193789.792	1137360.780	362911
139500.857	193699.608	90848
193699.608	1137129.126	362905
139487.841	193643.836	90855
193643.836	1136691.938	362898
139543.327	193756.808	90869
193756.808	1137102.404	362884
139493.766	193657.820	90858
193657.820	1136877.668	362895
139528.629	193743.564	90864
193743.564	1137081.300	362889
139509.639	193723.355	90853
193723.355	1137061.082	362900
139486.406	193647.948	90851
193647.948	1136874.328	362902
139507.770	193739.852	90851
193739.852	1137346.324	362902
139542.982	193759.035	90863
193759.035	1137223.912	362890
139478.273	193749.381	90843
193749.381	1137365.001	362910
139516.100	193736.199	90852
193736.199	1137224.680	362901
139514.775	193765.538	90849
193765.538	1137353.615	362904
139527.089	193745.619	90862
193745.619	1136983.708	362891
139562.085	193771.650	90875
193771.650	1137028.097	362878
139521.993	193759.429	90846
193759.429	1137188.861	362907
139537.289	193808.189	90865
193808.189	1137305.768	362888
139506.586	193740.538	90858
193740.538	1137066.459	362895
139531.475	193756.409	90863
193756.409	1137260.620	362890
139477.297	193667.529	90846
193667.529	1137042.014	362907
139496.595	193704.403	90851
193704.403	1137000.194	362902
139495.157	193757.089	90847
193757.089	1137240.283	362906
139546.936	193800.596	90866
193800.596	1137283.768	362887
139507.883	193738.825	90852
193738.825	1137303.345	362901
139459.775	193672.038	90848
193672.038	1136998.014	362905
139495.416	193642.918	90861
193642.918	1136691.060	362892
139505.674	193721.642	90847
193721.642	1137061.970	362906
139489.105	193710.451	90840
193710.451	1137147.793	362913
139529.032	193774.560	90853
193774.560	1137307.566	362900
139539.045	193727.064	90866
193727.064	1136963.887	362887
139458.040	193554.839	90856
193554.839	1136428.706	362897
139436.886	193364.642	90852
193364.642	1135714.303	362901
139517.779	193715.990	90864
193715.990	1136740.439	362889
139528.307	193729.975	90867
193729.975	1136994.328	362886
139507.441	193707.029	90851
193707.029	1137073.615	362902
139433.665	193590.875	90835
193590.875	1136869.681	362918
139528.195	193709.994	90866
193709.994	1136921.935	362887
139512.863	193639.765	90873
193639.765	1136726.005	362880
139505.808	193654.055	90854
193654.055	1136803.089	362899
139527.426	193690.013	90865
193690.013	1136854.785	362888
139458.182	193696.063	90831
193696.063	1137340.564	362922
139498.592	193683.337	90860
193683.337	1137022.461	362893
139272.762	192874.643	90851
192874.643	1134031.867	362902
139478.919	193719.641	90840
193719.641	1137315.624	362913
139475.644	193731.001	90843
193731.001	1137323.044	362910
139473.672	193669.298	90843
193669.298	1137165.705	362910
139496.482	193688.363	90850
193688.363	1137043.171	362903
139492.425	193660.507	90849
193660.507	1136823.926	362904
139477.081	193644.182	90847
193644.182	1136899.390	362906
139467.315	193696.582	90842
193696.582	1137109.036	362911
139505.334	193676.148	90844
193676.148	1136902.453	362909
139482.260	193571.163	90858
193571.163	1136447.645	362895
139497.590	193679.001	90854
193679.001	1136928.952	362899
139488.040	193693.044	90848
193693.044	1137102.904	362905
139560.754	193822.463	90869
193822.463	1137212.526	362884
139516.747	193753.722	90849
193753.722	1137159.571	362904
139498.761	193782.488	90844
193782.488	1137489.848	362909
139524.467	193732.031	90865
193732.031	1137038.325	362888
139487.361	193721.525	90842
193721.525	1137156.238	362911
139509.007	193716.732	90862
193716.732	1137130.542	362891
139542.531	193798.596	90859
193798.596	1137238.494	362894
139533.768	193766.056	90860
193766.056	1137164.053	362893
139538.492	193807.903	90864
193807.903	1137390.697	362889
139509.187	193751.097	90849
193751.097	1137348.371	362904
139482.873	193690.303	90843
193690.303	1137149.971	362910
139382.325	193284.086	90855
193284.086	1135779.434	362898
139499.316	193742.362	90846
193742.362	1137288.507	362907
139446.635	193582.303	90851
193582.303	1136659.308	362902
139406.425	193421.844	90850
193421.844	1135999.531	362903
139496.620	193638.694	90860
193638.694	1136692.081	362893
139465.353	193631.796	90845
193631.796	1136780.807	362908
139498.988	193760.742	90846
193760.742	1137335.708	362907
139514.588	193697.495	90859
193697.495	1136887.135	362894
139520.271	193723.641	90854
193723.641	1137023.350	362899
139531.107	193797.620	90851
193797.620	1137367.301	362902
139550.985	193798.712	90864
193798.712	1137322.524	362889
139466.408	193664.103	90834
193664.103	1136965.109	362919
139493.108	193663.072	90858
193663.072	1136945.843	362895
139480.265	193664.446	90849
193664.446	1136960.282	362904
139501.535	193735.457	90854
193735.457	1137175.435	362899
139528.477	193766.110	90851
193766.110	1137246.680	362902
139540.465	193714.676	90864
193714.676	1136834.831	362889
139519.069	193730.491	90855
193730.491	1137090.503	362898
139531.795	193720.101	90860
193720.101	1136954.287	362893
138910.689	191807.133	90836
191807.133	1130380.810	362917
138494.896	189241.745	90856
189241.745	1118194.453	362897
139272.994	192867.917	90841
192867.917	1133916.047	362912
139473.230	193634.880	90842
193634.880	1136663.241	362911
139507.123	193644.864	90854
193644.864	1136719.180	362899
139441.354	193549.547	90842
193549.547	1136479.678	362911
139526.892	193714.330	90872
193714.330	1137004.947	362881
139512.166	193663.530	90855
193663.530	1136896.465	362898
139522.107	193749.212	90847
193749.212	1137145.882	362906
139541.683	193768.626	90869
193768.626	1137133.868	362884
139515.037	193720.957	90863
193720.957	1136930.245	362890
139456.300	193405.643	90867
193405.643	1135782.980	362886
139450.677	193586.131	90846
193586.131	1136743.075	362907
139489.275	193635.784	90859
193635.784	1136735.054	362894
139521.508	193712.335	90865
193712.335	1136949.177	362888
139534.754	193748.987	90860
193748.987	1137148.320	362893
139485.298	193674.378	90847
193674.378	1136899.390	362906
139492.979	193654.513	90851
193654.513	1136753.707	362902
139504.082	193595.473	90865
193595.473	1136414.290	362888
139492.891	193683.052	90859
193683.052	1136787.496	362894
139492.641	193702.234	90848
193702.234	1136961.303	362905
139515.205	193729.519	90847
193729.519	1137193.083	362906
139524.862	193762.172	90851
193762.172	1137099.837	362902
139519.839	193750.471	90856
193750.471	1137157.656	362897
139545.500	193812.584	90862
193812.584	1137350.793	362891
139548.580	193788.779	90866
193788.779	1137173.645	362887
139488.058	193644.864	90854
193644.864	1136771.623	362899
139524.066	193782.488	90844
193782.488	1137426.913	362909
139532.885	193757.607	90858
193757.607	1137113.657	362895
139554.086	193793.231	90877
193793.231	1137335.425	362876
139485.831	193740.191	90843
193740.191	1137296.821	362910
139512.823	193722.613	90855
193722.613	1137237.343	362898
139503.835	193702.634	90854
193702.634	1136949.929	362899
139556.480	193808.019	90869
193808.019	1137359.354	362884
139472.194	193736.470	90830
193736.470	1137415.017	362923
139482.555	193726.607	90846
193726.607	1137225.573	362907
139499.101	193701.949	90847
193701.949	1136930.857	362906
139517.754	193722.613	90855
193722.613	1137059.038	362898
139508.118	193723.184	90857
193723.184	1137072.726	362896
139525.765	193721.129	90859
193721.129	1137018.239	362894
139492.331	193669.810	90854
193669.810	1137023.350	362899
139512.145	193719.587	90849
193719.587	1137086.148	362904
139524.338	193772.050	90858
193772.050	1137402.087	362895
139500.302	193688.534	90846
193688.534	1136968.590	362907
139551.667	193740.877	90873
193740.877	1136946.243	362880
139457.128	193584.993	90842
193584.993	1136537.369	362911
139385.058	193220.126	90847
193220.126	1135095.279	362906
139456.789	193630.086	90839
193630.086	1136986.228	362914
139499.337	193715.192	90852
193715.192	1137125.037	362901
139475.671	193625.913	90852
193625.913	1136632.066	362901
139470.531	193592.915	90856
193592.915	1136633.231	362897
139489.457	193662.277	90846
193662.277	1136837.477	362907
139513.602	193667.296	90859
193667.296	1136750.787	362894
139523.921	193686.359	90866
193686.359	1136832.788	362887
139494.160	193723.410	90844
193723.410	1137185.661	362909
139505.808	193748.587	90854
193748.587	1137201.656	362899
139529.259	193756.750	90855
193756.750	1137195.389	362898
139516.768	193689.789	90855
193689.789	1136823.045	362898
139503.281	193749.328	90852
193749.328	1137277.123	362901
139507.468	193706.971	90860
193706.971	1136933.311	362893
139462.524	193539.261	90852
193539.261	1136338.382	362901
139484.762	193609.874	90851
193609.874	1136748.463	362902
139537.023	193766.110	90851
193766.110	1137209.969	362902
139496.120	193709.424	90841
193709.424	1137041.877	362912
139509.629	193704.118	90850
193704.118	1136901.571	362903
139518.175	193785.518	90850
193785.518	1137347.347	362903
139521.144	193741.736	90853
193741.736	1137176.457	362900
139494.489	193715.533	90844
193715.533	1137222.373	362909
139473.456	193684.025	90844
193684.025	1137280.064	362909
139460.846	193632.996	90840
193632.996	1136817.376	362913
139472.151	193628.428	90847
193628.428	1136936.102	362906
139486.262	193726.491	90841
193726.491	1137277.888	362912
139538.552	193807.837	90850
193807.837	1137426.014	362903
139529.615	193693.668	90864
193693.668	1136777.147	362889
139502.103	193601.186	90862
193601.186	1136553.694	362891
139537.805	193783.009	90855
193783.009	1137284.542	362898
139534.189	193830.276	90855
193830.276	1137504.801	362898
139524.318	193793.968	90852
193793.968	1137324.323	362901
139538.821	193779.016	90864
193779.016	1137280.572	362889
139421.929	193640.644	90830
193640.644	1137126.542	362923
139466.789	193627.685	90849
193627.685	1136892.104	362904
139569.865	193848.841	90874
193848.841	1137448.618	362879
139514.559	193708.057	90850
193708.057	1137022.193	362903
139533.680	193696.120	90868
193696.120	1136825.501	362885
139510.263	193781.175	90844
193781.175	1137379.711	362909
139498.988	193730.546	90846
193730.546	1137283.263	362907
139546.815	193792.888	90862
193792.888	1137340.305	362891
139533.119	193755.096	90863
193755.096	1137166.227	362890
139530.152	193738.483	90860
193738.483	1137032.949	362893
139509.968	193745.675	90853
193745.675	1137207.924	362900
139517.867	193713.708	90856
193713.708	1137005.573	362897
139488.819	193721.757	90852
193721.757	1137072.593	362901
139476.217	193650.574	90851
193650.574	1136884.817	362902
139509.881	193673.118	90861
193673.118	1136900.824	362892
139494.407	193623.288	90852
193623.288	1136574.378	362901
139485.513	193676.719	90846
193676.719	1137073.481	362907
139471.043	193669.298	90843
193669.298	1137071.302	362910
139480.593	193644.752	90849
193644.752	1136844.904	362904
139530.048	193739.054	90862
193739.054	1136946.999	362891
139545.592	193782.268	90857
193782.268	1137282.494	362896
139499.848	193705.772	90842
193705.772	1137093.302	362911
139510.635	193682.197	90856
193682.197	1136937.398	362897
139523.039	193712.050	90864
193712.050	1136934.467	362889
139481.908	193622.433	90849
193622.433	1136740.015	362904
139480.233	193689.446	90840
193689.446	1137027.165	362913
139465.181	193691.552	90829
193691.552	1137295.404	362924
139496.612	193689.047	90857
193689.047	1136978.330	362896
139547.609	193753.724	90872
193753.724	1137031.166	362881
139488.675	193711.023	90842
193711.023	1137203.440	362911
139513.818	193733.973	90858
193733.973	1137276.227	362895
139503.384	193754.008	90850
193754.008	1137410.280	362903
139526.760	193760.062	90862
193760.062	1137282.620	362891
139507.305	193754.918	90844
193754.918	1137232.863	362909
139497.786	193704.574	90847
193704.574	1136957.080	362906
139553.935	193788.663	90861
193788.663	1137142.053	362892
139544.103	193752.696	90873
193752.696	1137171.724	362880
139506.465	193761.716	90854
193761.716	1137311.787	362899
139545.603	193827.768	90860
193827.768	1137389.550	362893
139536.863	193741.335	90870
193741.335	1137169.551	362883
139486.550	193721.290	90832
193721.290	1137229.398	362921
139524.102	193767.995	90853
193767.995	1137276.100	362900
139527.615	193788.261	90855
193788.261	1137431.381	362898
139515.658	193754.294	90851
193754.294	1137220.458	362902
139498.135	193652.457	90853
193652.457	1136756.911	362900
139495.185	193629.678	90856
193629.678	1136612.254	362897
139463.043	193624.377	90842
193624.377	1136862.538	362911
139517.450	193723.868	90864
193723.868	1137076.056	362889
139510.738	193717.076	90854
193717.076	1137201.656	362899
139438.206	193486.281	90855
193486.281	1136492.656	362898
139479.979	193721.290	90832
193721.290	1137208.418	362921
139493.389	193664.047	90843
193664.047	1137008.366	362910
139540.368	193716.101	90869
193716.101	1136866.430	362884
139521.171	193736.428	90862
193736.428	1137009.928	362891
139522.158	193708.854	90862
193708.854	1136988.952	362891
139531.034	193707.541	90862
193707.541	1136758.213	362891
139439.025	193648.064	90833
193648.064	1137175.926	362920
139487.270	193673.065	90847
193673.065	1136894.146	362906
139490.443	193684.596	90846
193684.596	1137083.970	362907
139447.883	193636.706	90830
193636.706	1137095.072	362923
139482.103	193690.018	90842
193690.018	1137150.994	362911
139509.062	193760.455	90845
193760.455	1137273.796	362908
139484.264	193727.400	90835
193727.400	1137236.821	362918
139528.516	193711.765	90863
193711.765	1136914.513	362890
139523.750	193785.972	90847
193785.972	1137345.173	362906
139529.588	193792.200	90855
193792.200	1137389.427	362898
139530.048	193778.445	90862
193778.445	1137256.400	362891
139449.024	193728.805	90817
193728.805	1137465.031	362936
139484.434	193646.635	90851
193646.635	1136785.174	362902
139511.405	193720.558	90857
193720.558	1137214.320	362896
139563.938	193838.792	90871
193838.792	1137388.768	362882
139489.004	193747.782	90842
193747.782	1137355.535	362911
139538.236	193782.437	90853
193782.437	1137297.077	362900
139534.087	193790.146	90857
193790.146	1137319.204	362896
139527.642	193777.703	90864
193777.703	1137291.060	362889
139502.192	193703.947	90854
193703.947	1137138.725	362899
139466.909	193565.803	90853
193565.803	1136557.626	362900
139499.962	193716.560	90843
193716.560	1137134.237	362910
139461.390	193594.640	90839
193594.640	1136828.886	362914
139480.675	193691.045	90841
193691.045	1137131.037	362912
139547.602	193783.070	90869
193783.070	1137149.599	362884
139525.530	193777.472	90854
193777.472	1137290.809	362899
139460.846	193659.252	90840
193659.252	1137168.772	362913
139482.545	193646.980	90843
193646.980	1136892.985	362910
139490.782	193693.329	90849
193693.329	1137154.326	362904
139519.952	193756.009	90857
193756.009	1137098.947	362896
139466.573	193459.918	90850
193459.918	1136093.930	362903
139453.081	193551.428	90844
193551.428	1136608.756	362909
139490.142	193649.088	90855
193649.088	1136875.488	362898
139509.845	193730.090	90849
193730.090	1137002.237	362904
139426.150	193404.312	90853
193404.312	1135839.152	362900
139508.632	193755.776	90847
193755.776	1137318.951	362906
139490.114	193722.669	90846
193722.669	1137083.970	362907
139497.864	193758.738	90839
193758.738	1137311.402	362914
139539.911	193806.018	90862
193806.018	1137314.085	362891
139528.170	193788.833	90857
193788.833	1137450.310	362896
139527.276	193812.348	90852
193812.348	1137444.943	362901
139549.670	193797.399	90864
193797.399	1137133.740	362889
139552.309	193783.812	90867
193783.812	1137214.573	362886
139508.949	193756.231	90844
193756.231	1137337.755	362909
139507.996	193707.600	90853
193707.600	1137045.349	362900
139506.249	193672.721	90855
193672.721	1136828.289	362898
139521.121	193797.788	90847
193797.788	1137397.619	362906
139497.193	193736.875	90836
193736.875	1137167.616	362917
139500.518	193773.584	90845
193773.584	1137383.932	362908
139510.427	193704.345	90860
193704.345	1137074.902	362893
139519.250	193776.210	90845
193776.210	1137294.775	362908
139505.763	193750.407	90842
193750.407	1137318.822	362911
139548.754	193828.390	90853
193828.390	1137417.697	362900
139488.131	193686.365	90843
193686.365	1137155.216	362910
139518.646	193724.040	90860
193724.040	1137116.855	362893
139512.728	193752.926	90860
193752.926	1137211.250	362893
139498.896	193666.329	90851
193666.329	1136952.994	362902
139475.879	193609.020	90848
193609.020	1136714.812	362905
139525.098	193763.601	90856
193763.601	1137335.961	362897
139489.693	193688.648	90851
193688.648	1136989.705	362902
139534.065	193793.681	90851
193793.681	1137267.658	362902
139522.787	193708.913	90853
193708.913	1136950.951	362900
139521.941	193715.704	90863
193715.704	1136935.489	362890
139497.219	193703.146	90842
193703.146	1137130.015	362911
139482.873	193699.493	90843
193699.493	1137176.194	362910
139448.285	193489.937	90854
193489.937	1136131.818	362899
139442.789	193513.924	90846
193513.924	1136480.848	362907
139506.272	193691.042	90864
193691.042	1136861.051	362889
139519.942	193717.076	90854
193717.076	1136892.242	362899
139475.531	193711.023	90842
193711.023	1137366.024	362911
139540.106	193783.009	90855
193783.009	1137316.007	362898
139504.596	193737.512	90852
193737.512	1137256.146	362901
139524.441	193751.784	90856
193751.784	1137120.946	362897
139507.328	193708.057	90850
193708.057	1137121.837	362903
139541.667	193777.417	90863
193777.417	1137197.691	362890
139518.956	193742.022	90854
193742.022	1137060.060	362899
139505.824	193699.093	90860
193699.093	1137038.193	362893
139456.824	193525.847	90851
193525.847	1136517.710	362902
139537.393	193772.165	90863
193772.165	1137218.668	362890
139522.027	193769.880	90855
193769.880	1137289.786	362898
139518.627	193719.702	90854
193719.702	1136818.822	362899
139517.218	193655.479	90859
193655.479	1136651.148	362894
139549.670	193823.660	90864
193823.660	1137359.233	362889
139536.490	193788.261	90855
193788.261	1137384.183	362898
139514.917	193772.336	90859
193772.336	1137380.086	362894
139520.451	193762.795	90844
193762.795	1137206.640	362909
139511.301	193651.540	90859
193651.540	1136750.787	362894
139484.987	193660.334	90853
193660.334	1136956.195	362900
139491.248	193616.089	90859
193616.089	1136672.124	362894
139531.128	193796.711	90857
193796.711	1137413.600	362896
139537.938	193727.237	90862
193727.237	1136905.047	362891
139521.483	193703.204	90856
193703.204	1136774.826	362897
139485.436	193532.802	90857
193532.802	1136202.185	362896
139451.326	193580.026	90843
193580.026	1136740.891	362910
139494.765	193540.040	90864
193540.040	1136226.525	362889
139535.204	193752.755	90864
193752.755	1137133.740	362889
139523.697	193736.998	90864
193736.998	1137002.639	362889
139561.853	193816.183	90870
193816.183	1137358.330	362883
139463.734	193568.713	90854
193568.713	1136546.118	362899
139489.661	193711.023	90842
193711.023	1137150.994	362911
139525.004	193736.143	90861
193736.143	1137079.124	362892
139511.508	193751.498	90855
193751.498	1137310.763	362898
139532.217	193802.704	90855
193802.704	1137352.717	362898
139524.963	193790.483	90849
193790.483	1137437.527	362904
139503.463	193726.777	90842
193726.777	1137245.397	362911
139497.889	193764.394	90845
193764.394	1137357.710	362908
139514.363	193745.505	90857
193745.505	1137266.762	362896
139528.714	193771.478	90856
193771.478	1137173.389	362897
139488.170	193658.278	90855
193658.278	1136990.862	362898
139486.715	193686.936	90845
193686.936	1137153.171	362908
139516.305	193771.817	90848
193771.817	1137333.661	362905
139535.882	193835.453	90841
193835.453	1137529.633	362912
139545.941	193793.174	90863
193793.174	1137323.549	362890
139489.683	193721.927	90848
193721.927	1137176.327	362905
139514.876	193761.028	90847
193761.028	1137345.173	362906
139484.978	193714.621	90850
193714.621	1137252.948	362903
139494.407	193665.301	90852
193665.301	1137056.860	362901
139506.977	193753.605	90844
193753.605	1137248.596	362909
139507.215	193743.219	90849
193743.219	1137138.593	362904
139554.170	193803.223	90866
193803.223	1137236.573	362887
139496.585	193693.044	90848
193693.044	1136987.525	362905
139504.596	193657.424	90852
193657.424	1136726.465	362901
139512.190	193692.355	90864
193692.355	1136971.175	362889
139517.884	193686.533	90862
193686.533	1136758.213	362891
139512.372	193716.220	90851
193716.220	1137126.059	362902
139493.491	193712.050	90841
193712.050	1137005.165	362912
139487.689	193690.018	90842
193690.018	1137035.611	362911
139494.848	193656.396	90853
193656.396	1136783.132	362900
139543.761	193758.863	90867
193758.863	1136983.840	362886
139521.688	193759.832	90852
193759.832	1137298.101	362901
139486.046	193734.654	90842
193734.654	1137324.067	362911
139490.760	193702.119	90843
193702.119	1137128.993	362910
139466.339	193671.182	90845
193671.182	1137069.258	362908
139522.536	193791.964	90845
193791.964	1137415.400	362908
139505.366	193749.614	90853
193749.614	1137239.390	362900
139545.387	193799.167	90861
193799.167	1137288.888	362892
139516.993	193762.573	90857
193762.573	1137224.808	362896
139528.364	193796.021	90850
193796.021	1137452.236	362903
139506.989	193761.028	90847
193761.028	1137334.684	362906
139508.756	193726.723	90851
193726.723	1137230.947	362902
139512.391	193754.696	90857
193754.696	1137230.052	362896
139559.205	193842.043	90864
193842.043	1137422.161	362889
139530.902	193762.002	90855
193762.002	1137300.274	362898
139512.278	193724.212	90856
193724.212	1137031.794	362897
139511.508	193704.232	90855
193704.232	1136864.999	362898
139504.092	193503.944	90871
193503.944	1135233.560	362882
139509.504	193697.724	90846
193697.724	1136989.568	362907
139530.286	193688.811	90870
193688.811	1136823.458	362883
139496.492	193697.097	90853
193697.097	1137076.815	362900
139480.826	193623.857	90854
193623.857	1136761.134	362899
139418.151	193407.968	90852
193407.968	1135871.634	362901
139474.461	193622.718	90850
193622.718	1136896.327	362903
139457.924	193706.899	90823
193706.899	1137312.028	362930
139474.893	193664.161	90848
193664.161	1137018.992	362905
139409.712	193463.857	90850
193463.857	1136445.307	362903
139434.461	193556.964	90845
193556.964	1136602.492	362908
139444.865	193586.875	90844
193586.875	1136671.691	362909
139467.244	193457.680	90856
193457.680	1135699.755	362897
139521.267	193678.543	90857
193678.543	1136941.620	362896
139505.572	193753.722	90849
193753.722	1137295.926	362904
139480.573	193719.186	90843
193719.186	1137270.598	362910
139512.462	193708.227	90846
193708.227	1136910.900	362907
139477.807	193742.126	90836
193742.126	1137356.429	362917
139462.981	193426.553	90862
193426.553	1135772.326	362891
139452.229	193546.393	90854
193546.393	1136561.851	362899
139495.722	193670.553	90852
193670.553	1137004.416	362901
139494.623	193663.703	90851
193663.703	1136716.996	362902
139519.818	193785.518	90850
193785.518	1137378.814	362903
139508.005	193717.647	90856
193717.647	1137131.435	362897
139547.706	193790.377	90867
193790.377	1137308.964	362886
139575.889	193832.512	90872
193832.512	1137251.405	362881
139535.266	193801.273	90850
193801.273	1137394.547	362903
139516.569	193754.810	90862
193754.810	1137193.471	362891
139544.822	193755.723	90856
193755.723	1137078.992	362897
139531.208	193776.041	90849
193776.041	1137264.460	362904
139520.393	193730.034	90858
193730.034	1136982.552	362895
139551.002	193725.578	90870
193725.578	1136902.115	362883
139523.585	193706.513	90863
193706.513	1136898.781	362890
139484.890	193563.285	90858
193563.285	1136400.447	362895
139424.502	193433.660	90850
193433.660	1136156.863	362903
139482.318	193676.604	90841
193676.604	1136952.718	362912
139523.989	193769.022	90852
193769.022	1137187.969	362901
139547.726	193760.117	90876
193760.117	1137137.191	362877
139519.285	193714.450	90854
193714.450	1137054.816	362899
139516.429	193713.879	90852
193713.879	1137098.815	362901
139499.666	193729.634	90852
193729.634	1137177.480	362901
139523.773	193774.560	90853
193774.560	1137349.521	362900
139503.169	193746.417	90851
193746.417	1137456.456	362902
139528.465	193761.314	90848
193761.314	1137144.860	362905
139537.271	193773.649	90859
193773.649	1137233.250	362894
139539.834	193786.380	90876
193786.380	1137346.938	362877
139506.145	193771.764	90857
193771.764	1137287.739	362896
139523.598	193706.910	90869
193706.910	1137018.503	362884
139547.553	193820.799	90854
193820.799	1137395.696	362899
139537.023	193789.743	90851
193789.743	1137325.346	362902
139540.248	193775.362	90865
193775.362	1137295.280	362888
139545.733	193778.560	90867
193778.560	1137188.354	362886
139550.344	193796.486	90870
193796.486	1137106.625	362883
139539.919	193774.049	90865
193774.049	1137200.889	362888
139482.029	193686.593	90853
193686.593	1137024.372	362900
139504.031	193732.145	90847
193732.145	1137261.261	362906
139509.074	193725.866	90848
193725.866	1137071.437	362905
139544.655	193736.194	90875
193736.194	1136907.492	362878
139539.262	193779.302	90865
193779.302	1137253.328	362888
139549.125	193792.432	90865
193792.432	1137337.232	362888
139531.916	193733.059	90864
193733.059	1136997.395	362889
139496.811	193694.928	90850
193694.928	1136974.993	362903
139520.521	193663.752	90865
193663.752	1136492.950	362888
139505.345	193740.022	90847
193740.022	1137256.017	362906
139532.021	193770.567	90862
193770.567	1137235.423	362891
139498.104	193745.728	90844
193745.728	1137201.395	362909
139495.248	193750.407	90842
193750.407	1137329.312	362911
139534.857	193736.599	90858
193736.599	1136998.285	362895
139453.538	193546.854	90851
193546.854	1136496.732	362902
139531.588	193729.120	90864
193729.120	1137081.300	362889
139545.838	193801.624	90865
193801.624	1137331.988	362888
139504.575	193714.792	90846
193714.792	1137115.437	362907
139457.817	193585.782	90854
193585.782	1136734.913	362899
139480.826	193633.048	90854
193633.048	1136803.089	362899
139501.807	193771.866	90839
193771.866	1137390.073	362914
139539.262	193770.110	90865
193770.110	1137200.889	362888
139506.660	193764.966	90847
193764.966	1137355.663	362906
139461.583	193648.362	90812
[truncated: 3 more rows]
