# Supplementary material for: Scalable summary-statistics-based heritability estimation method with individual genotype level accuracy
Source: Genome Res. 2024 Sep;34(9):1286–93. doi: 10.1101/gr.279207.124 (PMC11529871; doi:10.1101/gr.279207.124)
Supplement: Supplement 1 [file Supplemental_Code.zip › Supplemental_Code/example/estimate_gwldscore.sh]

python3 ../src/sumrhe.py --geno ./small \
                  --annot small.double_annot.txt \
                  --out double_stoc \
                  --nvecs 100 \
                  --nworkers 8
