# Supplementary material for: Scalable summary-statistics-based heritability estimation method with individual genotype level accuracy
Source: Genome Res. 2024 Sep;34(9):1286–93. doi: 10.1101/gr.279207.124 (PMC11529871; doi:10.1101/gr.279207.124)
Supplement: Supplement 1 [file Supplemental_Code.zip › Supplemental_Code/example/h2_ldscore.sh]

python3 ../src/sumrhe.py --pheno ./sim_50k_h2_0.25_p_0.01.sumstat \
                  --ldscores ./double_uniform_10k_stoc_k100.gw.ldscore.gz \
                  --annot ./double_uniform_0.2.txt \
                  --verbose \
                  --njack 1000
