# Supplementary material for: Scalable summary-statistics-based heritability estimation method with individual genotype level accuracy
Source: Genome Res. 2024 Sep;34(9):1286–93. doi: 10.1101/gr.279207.124 (PMC11529871; doi:10.1101/gr.279207.124)
Supplement: Supplement 1 [file Supplemental_Code.zip › Supplemental_Code/example/sim_50k_h2_0.25_p_0.01.sumstat]

SNP A1 A2 N Z
1:801536 G T 50112 -0.147761760242792
1:835499 G A 50112 1.40479090539992
1:838555 A C 50112 1.51812482965386
1:840753 C T 50112 1.44730316181029
1:846864 C G 50112 1.28625472887768
1:849998 A G 50112 0.0204567541302235
1:850780 C T 50112 0.545664918235113
1:851390 T G 50112 1.01713197969543
1:858051 T C 50112 0.532399528734128
1:862772 G A 50112 1.68174386920981
1:864490 T C 50112 0.313093788063337
1:866938 A G 50112 -0.279013990672885
1:880238 A G 50112 -0.788571428571428
1:881918 A G 50112 -0.192414355628059
1:884767 A G 50112 1.26679586563307
1:888659 T C 50112 -0.664642857142857
1:889238 A G 50112 -0.649111584932481
1:894519 A G 50112 -0.934426229508197
1:897738 T C 50112 -0.507028265851795
1:905894 T C 50112 -0.735042735042735
1:918270 T C 50112 1.39328177305783
1:918573 A G 50112 0.171294851794072
1:919127 C T 50112 0.164665065385642
1:920640 T C 50112 0.357948598674264
1:921071 A G 50112 -0.198318584070796
1:930377 T C 50112 0.0961779198295379
1:936487 G C 49785 0.162121212121212
1:940203 A G 50112 -1.08452830188679
1:947809 C G 49846 -0.0529457831325301
1:949608 A G 50112 1.34748257164988
1:958905 G A 50112 0.551107715813598
1:959509 G T 50112 -0.868981921979068
1:962720 T C 50112 0.34122967589103
1:967000 T C 50112 0.131852848811126
1:968226 A C 50037 -0.14713404543403
1:978762 A G 50112 0.0220544122776421
1:986732 A G 50112 -1.61721991701245
1:987253 T C 50112 0.846074910210364
1:998501 C G 50112 -0.507259528130672
1:1004331 T C 50112 -0.586662106703146
1:1005806 T C 50112 -0.879150066401062
1:1018704 A G 50112 -0.496707431796801
1:1022154 G A 50112 -1.20225510923185
1:1022223 A G 50112 -0.0466790524849048
1:1023114 A G 50112 0.123766410140335
1:1023145 A G 50112 -1.35138015560055
1:1026913 T C 50112 0.814562598218963
1:1036959 C T 50112 -0.300199203187251
1:1045331 A G 50112 0.258349056603774
1:1047266 T G 50112 -0.240801308258381
1:1054091 T C 50112 -0.908101571946796
1:1062638 C A 50112 0.488850502512563
1:1063492 A G 50112 2.86407766990291
1:1065296 T C 50112 -0.325361677000295
1:1069535 A G 50112 0.956014362657091
1:1069653 T C 50112 -0.733395324123273
1:1079261 A G 50112 -1.45868644067797
1:1092205 T G 50112 -1.53162055335968
1:1094979 G A 50112 -0.432948421862971
1:1105721 T C 50112 0.173882352941176
1:1109782 A G 50112 1.06605504587156
1:1110019 G A 50112 0.00667936802973978
1:1110225 T C 50112 -0.189126853377265
1:1110557 C T 50112 0.5519755147468
1:1114668 A G 49659 -0.11682769726248
1:1115503 C T 50112 0.408165137614679
1:1120536 A G 50112 -0.201722440944882
1:1126949 G T 50112 0.695466873304921
1:1127561 C T 50112 -1.36514522821577
1:1129920 A G 50112 0.665719696969697
1:1140271 G A 50112 -0.320775420629115
1:1146339 A G 50112 -0.870277078085642
1:1151917 A G 50112 0.174391727493917
1:1156047 G T 50112 0.822964806256666
1:1159024 T C 50112 1.25776105362182
1:1171683 G A 50112 -0.0163452708907254
1:1172907 T C 50112 0.138755622188906
1:1175305 A G 50112 1.04498594189316
1:1178925 A G 50112 0.977099236641221
1:1181372 T C 50112 -1.06115469724402
1:1182905 A G 50112 -0.37985197368421
1:1195883 A G 50112 0.557534906114588
1:1215260 C T 50112 -0.834685598377282
1:1218655 T C 50112 1.02979902979903
1:1226063 A G 50112 -0.186524537409493
1:1226512 A G 50112 0.0291723466407011
1:1229680 G T 50112 0.877893518518518
1:1239847 T C 50112 1.77650130548303
1:1269554 T C 50112 0.292016376663255
1:1270132 A G 50112 0.00851076923076923
1:1309405 C T 50112 0.0542292829540575
1:1334475 C G 50112 -0.952013237727523
1:1334519 C G 50112 -0.66841046277666
1:1342394 A G 50112 0.057328990228013
1:1454207 T C 50112 0.536582109479306
1:1470807 T C 50112 1.14735591206179
1:1486903 C T 50112 1.03676371930766
1:1492438 A G 50112 0.692778457772338
1:1494355 T C 50112 -1.38087954110899
1:1500925 A G 50112 -0.491288008199522
1:1512885 T C 49801 -0.198343195266272
1:1521595 G A 50112 0.858374759054479
1:1525437 A G 50112 -0.989252127183162
1:1537437 T C 50112 -0.0415921172047193
1:1549720 T C 50112 0.770534550195567
1:1585642 G T 50112 0.65211810012837
1:1612603 A G 50112 0.195087387812943
1:1619767 T C 50112 1.07539480387163
1:1670415 T C 50112 0.113766596785465
1:1686081 A G 50112 -1.92218875502008
1:1686943 C T 50112 -1.4423016123933
1:1687791 T C 50112 1.32598530394122
1:1689225 T C 49878 -0.415238095238095
1:1691840 A G 50112 1.44542772861357
1:1707740 G T 50112 -0.0446969696969697
1:1709119 T C 50112 -0.520645161290323
1:1712428 C A 50112 1.18682399213373
1:1721556 A G 50112 -0.451278507256393
1:1738973 G A 50112 -0.0260675039246468
1:1749412 G T 50112 0.788102475032566
1:1763774 A G 50112 -0.0255545927209705
1:1766856 G A 50112 -0.568674698795181
1:1770381 C T 50112 -0.0333565989847716
1:1776335 T C 50112 0.905357142857143
1:1777077 C T 50112 -0.940044742729307
1:1818129 C A 50112 -1.47406513872135
1:1829482 C T 50112 -1.82164543398024
1:1848734 A G 50112 0.440770665009323
1:1878764 G T 50112 -0.144150298889838
1:1882960 C A 50112 -0.508661604176554
1:1886370 A G 50112 -0.581723237597911
1:1887019 A G 50112 -0.549815936349602
1:1888193 A C 50112 -0.458967851099831
1:1888453 A G 50112 -0.529420064907577
1:1892048 G C 50112 -1.25849703772997
1:1895540 G A 50112 -0.327773949000689
1:1900102 A G 50112 -0.325392453869457
1:1900106 C T 50112 -0.384996558843772
1:1900186 C T 50112 0.670103092783505
1:1900232 C T 50112 0.183785479065391
1:1905790 G A 50112 0.159038435420345
1:1910236 C T 50112 -0.307853403141361
1:1912181 T C 50112 -1.58101045296167
1:1912501 G A 50112 -0.263244537563604
1:1930943 T C 50112 -0.577309236947791
1:1933267 A G 50112 0.869314910765688
1:1941273 T C 50112 -0.764423626185308
1:1953252 T C 50112 -0.00252665628369474
1:1966659 A G 50112 0.0963860933211345
1:1968959 G A 50112 -0.309798887462559
1:1969601 A G 50112 -1.89797449362341
1:1969752 T C 50112 0.608177172061329
1:1982546 A G 50112 -0.819762122598353
1:1983421 T C 50112 -0.36681628230924
1:1986754 T G 50112 -0.364355689525245
1:2000337 A G 50112 1.44053398058252
1:2008959 C A 50112 1.2091407678245
1:2009294 C T 50112 -0.23561853695902
1:2014346 A G 49657 0.295966029723991
1:2019070 A G 50112 0.476150005311803
1:2038732 T C 50112 0.0384442572311149
1:2060058 T C 50112 -0.400960384153661
1:2067708 A G 50112 -0.821112515802781
1:2069172 T C 50112 0.245359955005624
1:2071700 G A 50112 0.125561891982556
1:2076055 A G 50112 0.990998363338789
1:2082184 A G 50112 -1.5072758037225
1:2082602 G A 50075 -0.142942896721564
1:2091762 T C 50112 1.38754008245534
1:2093124 A G 50112 0.14706386626661
1:2094006 G A 50112 1.36815336463224
1:2098512 A G 50112 -0.79339378238342
1:2099882 A G 50112 0.470018975332068
1:2106503 T C 50112 0.543650793650794
1:2113266 A G 49794 0.454434724836674
1:2113565 G T 50112 0.237753378378378
1:2114271 T C 50112 0.0144738675958188
1:2139916 T C 50112 1.35378893537889
1:2142496 T C 50112 -0.413041385948027
1:2164823 T G 50112 0.22587890625
1:2168359 A G 50112 0.382783882783883
1:2173504 C T 50112 0.91575710991545
1:2182650 A G 50112 0.732569558101473
1:2184755 T C 50112 -1.49468311356869
1:2186115 A G 50112 1.64009809932557
1:2186220 T C 50112 -1.10111524163569
1:2188679 T C 50112 -0.575307862330281
1:2197726 C T 50112 -0.996849401386264
1:2209780 A G 50112 0.737973387922211
1:2215913 C G 50112 0.301303911735206
1:2218034 T C 50112 0.303276283618582
1:2219880 C A 50112 -0.894420600858369
1:2221838 A G 50112 -0.715152986886838
1:2223258 T C 50112 -0.447400782560089
1:2224367 T G 50112 -0.685009671179884
1:2229917 T C 50112 2.10700636942675
1:2233961 A G 50112 2.11915718091548
1:2235019 C T 50112 1.79108754835936
1:2236359 A G 50112 -1.29032258064516
1:2237020 G T 50112 -0.686795491143317
1:2238727 A G 50112 -0.977222222222222
1:2240074 G A 50112 1.00489681706891
1:2253327 T C 50112 -1.41783567134269
1:2253369 A C 50112 -0.311505560307956
1:2254516 G A 50112 0.341235184029944
1:2254558 T C 49734 -0.835051546391753
1:2256011 G A 50112 -1.07716809034313
1:2261983 A C 50112 -0.375767498976668
1:2265958 T C 50112 -0.767564402810304
1:2267297 T C 50112 -0.488033849001719
1:2269050 G A 50112 -0.770607028753994
1:2269881 G A 50112 -0.922316907496604
1:2270159 G A 50112 0.841949778434269
1:2271674 C T 50112 -1.87715765247411
1:2280423 A C 50112 -1.66537467700258
1:2281726 C A 50112 0.926325780045082
1:2286127 C G 50112 2.01817729083665
1:2289480 G A 50112 0.771494785631518
1:2292653 C A 50112 0.76493288590604
1:2294349 T C 50112 -0.641791044776119
1:2299627 C T 50112 2.22846726416527
1:2301212 T C 50112 -0.570208222103577
1:2301471 G C 50112 -2.28108369617804
1:2304000 T G 50112 0.654654654654655
1:2306152 T C 50112 1.55378486055777
1:2312395 C T 50112 0.0460274675908099
1:2314319 T C 50112 -0.640478564307079
1:2315032 A G 50112 -0.999157540016849
1:2325371 A G 50112 1.50314465408805
1:2325548 A G 50112 -0.157867224255097
1:2329212 A G 50112 -0.110458839406208
1:2331139 A G 50112 -1.3848814229249
1:2334261 T G 50112 -1.27647058823529
1:2337560 A G 50112 -0.274332111052907
1:2338126 A C 50112 0.308488937705947
1:2351575 A G 50112 0.988084859052601
1:2352280 A G 50112 -0.038925583443417
1:2353972 C T 50112 0.0670567583382095
1:2354016 T C 50112 -1.14694250076057
1:2355563 T G 50112 0.794034265992851
1:2357367 T C 50112 0.794803817603393
1:2357810 T C 50112 -0.803754578754579
1:2362827 T C 50112 -0.790870016303542
1:2363327 G C 50112 0.866097750193949
1:2366316 T C 50112 -0.998387468325271
1:2373987 T G 50112 -0.202745098039216
1:2376046 A G 50112 -0.136585365853659
1:2383374 T C 50112 0.0560257492612917
1:2396755 T C 50112 0.215170515369323
1:2397174 A G 50112 0.394138670478913
1:2401668 T C 50112 -0.823695345557123
1:2408834 A G 50112 -0.826152398871119
1:2409276 A G 50112 -0.617719190680564
1:2415545 T C 50112 0.782994923857868
1:2416357 G A 50112 -0.215442092154421
1:2424319 A G 50112 1.34799382716049
1:2426313 A G 50112 -0.174179104477612
1:2443655 A G 50112 0.0656761904761905
1:2444953 T C 50112 -1.84274346343312
1:2449924 A G 50112 0.743303571428572
1:2452569 T C 50112 -0.33411150782752
1:2455862 T C 50112 -0.907670454545454
1:2456203 A G 50112 -0.443442411749549
1:2458010 C G 50112 0.170010559662091
1:2468726 T C 50112 0.913084112149533
1:2474313 G C 50112 -0.156311548791406
1:2494330 A G 50112 -0.329323308270677
1:2512456 T C 50112 -0.508695652173913
1:2521430 T C 50112 -0.44371190446573
1:2526336 T C 50112 -1.72290545734051
1:2529283 A G 50112 0.414535585042219
1:2534122 T C 50112 -1.72022955523673
1:2537072 T C 50112 -0.355516514406184
1:2541727 T C 50112 -0.168383658969805
1:2546089 T C 50112 0.849696194435561
1:2546593 A G 50112 -1.29714811407544
1:2546808 C T 50112 -0.211279279279279
1:2563967 T C 50112 -0.585811163275952
1:2565327 T G 50112 -0.924709449216776
1:2575533 T G 50112 0.376782608695652
1:2576455 T C 50112 0.431031220435194
1:2704698 T C 50112 1.49683698296837
1:2714157 C T 50112 0.0078558476881233
1:2718025 T C 50112 -1.63662374821173
1:2735973 G T 50112 0.309125475285171
1:2744237 A G 50112 0.632040472175379
1:2745338 A C 50112 0.229696287964004
1:2747472 A G 50112 0.980769230769231
1:2753227 C A 50112 1.41450269475747
1:2757702 A G 50112 -0.687046958714151
1:2762910 C T 50112 0.362242562929062
1:2774053 G A 50112 0.645894999221063
1:2776777 C T 50112 -0.203347016103568
1:2778059 T C 50112 -1.009977827051
1:2781267 A G 50112 -0.788430637386181
1:2783309 C T 50112 -0.644094242471524
1:2786626 T C 50112 1.02871105681124
1:2788661 A G 50112 -0.132158170557408
1:2797856 C T 50112 1.34011032308905
1:2798986 G A 50112 -1.56269349845201
1:2800573 T C 50112 0.705399061032864
1:2801976 A G 50112 1.22028985507246
1:2802562 A G 50112 -1.62771535580524
1:2805896 T C 50112 -0.455374444317793
1:2811402 C A 50112 -0.0518559900682806
1:2811660 T C 50112 -0.614035087719298
1:2821127 T G 50112 -0.385502471169687
1:2823459 T G 50112 0.329912580767769
1:2824171 A G 50112 0.11963601532567
1:2824878 T C 50112 -0.456231454005935
1:2832957 A G 50112 0.651543498596819
1:2859668 A G 50112 -0.357847896440129
1:2859724 T C 50112 0.682112845138055
1:2864630 T G 50112 0.222014622258327
1:2874312 T C 50112 1.65938303341902
1:2878541 T C 50112 0.49547778214707
1:2879739 A G 50112 0.54370533260033
1:2882653 G A 50112 -1.33519282076158
1:2898199 T C 50112 0.364145234493192
1:2899603 T G 50112 -0.209134615384615
1:2902128 C T 50112 -1.38306994977337
1:2903725 C T 50112 1.19447779111645
1:2904703 C G 50112 1.23653395784543
1:2915334 C T 50112 0.633194852568649
1:2922744 A G 50112 0.755411035463876
1:2927624 C T 50112 0.525519287833828
1:2935032 T G 50112 0.909222597778851
1:2952404 G A 50112 -1.84711155378486
1:2957600 C T 50112 0.223321123321123
1:2958856 A C 50112 0.764265129682997
1:2970621 A G 50112 -0.14763619990995
1:2974852 T C 50112 0.906178489702517
1:2975328 A G 50112 -0.871759890859482
1:2994717 A C 50112 -0.396668723010487
1:2995449 G A 50112 0.363092426389545
1:3000441 A G 50112 -0.586817969842997
1:3001848 T G 50112 0.39424065821049
1:3006627 T C 50112 -1.05082684824903
1:3013870 A G 50112 -1.05455142951035
1:3014693 G A 50112 0.439962767607819
1:3015135 T C 49938 -0.782771535580524
1:3017751 T C 50112 2.07753357753358
1:3019520 A C 50112 -0.956766917293233
1:3024705 T C 50112 -0.501173708920188
1:3036320 T C 50112 0.461565096952909
1:3041632 C A 50112 0.902185792349727
1:3044652 T C 49933 -0.530414120841819
1:3047742 T C 50112 -0.584372402327515
1:3051350 A T 50112 -0.312826420890937
1:3054489 T C 50112 0.378511471740347
1:3055171 A G 50112 -0.702183406113537
1:3055747 C G 50112 -0.348244835888987
1:3057561 G T 50112 -0.554440154440154
1:3058662 A G 50112 -0.358773006134969
1:3059067 A G 50112 -0.388626421697288
1:3061413 T G 50112 -0.0298797250859107
1:3061655 A G 50112 0.0764418377321603
1:3062495 A G 50112 -0.115278969957082
1:3062565 C T 50112 1.94711781987641
1:3062875 T G 50112 -0.516538729937195
1:3074043 T A 49671 0.581033262561925
1:3078956 G A 50112 -1.7417846473568
1:3083712 C T 50112 1.13716606780191
1:3088943 T C 50112 1.05703211517165
1:3089550 T C 50112 -2.15836431226766
1:3089849 C T 50112 0.543666961913198
1:3093944 A G 50112 0.154168851599371
1:3094293 G C 50112 1.17469492614001
1:3103786 A C 50112 0.142321428571429
1:3104972 A G 50112 -0.175348495964784
1:3106954 T C 49823 0.610650887573964
1:3108416 T G 50112 1.28972681800693
1:3108444 A G 50112 -0.421245102307357
1:3115721 C G 50112 1.50690283928106
1:3115813 A G 50112 -2.34774316592498
1:3120408 T G 50112 -1.97610956647101
1:3130362 T C 50112 2.16656111462951
1:3136733 A G 50112 -0.741965533302282
1:3144474 C A 50112 -1.18981481481481
1:3151810 A G 50112 -0.779489648531536
1:3158951 T C 50112 -1.40816326530612
1:3165628 G A 50112 -0.815613382899628
1:3165723 T C 50112 -0.636242059511869
1:3168174 T C 49666 -0.940514469453376
1:3168338 A G 50112 -0.791323448654585
1:3172543 C G 50112 0.189201101928375
1:3172702 A G 50112 0.295010845986985
1:3199217 T C 50112 -0.100743494423792
1:3201127 A G 50112 -1.49598930481283
1:3203275 G A 50112 -0.459272951324707
1:3205956 A G 50112 -0.641821396993811
1:3208830 G T 50112 -0.678289473684211
1:3209226 T C 50112 -0.67979545207268
1:3212375 G A 50112 1.70793838862559
1:3212881 T C 50112 1.637890625
1:3221580 A G 50112 -0.716397849462366
1:3227975 A G 50112 -0.05924347362813
1:3229258 G A 50112 -1.10530821917808
1:3233775 T C 50112 -0.462422744128554
1:3234448 C T 50112 -1.2257525083612
1:3236844 A G 50112 1.53401060070671
1:3247033 A G 50112 -1.09932279909707
1:3247143 A G 50112 -1.48521449396085
1:3249242 T C 50112 0.12873828406633
1:3252007 T C 50112 -0.299681805033266
1:3252104 C T 50112 -0.071384479717813
1:3254039 A G 50112 0.294534995206136
1:3255774 A G 50112 -1.05135603000577
1:3261925 A G 50112 1.01895683838492
1:3264190 A C 50112 0.306379285404311
1:3271969 A G 50112 1.28413236060448
1:3272755 A G 50112 -0.516035688449482
1:3272825 C A 50112 -0.601492537313433
1:3276002 T C 50112 0.1948312485249
1:3276740 G C 50112 -1.82778108268888
1:3278151 T C 50112 1.75971502590674
1:3282585 G C 50112 -0.988240418118467
1:3283528 A G 50112 0.94487457417157
1:3284146 T C 50112 0.986842105263158
1:3285628 A G 50112 0.2788298691301
1:3287263 A C 50112 -0.628293473854884
1:3297638 A C 50112 1.82779302632917
1:3300278 A G 50112 -0.699674267100977
1:3301586 A G 50112 0.551204819277108
1:3301962 A C 50112 -1.09665597801191
1:3303633 A G 50112 0.93717277486911
1:3318714 A G 50112 -1.13407059536434
1:3319339 A G 50112 0.543558776167472
1:3320600 A G 50112 1.80889861415026
1:3324667 C A 50112 0.937185929648241
1:3328358 T C 50112 0.31974921630094
1:3328659 T C 50112 -1.74244096225999
1:3330192 T C 50112 0.366746602717826
1:3330287 A C 50112 -0.260150842029135
1:3330884 A G 50112 -1.64089064385214
1:3339093 C T 50112 -0.0824854368932039
1:3339339 A C 50112 2.0712927756654
1:3342804 T G 50112 -0.575578886811448
1:3344476 G A 50112 0.474448897795591
1:3346348 G C 50112 0.90053091817614
1:3349775 T C 50112 1.02840909090909
1:3352579 T C 50112 0.825151253241141
1:3353750 T C 50112 -1.47933157431838
1:3353949 A G 50112 0.703631756756757
1:3354772 T C 50112 0.014681288553804
1:3360036 C A 50112 -0.0646245560629122
1:3360343 T G 50112 1.75565610859729
1:3380057 A G 50112 -0.582884822389666
1:3395755 A G 50036 1.27560366361366
1:3397062 A G 50112 0.610268948655257
1:3407999 T C 50112 0.819488817891374
1:3410410 T C 50112 0.714421252371916
1:3410935 A G 50112 0.876968143537166
1:3412254 A G 50112 0.527855153203343
1:3417211 A G 50112 1.16485403548941
1:3424388 A G 50112 1.1536312849162
1:3424508 A G 50112 1.4337899543379
1:3431529 T C 50112 0.752162730886135
1:3436880 A G 50112 -0.0381357552581262
1:3438193 A G 50112 0.520286647697334
1:3438505 A G 50112 1.18141025641026
1:3440824 A G 50112 -1.06375935521013
1:3441702 T C 50112 0.853754940711462
1:3443288 T C 50112 0.809734513274336
1:3443408 G C 50112 -0.128696826468602
1:3452368 C G 50112 -0.385413375460769
1:3454592 T G 50112 0.636973922024271
1:3457311 T C 50112 0.493952967525196
1:3457419 A G 50112 -1.39968652037618
1:3457897 T C 50112 -0.000814814814814815
1:3459867 G A 50112 -0.716688800354139
1:3464917 T C 50112 -0.874463519313305
1:3466895 T C 50112 0.886004514672686
1:3485108 T C 50112 0.993366500829187
1:3486123 G A 50112 1.00635424940429
1:3487304 A G 50112 1.20791494388659
1:3496479 T C 50112 0.827328646748682
1:3498535 C A 50112 -0.285325506937033
1:3500750 C T 50112 -0.82880658436214
1:3504072 A G 50112 -0.587431693989071
1:3509817 T C 49893 1.63956043956044
1:3511431 T C 50112 1.12628336755647
1:3511934 G A 50112 1.28125
1:3512338 A G 50112 1.05107187894073
1:3512516 T C 50112 0.47703488372093
1:3518488 A G 50112 0.510153077163386
1:3519434 A G 50112 0.149261765610581
1:3522214 A G 49794 -0.0931149732620321
1:3522794 A G 50112 -0.161214574898785
1:3526273 G A 50112 -0.479895104895105
1:3526417 A G 50112 1.54753778644564
1:3528586 T C 49894 -0.0192664756446991
1:3530591 G A 50112 -0.680551905387648
1:3532703 A G 50112 2.13573671992353
1:3533419 A G 50112 -1.03040734366036
1:3535678 G A 50112 -0.912962431889877
1:3538161 A G 50112 -0.204169636493229
1:3539460 T C 50112 2.36701620591039
1:3539481 A G 50112 2.51475796930342
1:3539603 A C 50112 1.0957095709571
1:3546935 A G 50112 1.11078286558346
1:3548832 C G 50112 1.15645756457565
1:3552607 A G 50112 -0.549546632124352
1:3555672 T C 50112 -0.279878771906707
1:3557298 A G 50009 0.271510437986083
1:3557922 G C 50112 -0.708588064046579
1:3562735 A G 50112 -0.74
1:3563428 T C 50112 1.3511259382819
1:3567140 G A 50112 1.46321243523316
1:3574805 T C 50112 -0.240137493389741
1:3575146 A G 50112 1.8328623334679
1:3575320 G A 50112 -0.347519217330538
1:3575929 A G 50112 0.0559358900973097
1:3581127 C T 50112 -0.258211794546607
1:3581961 C G 49697 -0.514929214929215
1:3583209 A G 50112 0.0816380449141347
1:3583440 C A 50112 0.420763888888889
1:3587505 C T 50112 -0.211587982832618
1:3589971 A C 50112 0.620209059233449
1:3590640 A G 50112 -0.359833899584749
1:3592518 A C 50112 -0.164521640091116
1:3592598 A C 50112 0.890502905229413
1:3594105 G A 50112 0.962106918238994
1:3598899 T C 50112 0.105586592178771
1:3601654 A G 50112 -0.318843172331544
1:3603036 C T 50112 -0.0978203781512605
1:3603650 T C 50112 -0.485498609455701
1:3605282 A G 50112 -1.42016806722689
1:3605508 A G 50112 -0.599130907115698
1:3606481 T C 50112 0.988010899182561
1:3613770 T C 50112 -1.4867617107943
1:3613820 C T 50112 -0.81540799625906
1:3628663 A G 50112 0.261754496686652
1:3630476 T C 50112 -0.0532467532467532
1:3630630 G T 50112 -1.56595995288575
1:3635630 C T 50112 -1.70081490104773
1:3637613 T G 50112 -0.695987244220037
1:3662845 G A 50112 1.01666919230186
1:3663128 A G 50112 -0.588420245398773
1:3664552 A G 50112 1.32025819265144
1:3669172 T C 50112 -0.0830278884462151
1:3669205 G C 50112 1.18311138014528
1:3669356 A G 50112 -0.645913043478261
1:3671791 G A 50112 -0.977326600020612
1:3675959 G T 50112 1.93729463307777
1:3679775 T C 50112 1.99708261503779
1:3686318 A G 50112 0.583612662942272
1:3692240 C T 50112 0.011500232234092
1:3694362 T C 50112 -0.817248459958932
1:3694796 A G 49665 0.110935173907159
1:3696925 T C 50112 2.12977867203219
1:3697035 G A 50112 0.138930581613508
1:3697663 T C 50112 -0.961937716262976
1:3703903 T C 50112 0.673119225692917
1:3711689 C T 50112 0.346106973595125
1:3724827 A C 50112 -0.115823914336704
1:3736850 T G 50112 1.30990016638935
1:3738018 T C 50112 0.596749811035525
1:3738762 C G 50112 1.44846796657382
1:3745015 G T 50112 1.89952153110048
1:3746710 T C 50112 -0.205872896795627
1:3759760 A C 50112 -0.736481861738535
1:3760672 G A 50112 -1.70437748720864
1:3763768 A G 50112 -0.678748569248378
1:3765758 T C 50112 -0.216111111111111
1:3769760 A G 50112 -0.00345738526802931
1:3770642 A G 50112 -0.122574447646494
1:3772460 C T 50112 0.968306922435363
1:3783880 T C 50112 -0.218090452261307
1:3786245 A G 50112 -0.117029328287606
1:3789814 C A 50112 0.701678730941013
1:3790001 T C 50112 0.14404133921843
1:3793240 C T 50112 0.0188274437815512
1:3793729 T C 50112 1.76958333333333
1:3796237 G A 50112 -1.07738542449286
1:3797919 C T 50112 -1.12384161752317
1:3800242 G A 50112 0.777447141738449
1:3801611 C T 50112 0.530037783375315
1:3803701 A C 50112 -1.38755980861244
1:3805098 T C 50112 -0.553448684522399
1:3807388 A G 50112 -0.500533238535371
1:3807593 G C 50112 -0.457889641819942
1:3811848 T C 50112 -0.259364951768489
1:3814742 T C 50112 -0.347318034633254
1:3815578 T C 50112 0.153542132736764
1:3815680 A G 50112 -0.0731855136733186
1:3821782 A G 50112 1.81533412887828
1:3824656 T C 50112 0.107802746566792
1:3831556 A G 50112 -1.30879790940767
1:3835304 A G 50112 1.16088765603329
1:3835429 C T 50112 0.16098852603707
1:3840645 G A 50112 -0.849506101104009
1:3840709 T C 50112 -0.550840336134454
1:3995644 T C 50112 0.7692750287687
1:3996246 T C 50112 0.0547130153597413
1:4002820 T C 50112 0.0472354623450906
1:4003054 G T 50112 -0.114828631382607
1:4005256 A G 50112 0.671979434447301
1:4005718 G A 50112 0.640282131661442
1:4006788 T C 50112 -0.528091626683176
1:4007008 G A 49939 -0.662687480869299
1:4007558 A C 50112 0.0784297994269341
1:4008061 T G 50112 -0.25995841995842
1:4008337 T G 50112 1.02478473353502
1:4009793 T C 50112 2.0404807084124
1:4010889 C T 50112 -0.0639866724612487
1:4012010 A G 50112 -1.18412491867274
1:4014091 C T 50112 -1.77581120943953
1:4015382 C T 50112 -0.296198054818744
1:4017137 C T 50112 0.552319004524887
1:4018038 G A 50112 0.0545145631067961
1:4026838 A C 50112 0.48440963499335
1:4027455 A G 50112 -0.111694238448374
1:4028350 G T 50112 -0.800546448087432
1:4046629 A G 50112 -0.793858707322311
1:4053435 C T 50112 0.556780487804878
1:4056356 G A 50112 0.815345341086371
1:4061608 A G 50112 0.441775579889321
1:4062432 T C 50112 0.0514982817869416
1:4062843 A C 50112 -0.0144074360960496
1:4068246 G A 50112 -1.34530667570315
1:4070395 A G 50112 -0.140364233467682
1:4079944 T C 50112 -1.22268907563025
1:4082367 C T 50112 0.953807346681381
1:4088766 C A 50112 -0.187269724304409
1:4095750 G C 50112 0.813842482100239
1:4104410 G A 50112 -0.0328635490070468
1:4107238 T C 50112 -1.95345454545455
1:4109399 A G 50112 -0.212025316455696
1:4112750 T C 50112 -1.66263115415658
1:4114901 T C 50112 1.37046768260641
1:4116604 T C 50112 -1.68144499178982
1:4117554 C T 50112 0.426869806094183
1:4120987 T C 50112 -1.55466260218928
1:4122464 T C 50112 -0.727511283719954
1:4133242 A C 50112 -1.5460021905805
1:4139931 C T 50112 -0.0532695939565628
1:4141914 T C 50112 0.59409594095941
1:4145615 C T 50112 0.451139240506329
1:4146028 A C 50112 -0.834086629001883
1:4152928 A C 50112 0.429661487236404
1:4153684 A G 50112 0.671853010164191
1:4156015 C T 50112 -0.27929320817228
1:4158955 G T 50112 -1.06360923511858
1:4160904 A G 50112 0.375623052959502
1:4162534 A G 50112 0.209933035714286
1:4173618 A G 50112 0.899548532731377
1:4177742 G A 50112 -0.123366336633663
1:4177770 G A 50112 -1.33099297893681
1:4178632 T C 50112 -0.176331719128329
1:4180842 T C 50112 0.260869565217391
1:4186309 C T 50112 -0.95674060091238
1:4190167 A G 50084 2.24830852503383
1:4195537 C T 50112 1.16889658429089
1:4200489 G A 50112 2.37174982431483
1:4216862 T C 50112 0.793654887799845
1:4217340 T C 50112 0.0305082319255548
1:4218381 T C 50112 0.0508018190521781
1:4222406 T C 50112 -0.410823392493454
1:4222684 T C 50112 1.89774696707106
1:4227091 C T 50034 1.34100135317997
1:4232007 A G 50112 1.45143385753932
1:4232695 A G 50112 -1.79562214678684
1:4238650 G T 50112 1.57481328869431
1:4262453 A C 50112 -1.03082851637765
1:4268251 T C 50112 -1.64422801489545
1:4270135 C A 50112 0.614538790470373
1:4271915 G A 50112 -0.298705399431639
1:4277602 G A 50112 1.67956795679568
1:4278331 C A 50112 -0.299561540870655
1:4278798 T C 50112 -1.7124348683284
1:4279186 A G 50112 -0.872279495990836
1:4283000 A G 50112 2.07074569789675
1:4284659 T C 50112 -1.08782720640824
1:4285971 G A 50112 0.368276762402089
1:4289935 T C 50112 1.09140380933186
1:4291262 T C 50112 -0.82802364134352
1:4293138 G C 50112 1.40256959314775
1:4294000 G A 50112 1.11302290568878
1:4294267 C G 50112 1.45918645918646
1:4300158 T C 50112 0.327777777777778
1:4311009 T G 50112 1.56265727226975
1:4328952 A G 50112 -0.44631483166515
1:4332335 A G 50112 -1.00459136822773
1:4332476 A C 50112 -0.626362896663954
1:4333505 T C 50112 0.706912302070646
1:4355468 G A 50112 0.626825820637663
1:4357576 C T 50112 0.288971684053651
1:4358906 T C 50112 -0.384630350194552
1:4361535 G A 50112 0.271597453773871
1:4362747 C T 50112 0.589801505817933
1:4363625 T C 50112 -0.30109409190372
1:4364226 C T 50112 -0.374408284023669
1:4367323 A G 50112 0.992194817358726
1:4367980 G A 50112 0.899040526994129
1:4368216 T C 50112 1.58462208669135
1:4368745 A G 50112 -0.338170563961486
1:4370385 G A 50112 -0.438644574560857
1:4372049 T C 50112 0.531581672275434
1:4378220 G A 49807 1.95121951219512
1:4380195 T C 50112 -0.549596221240286
1:4380503 C T 50112 0.14958432304038
1:4380973 A G 50112 -0.874986146514463
1:4381016 C G 50112 0.0899791231732777
1:4395037 T C 50112 0.839208294062206
1:4395812 C A 50112 -0.305900824283658
1:4400538 A G 50112 -1.18520263901979
1:4405102 G T 50112 1.01774397972117
1:4406735 A G 50112 0.345826687931951
1:4409252 C A 50112 -0.241964285714286
1:4411626 G T 50112 2.36482084690554
1:4417932 A G 50012 1.87943262411348
1:4418667 A G 50014 1.03972257250946
1:4419975 A G 50112 -0.384924623115578
1:4423326 A C 50112 -0.531923522595597
1:4455887 A C 50112 0.933903133903134
1:4456133 A G 50112 0.6090625
1:4457859 C T 50112 -1.25565610859729
1:4463229 C T 50112 1.15900383141762
1:4478039 C A 50112 1.27420227149811
1:4486932 A G 50112 -0.560762509928515
1:4491445 T C 50112 1.42774699907664
1:4496329 C T 50112 -1.09362808842653
1:4499521 T C 50112 -0.597676419965577
1:4503904 G A 50112 -0.453086579526336
1:4504183 A G 50112 0.389125102207686
1:4508348 A C 50112 1.47688974482427
1:4510477 T C 50112 -2.73456790123457
1:4512427 G A 50112 -1.62279888785913
1:4519189 C T 50112 1.10189428658723
1:4521519 G A 50112 1.44388609715243
1:4523324 A G 50112 0.693150684931507
1:4534200 C T 50112 0.999654377880184
1:4534969 T C 50112 -1.78865089838595
1:4539232 G T 50112 0.210141428078648
1:4549380 G A 50112 0.373231054093374
1:4552323 A G 50112 1.38899803536346
1:4556256 A G 50112 -0.268887927304197
1:4565380 G A 50112 -1.9519949133683
1:4566418 G A 50112 -0.586564030790763
1:4578754 C T 50112 0.19003984063745
1:4583448 C A 50112 0.144167371090448
1:4597961 A G 50112 0.083
1:4605457 C T 50112 0.22182006204757
1:4610733 C A 50112 0.0361777668952008
1:4613047 C T 50112 -0.708257986738999
1:4624320 C T 50112 0.275376884422111
1:4629443 C T 50112 -1.90638135269392
1:4629608 T C 50112 0.435834502103787
1:4633222 T G 50112 -0.334172118772018
1:4636675 G A 50112 -0.675592625109745
1:4641668 G A 50112 0.748364069006544
1:4651472 T C 50112 -0.0835350605181554
1:4658816 C T 50112 -0.225821596244131
1:4659903 A G 50112 0.897755610972569
1:4673794 C T 50112 1.88713910761155
1:4677087 T C 50112 0.0895711200246837
1:4679563 C G 50112 0.69374511336982
1:4680353 C T 50112 -0.31758530183727
1:4682438 A G 50112 -1.56871247498332
1:4682722 C T 50112 -0.853207869974337
1:4683372 C T 49913 -1.10522312373225
1:4690808 T C 50112 1.41282141599155
1:4691182 A G 49773 -0.173310573350738
1:4691646 C G 50112 0.276877761413844
1:4696084 G A 50061 1.72294372294372
1:4696853 T C 50112 1.79643868878996
1:4701890 G A 50112 0.5359375
1:4705931 A G 50112 0.681617444107094
1:4708162 C T 50112 -0.704754481683554
1:4710180 T C 50112 1.43379874819451
1:4712441 T G 50112 2.31545518701482
1:4718551 T G 50112 -1.13668499607227
1:4724134 G A 50112 0.555678059536935
1:4724957 T C 50112 0.186747840860824
1:4725496 T C 50112 -0.346383647798742
1:4727086 T C 50112 0.00921654653713569
1:4733239 C T 50112 -0.775014543339151
1:4733355 C T 50112 -1.81855783813594
1:4737890 T C 50112 2.03976988494247
1:4738788 A G 50112 0.884765625
1:4744294 T C 50112 -1.40362842722685
1:4748190 A C 50084 0.983223182511439
1:4749447 A G 50112 -0.816524908869988
1:4750590 A C 50112 0.569156804733728
1:4755501 A G 50112 -0.930566640063847
1:4755722 A G 50112 -0.836014851485148
1:4756601 G A 50112 0.401838578996572
1:4757524 A G 50112 -0.337614678899083
1:4761251 A G 50112 -0.221772639691715
1:4763401 T C 50112 0.931443951868271
1:4765955 C T 50112 -0.46969696969697
1:4769825 T G 50112 1.42964473542986
1:4770904 C T 50112 -1.30752014324082
1:4771665 G C 50112 -0.36865272755856
1:4773266 C A 50112 0.0381992182234803
1:4773852 G A 50112 0.871872840359364
1:4775828 A G 50112 -0.376245210727969
1:4781096 G C 50112 -0.79887350387233
1:4789974 T C 50112 0.16176622304756
1:4797566 T C 50112 -0.878474980142971
1:4799110 A G 50112 -0.688827793051737
1:4799750 T G 50112 0.954041854739434
1:4800121 G A 50112 0.343256743256743
1:4806239 T C 50112 -1.33284457478006
1:4806370 T C 50112 -0.207699234579018
1:4809120 T C 50112 1.36885731201895
1:4817258 T C 50112 -0.745523809523809
1:4822040 G A 50112 0.681365576102418
1:4825892 T C 50112 1.67272727272727
1:4826660 G A 50112 0.20640291514836
1:4832839 T C 50112 1.74085365853659
1:4833498 T G 50112 -0.477150537634409
1:4835893 A G 50112 -0.931551423590936
1:4836121 A G 50112 0.319824470831182
1:4838146 T G 50112 -0.579487900956669
1:4843233 A G 50112 -0.584874640361693
1:4848808 G A 50112 -0.18318502608162
1:4853747 C G 50112 -1.4260663507109
1:4860555 A G 50112 0.14005835764902
1:4861603 C T 50112 -1.38320355951057
1:4888739 G C 50112 1.31245166279969
1:4889588 A C 50112 -1.82427169341019
1:4890255 A G 50112 0.944073884043099
1:4894144 T C 50112 0.491317829457364
1:4894148 C T 50112 0.545430809399478
1:4927798 C T 50112 -0.851104100946372
1:4929004 C T 50112 -0.707747892412686
1:4929561 T C 50112 -1.05450620615219
1:4930085 T C 50112 0.371983732489833
1:4934852 T C 50112 0.470394335246002
1:4937139 A G 50112 -0.0679341657207718
1:4940987 A C 50112 0.840116279069767
1:4950877 A G 50112 0.569335426478284
1:4951910 G A 50112 -0.951283466740271
1:4953528 T G 49935 1.34005958829902
1:4958491 T C 50112 1.53230769230769
1:4960911 G A 50112 -0.168934772407321
1:4964674 A G 50112 -0.535947712418301
1:4965417 T C 50112 -0.0508556547619048
1:4969653 A G 50112 0.779428571428571
1:4973094 C T 50112 1.25293586269196
1:4985225 T C 50112 1.67967332123412
1:4986475 G A 50112 -0.774439675727229
1:4991942 A C 50112 0.418876080691643
1:4994367 T C 50112 -0.253231492361927
1:4995026 C T 50112 -1.12684922883223
1:5002393 C T 50112 -0.276336546888694
1:5002457 G T 50112 1.46593372561164
1:5005716 T G 50112 1.51046452271567
1:5007235 C T 50112 -0.582488917036099
1:5009249 A G 50112 0.681525663161199
1:5010878 T C 50112 0.726239828036235
1:5018318 C A 50112 0.161584407419051
1:5021200 G G 50112 0.407793027291371
1:5026837 G A 50112 -0.589295580110497
1:5028850 T C 50112 0.935609756097561
1:5030419 T C 50112 -0.637392455327598
1:5030567 C G 50112 -0.169711477888371
1:5036940 C T 50112 -0.802923976608187
1:5039514 C T 50112 0.596317916479569
1:5039794 G C 50112 0.304543793397491
1:5042941 A G 49969 1.59072696050372
1:5047874 C A 50112 0.315395823215153
1:5051305 G T 50112 0.482181931853704
1:5055883 T A 50112 0.586745315752949
1:5058911 A G 50112 -0.431077694235589
1:5060684 C T 50112 -0.0330017369335228
1:5072295 T C 50112 -1.67047401484866
1:5073658 C A 50112 0.0607117836626033
1:5081173 G A 50112 -0.923148270836094
1:5083573 G A 50112 0.0745186716630055
1:5088062 T C 50112 1.14440572977158
1:5088994 A G 50112 0.105128205128205
1:5091827 A G 50112 0.133642626177422
1:5093741 G C 50112 -0.363153786104606
1:5095214 C T 50112 -0.534670008354219
1:5097059 C A 50112 0.885445489762037
1:5098913 G A 50112 -0.349655537890832
1:5098991 C T 50112 -1.40331125827815
1:5099400 T C 50112 -0.392449464922711
1:5103105 T C 50112 -0.541205325858444
1:5103621 G A 50112 0.879760609357998
1:5113911 A C 50112 -0.221995682417846
1:5121786 T G 50112 1.02405773857257
1:5122297 C T 50112 0.220410534469404
1:5126826 A G 50112 -1.45321038251366
1:5135010 T C 50112 0.450275229357798
1:5136644 C T 50112 0.85138736479072
1:5137669 C T 50112 0.34827018121911
1:5138696 T C 50112 0.0446203380735176
1:5138792 C T 50112 0.660546025610051
1:5142552 G T 50112 -0.359192037470726
1:5151214 C A 50112 0.242700156985871
1:5158512 T C 50112 -0.258847457627119
1:5159350 T C 50112 -0.0934812009737625
1:5168872 T C 50112 -0.906739811912226
1:5179806 T C 50112 -0.456224259333068
1:5183841 A G 49838 -1.75916473317865
1:5183925 G A 50112 0.137978947368421
1:5190166 G A 50112 0.102125121977665
1:5190659 C T 50112 0.59585798816568
1:5196739 G A 50112 -0.619179345320424
1:5198791 T C 50112 1.23344748858447
1:5202294 T C 50112 -1.06555138272448
1:5204884 G A 50112 -0.726898961866584
1:5206639 A G 50112 -0.195595479571139
1:5217432 G C 50112 -0.233717105263158
1:5222596 T C 50112 -1.0051707928549
1:5225760 C T 50112 -0.968339508251937
1:5227508 T G 50112 -0.0846727089627392
1:5230746 A G 50112 -0.399190409465982
1:5236110 T C 50112 -1.00270758122744
1:5237431 G A 50112 -0.250875729774812
1:5246841 T C 50112 0.145816298718997
1:5251569 T G 50112 -0.547602581834947
1:5257327 G A 50112 -0.636456733230927
1:5258154 A G 50112 -1.24953606334282
1:5262285 G A 50112 -0.890591589451176
1:5268005 C A 50112 -0.627067669172932
1:5277437 T C 50112 -0.229498347852208
1:5278009 T C 50112 0.171599402092676
1:5282028 A G 50112 0.168348848603626
1:5284350 T C 50112 0.217857142857143
1:5294237 T C 50112 -1.33000525486075
1:5294368 G A 50112 -0.530162241887906
1:5295574 T C 50112 0.0912218649517685
1:5309567 C A 50112 -0.230638166047088
1:5310910 T C 50112 -0.538918412003751
1:5312165 G T 50112 1.50764331210191
1:5314570 T C 50112 -0.344823232323232
1:5315712 A G 50112 0.796194291437156
1:5318071 G C 50112 0.329695457852614
1:5319728 A C 50031 0.0683697578263438
1:5321291 A G 50112 0.572998430141287
1:5329177 G A 50112 0.0174300071787509
1:5330646 A G 50112 -0.988150098749177
1:5333340 C T 50112 0.462090483619345
1:5334623 T G 50112 1.30718954248366
1:5335174 A G 50112 -1.28717441477085
1:5340404 T C 50112 0.0228823887873248
1:5341078 G A 50112 -0.646379525593009
1:5347371 A G 50112 -0.505998286203942
1:5347627 T C 50112 0.60875728461175
1:5347779 T C 50112 1.35964912280702
1:5347979 A C 50112 -1.10436283741368
1:5348850 A G 50112 -2.36374454581515
1:5353639 C T 50112 -0.435383777898748
1:5354275 A C 50112 -1.12187871581451
1:5354772 T C 50112 0.260495700556399
1:5354979 C T 50112 -0.43655303030303
1:5356892 C T 50112 -0.82695810564663
1:5357171 C A 50112 -1.326981246219
1:5358282 T C 50112 0.104490345756623
1:5358384 G A 50112 -1.10621273925322
1:5362333 T C 50112 -0.112297734627832
1:5369936 T G 50112 -0.0135071462227109
1:5370017 C T 50112 1.18487686437738
1:5375727 A G 50112 -0.302557755775578
1:5384943 A G 50112 -0.854900095147479
1:5385080 G T 50112 0.238683127572016
1:5388176 T C 50112 0.661721483554934
1:5389291 A G 50112 -0.499071207430341
1:5390759 T C 50112 -0.8979045920642
1:5393462 C T 50112 -1.048463356974
1:5401289 A C 50112 1.5547703180212
1:5404340 T C 50112 -0.109467195068252
1:5404897 T C 50112 1.00329760923331
1:5409829 T G 50112 0.673215455140799
1:5411433 G C 50112 0.305580969807868
1:5411516 C T 50112 1.21155288822206
1:5421533 A G 50112 -0.804678236498868
1:5422873 T C 50112 -1.44668207329152
1:5467532 T C 50112 -1.03398321148118
1:5470968 T G 50112 -0.448905109489051
1:5472626 A C 50112 0.0835344215755855
1:5474903 G A 50112 0.46833855799373
1:5480101 C T 50112 0.594944512946979
1:5480260 C T 50112 0.0883315038419319
1:5486073 G A 50112 0.792089791555318
1:5492983 C T 50112 -0.0207544191919192
1:5501584 A G 50112 0.5220036877689
1:5507130 C T 50112 -0.503215603584607
1:5508774 A G 50112 -0.733046800382044
1:5513100 C T 50112 0.233337293572532
1:5513490 T C 50112 0.791736460078169
1:5517923 G A 50112 -1.33833967698796
1:5524343 C A 50112 0.996891651865009
1:5534948 G T 50112 -0.318181818181818
1:5535339 G A 50112 1.09865229110512
1:5540807 A C 50112 0.564231927710843
1:5548038 C T 50112 0.647513059277765
1:5553470 T C 50112 0.822773759042155
1:5558726 G T 50112 0.598636806231743
1:5563249 T C 50112 -0.424773022049287
1:5573683 T C 50112 0.0282235939643347
1:5574895 G A 50112 0.704878048780488
1:5575910 C T 50112 1.14303405572755
1:5577052 C T 50112 -1.49415204678363
1:5582348 A G 50112 -2.89761751448809
1:5583782 A G 50112 -1.11911514463982
1:5588816 A G 50112 0.808959295006294
1:5588846 C A 50112 -1.36432279377065
1:5591602 G A 49712 0.825067024128686
1:5592799 T C 50112 0.47766140792788
1:5597230 T C 50112 -0.0373100436681223
1:5603850 G A 50112 0.857584756248453
1:5622053 T C 50112 -1.58770445572476
1:5623548 T C 50112 1.03249390739236
1:5627912 A C 50112 -1.75637393767705
1:5631455 T C 50112 0.486473880597015
1:5631820 T C 50112 0.743438914027149
1:5635724 C T 50112 -0.497845490920283
1:5636176 G A 50112 1.06302335830762
1:5636697 C T 50112 -0.0532329921733895
1:5636732 G A 50112 -1.02347417840376
1:5636893 C A 50112 1.15924895688456
1:5637268 T G 50112 -1.10009182736455
1:5640446 G A 50112 0.463756940160395
1:5641458 T C 50112 0.803048065650645
1:5642847 A G 50112 0.177680906713165
1:5643543 A G 50112 0.00219458070544265
1:5643758 C T 50112 -0.528791076273741
1:5646104 T G 50112 0.216342817487856
1:5654285 T C 50112 0.844660194174757
1:5657296 A G 50112 -0.809215262778978
1:5662664 C T 50112 0.644526982739786
1:5664897 T C 50112 -0.684022208513264
1:5665513 G A 50112 -0.657075098814229
1:5671493 C G 50112 0.368108108108108
1:5674434 T C 50112 0.949128919860627
1:5677112 C A 50112 -1.20112179487179
1:5679808 A G 50112 1.03134020618557
1:5680572 G A 50112 -1.16584315216014
1:5681945 C T 50035 -2.13490959666203
1:5683439 A G 50112 0.240743034055728
1:5684738 G C 50112 0.372644706520266
1:5695724 A G 50023 -0.911416094822208
1:5698736 A G 50112 -0.144239631336406
1:5703552 A G 50112 0.00686020607073239
1:5709833 A G 50112 -0.661615598885794
1:5713014 G A 50112 -1.23367487383392
1:5720961 T C 50112 -0.254189085318985
1:5743509 G A 50112 0.709624796084829
1:5747158 G A 50112 1.32593225163678
1:5747635 T C 50112 0.476437079233558
1:5750125 C T 50112 0.517058823529412
1:5752806 T C 50112 1.31813982137358
1:5754119 G A 50112 -0.0641506710925097
1:5760354 T C 50112 -0.963350785340314
1:5768379 A G 50112 0.659871244635193
1:5768607 T C 50112 0.0946821515892421
1:5771601 A C 50112 -0.905794080867028
1:5771817 C G 50112 0.0629593810444874
1:5776861 G C 49590 -0.494905956112853
1:5778800 A G 50112 -0.645197740112994
1:5788582 T C 50112 0.350923482849604
1:5788790 C T 50112 0.729397839917148
1:5789247 A C 50112 -0.0409805013927577
1:5802376 T C 50112 1.15889167188478
1:5808499 G A 50112 -0.800773694390716
1:5815715 A G 50112 0.630373831775701
1:5826134 G C 50112 -1.12257368799425
1:5826660 A G 50112 -1.29354838709677
1:5837401 G A 50112 -1.51340996168582
1:5840181 G A 50112 1.59368111682586
1:5847239 T C 50112 0.130524109014675
1:5851722 C A 50112 0.828070175438597
1:5852234 A G 50112 1.22314969393433
1:5856161 T C 50112 1.15279453156413
1:5857961 T C 50112 -0.577693761814745
1:5873013 A G 50112 1.36289631533847
1:5875225 A G 50112 0.0924737816162862
1:5886177 C G 50112 -0.0363244680851064
1:5886560 A G 50112 1.15401491882405
1:5887118 A C 50112 0.354339821146765
1:5897070 T C 50112 -0.0502561714019562
1:5899473 A G 50112 -0.904432132963989
1:5906643 T C 50112 1.51731572564344
1:5911000 A G 50112 -0.239017735334243
1:5911588 C A 50112 1.30008673026886
1:5911666 C T 50112 -0.538078703703704
1:5912942 A G 50112 0.715027700831025
1:5913621 T C 50112 1.44423871243413
1:5917731 G A 50112 -0.460343730108211
1:5917836 A G 50112 1.11159499183451
1:5919414 A G 50112 -0.430784030784031
1:5924881 A G 50112 -0.355497262773723
1:5925955 C T 50112 0.322589725545391
1:5927169 A G 50112 0.190416498180348
1:5927738 A G 50112 0.368808891036482
1:5933384 G C 50112 1.06677613574165
1:5933530 G A 50112 0.969306930693069
1:5934103 A G 50112 -0.152744961779013
1:5934380 T C 50112 -0.26606334841629
1:5934490 A G 50112 -0.83865622175354
1:5934837 C T 50112 -0.565416141235813
1:5935359 A G 50112 2.92096219931271
1:5937091 T C 50112 0.197150735294118
1:5940243 A G 50112 -0.473689567430025
1:5951013 T C 50112 0.736293859649123
1:5955841 G A 50112 0.248458985301091
1:5956909 A C 50112 1.01785714285714
1:5960503 G A 50112 0.853572523765716
1:5965455 T C 50112 -1.30880792359392
1:5977154 T C 50112 -1.64562239428231
1:5987978 G A 50112 -0.400078369905956
1:5994334 T C 50112 0.949556282111163
1:5998094 T C 50112 0.675460122699387
1:6007446 C T 50112 0.946634720104553
1:6007474 A G 50112 0.620371816903609
1:6008591 T C 50112 -0.652221186703945
1:6008674 T C 50112 -0.733025404157044
1:6016661 G A 50112 0.325154320987654
1:6021704 C T 50112 -0.0922555555555556
1:6022815 A G 50112 -1.11343804537522
1:6027252 A G 50112 1.10453857791225
1:6028221 G A 50112 -1.61606096131301
1:6030027 A G 50112 1.12041598248495
1:6031514 T C 50112 -0.607980456026059
1:6031944 C A 50112 1.02815196004238
1:6032320 A G 50112 0.919230312388645
1:6040082 A C 50112 0.52515479876161
1:6043930 G A 50112 -0.572862957937585
1:6045022 A G 50112 0.376130871235593
1:6046264 A G 50112 0.861251261352169
1:6053916 C G 50112 0.678959810874704
1:6059437 G A 50112 0.143242029636282
1:6063655 G A 50112 0.483441609887498
1:6067640 C G 50112 0.966087772823281
1:6070870 T C 50112 -0.21887803340687
1:6074402 A G 50112 0.265907568653717
1:6075528 T C 50112 -0.227073618765013
1:6080378 G T 50082 -0.0364079962222572
1:6082417 T C 50112 -0.113710417622763
1:6084824 A G 50112 1.3972366148532
1:6094594 T G 50010 1.33154722036169
1:6100313 A G 50112 -1.02545454545455
1:6101005 T C 50112 0.72910004568296
1:6111757 A G 50112 0.212329656067489
1:6115361 T C 50112 1.23721163490471
1:6120307 T C 50112 1.0110533159948
1:6125460 A G 50112 0.699901283316881
1:6126668 A G 50112 -0.776914539400666
1:6129954 A G 50112 0.37606100795756
1:6135287 T C 50112 0.608397254743641
1:6139169 G T 50112 2.15439599714081
1:6140686 C T 50112 -1.48973098061903
1:6141454 G A 50112 1.75149274950242
1:6141507 G A 50112 0.360959548447789
1:6143260 C T 50112 -1.76062555177198
1:6144483 G A 50112 -0.202523659305994
1:6144914 A G 50112 -0.0721156868909148
1:6145365 A G 50112 -0.285418821096174
1:6147298 T C 50112 -1.11557296767875
1:6147407 T C 50112 0.736481577581733
1:6148922 C G 50112 1.32772277227723
1:6163925 C T 50112 -1.71750480901347
1:6175417 T C 50112 1.2375524895021
1:6182444 A G 50112 1.06361520558573
1:6204161 A G 50112 0.317502458210423
1:6205381 T C 50112 -0.299558607160373
1:6216780 A G 50112 0.227064453721617
1:6226940 A G 50112 0.464369034994698
1:6232976 C G 50112 -0.494839521711768
1:6241321 A G 50112 0.491558441558442
1:6257856 A G 50112 -0.526853015075377
1:6258792 A G 50112 -0.175477707006369
1:6259130 G A 50112 -1.22204633760253
1:6273206 T C 50112 2.86417065737919
1:6273919 A G 50112 -1.33372641509434
1:6279370 C G 50112 0.145206634804611
1:6282950 G T 50112 -0.0701762114537445
1:6288383 G A 49878 0.292348008385744
1:6301301 G C 50112 -1.84638403990025
1:6303383 T C 50112 3.47521551724138
1:6304454 G A 50112 0.616815988973122
1:6307255 T C 50112 1.49891481280521
1:6307630 A G 50112 -0.14461637653127
1:6313938 C T 50059 1.77252153599066
1:6314822 T C 50112 1.80928738317757
1:6315125 A G 50112 1.7431421446384
1:6317585 T C 50112 -0.395908045977012
1:6332909 C T 50112 -0.314343029087262
1:6339299 T C 50112 1.66041366041366
1:6355905 T C 50112 -0.90506329113924
1:6359997 T G 50112 0.768091168091168
1:6363163 T G 50112 1.50369872225958
1:6367321 A G 50112 -0.730560578661845
1:6370415 T C 50112 2.48124602670057
1:6375291 A G 50112 -0.575768217734855
1:6388317 A G 50112 0.50970184571699
1:6391530 A G 50112 -0.630310994305738
1:6404299 T G 50112 -0.915542710340398
1:6419320 A C 50112 -1.56033519553073
1:6419994 A G 50112 0.290441621294616
1:6420825 A G 50112 1.79756097560976
1:6425349 T C 50112 1.85427807486631
1:6450306 T C 50112 0.201001602564103
1:6457905 G A 50112 -0.34507151140317
1:6458105 T C 50112 -1.33142353459674
1:6476286 C T 50112 1.59188361408882
1:6486225 T C 50112 1.63511450381679
1:6488123 A G 50112 -1.00349040139616
1:6489364 T C 50112 -0.118696069031639
1:6505671 A G 50112 -1.33099936346276
1:6519553 T C 50112 0.353747870528109
1:6524688 C T 50112 -0.238380015140045
1:6528468 T C 50112 -1.86146496815287
1:6528589 T C 50112 1.11572052401747
1:6531589 T C 50112 1.23580786026201
1:6531650 T C 50112 -1.76690533015115
1:6549915 G T 50112 1.57383040935673
1:6550505 T C 50112 -2.01682242990654
1:6552600 C G 50112 -2.00916730328495
1:6560285 A C 50112 0.491576673866091
1:6560493 T C 50112 2.01249399327247
1:6561039 T C 50112 -0.724503922473466
1:6563067 A G 50112 0.859716981132075
1:6571187 G A 50112 -0.577870757787076
1:6572271 G C 50112 -1.650459571067
1:6579521 C G 50112 0.094062671797691
1:6592377 G A 50112 -1.01255569056298
1:6601607 T C 50112 -1.33589415279556
1:6614526 G A 50112 0.276530612244898
1:6625420 T C 50112 -0.199671052631579
1:6631106 T C 50112 0.245363517631694
1:6633230 A G 50112 0.591515151515152
1:6635306 A G 50112 -1.04043445531778
1:6637056 A G 50112 1.01864319005697
1:6639943 A G 50112 0.412701908957416
1:6640116 G A 50112 -1.45061728395062
1:6649228 G T 50112 -0.03873459326212
1:6649603 A G 50112 -1.02755696873344
1:6650824 T C 50112 0.392089552238806
1:6651093 A G 50112 -0.189077082613204
1:6654423 T C 50112 -0.338107582631238
1:6655444 T C 50112 -1.50829045168668
1:6657653 A C 50112 -0.52815844753426
1:6659505 A G 50112 0.171050676177738
1:6665266 T C 50112 1.57352198079838
1:6666848 T C 50112 -0.688097469540768
1:6673670 T G 50112 -1.49512353706112
1:6676485 G T 50112 0.576104993211646
1:6687748 T C 50112 0.875192604006163
1:6689824 G A 50112 1.06026450255485
1:6693097 G A 50112 0.942307692307692
1:6693427 T C 50112 1.66385435168739
1:6696845 A G 50112 -0.196654008005748
1:6698390 T C 50112 0.802626005929691
1:6699327 T C 50112 0.398236472945892
1:6705874 C G 50112 -0.384959242703129
1:6705944 T C 50112 0.364014146772767
1:6711146 C T 50112 0.921131397785094
1:6712772 T C 50112 0.389502487562189
1:6713225 G A 50112 1.33569620253165
1:6720932 C G 50112 -0.512204007285974
1:6726269 C T 50112 -0.103880355699272
1:6726401 G A 50112 -0.196685428392745
1:6743063 C T 50112 0.447113961519487
1:6749566 C G 50112 -0.339888164026095
1:6756674 C T 50112 0.433773377337734
1:6776842 A G 50112 -0.613587406793703
1:6777168 G A 50112 0.266593613024421
1:6785947 C T 50112 0.335419274092616
1:6786581 G A 50112 -0.907775768535262
1:6797684 A G 50112 -0.0554714601072217
1:6798979 A G 50112 1.30360655737705
1:6811709 T G 50112 1.00708800945068
1:6817960 T C 50112 -1.30649717514124
1:6828290 A G 50112 0.995107632093933
1:6829582 A C 50112 -0.803221083455344
1:6848799 T C 50112 -0.202025416997617
1:6853355 G A 50112 2.29428044280443
1:6867276 C T 50112 -1.27937743190661
1:6867842 C T 50112 1.01237566504742
1:6871756 G A 50112 -0.436978131212724
1:6886308 C A 50112 0.544802459296368
1:6895384 C T 50112 0.33870636550308
1:6896334 G A 50112 0.182837033026529
1:6905711 A G 50112 0.591564527757751
1:6913481 G T 49766 -1.04559505409583
1:6920390 C T 50112 -0.445825688073395
1:6934001 C A 50112 1.50414691943128
1:6938085 T C 50112 0.512131147540984
1:6943462 T C 50112 0.192215256008359
1:6950551 C T 50112 0.70171102661597
1:6985069 G A 50112 0.316947565543071
1:6995522 T C 50112 2.04619225967541
1:7004837 G T 50112 1.61170731707317
1:7006544 A G 50112 -1.10182042579451
1:7016273 G C 50112 -0.206337480559876
1:7019932 T C 50112 -0.845786963434022
1:7021476 A G 50112 -1.56733927733458
1:7029822 A G 50112 1.10006280092108
1:7031417 G C 50112 -0.839941262848752
1:7055930 G A 50112 2.08877005347594
1:7056538 C T 50112 3.7417496699868
1:7062426 T C 50112 4.00987224157956
1:7063003 G A 50112 -0.0729817007534984
1:7071415 G A 50000 4.23961218836565
1:7072550 C T 50112 -0.634868421052632
1:7072778 A G 50112 -0.986685353889278
1:7072945 T C 50112 -0.79586038961039
1:7074756 A G 50112 -0.840634920634921
1:7076959 T C 50112 1.43062250025638
1:7077218 T C 50112 -2.00789889415482
1:7088596 T C 50112 -0.992183683439179
1:7099445 A G 50112 1.82598607888631
1:7101665 C T 50023 -1.03626220362622
1:7115591 A G 50112 -1.62789160608063
1:7115948 A G 50112 1.66650173181593
1:7117011 A G 50112 -0.516364699006429
1:7119967 C G 50112 -0.240352644836272
1:7122846 A G 50112 0.284504504504504
1:7125002 G C 50112 -1.97266395058483
1:7131192 G A 50112 3.10762331838565
1:7136289 G A 50112 1.49822380106572
1:7136371 G A 50112 -1.18309399477807
1:7139110 A G 50112 -0.42449641746654
1:7141085 A G 50112 -1.40092470277411
1:7141327 C T 50112 -1.21339788041345
1:7145417 G A 50112 4.01479191963793
1:7146519 G A 50112 1.19631700098652
1:7146809 C T 50112 -0.396363636363636
1:7148644 G A 50112 1.71743849493488
1:7149575 G A 50112 0.0993721660272061
1:7151993 T G 50112 -0.709573980760421
1:7155254 G C 50112 2.57002801120448
1:7161004 C G 50112 0.109844134536505
1:7162020 A G 50112 -0.787456445993031
1:7164515 C T 50112 0.0583063576330442
1:7169735 C G 50112 -0.819017480409885
1:7177569 G A 50112 0.633044466543543
1:7179379 G A 50112 -0.706855791962175
1:7179479 T C 50112 -0.27092801641988
1:7183119 T C 50112 -0.179408418657565
1:7185315 G A 50112 -1.44840994306346
1:7190806 G A 50112 -0.645141822570911
1:7202190 T C 50112 0.150408676516819
1:7205930 T G 50112 1.84754750331418
1:7212341 A C 50112 0.34916820702403
1:7215397 T G 50112 0.3271714922049
1:7220970 A G 50112 0.739366656317914
1:7222917 T C 50112 -0.651425762045231
1:7236210 A G 50112 -0.214888337468983
1:7236810 A G 50112 0.517423771001867
1:7239131 C G 50112 -1.177539223782
1:7245019 G A 50112 -0.876818181818182
1:7247335 A G 50112 0.894783377541998
1:7253886 C T 50112 0.0614917421417155
1:7259142 G T 50112 0.482542524619517
1:7270538 C T 50112 0.673193473193473
1:7280190 G C 50112 0.56
1:7281521 A G 50112 2.41974248927039
1:7283786 G A 50112 -0.19727965179543
1:7287980 T C 50112 -1.34255765199161
1:7296256 C T 50112 -2.22821896684657
1:7297837 T C 50112 0.732788798133022
1:7299892 T C 50112 -0.518447532343076
1:7302027 G T 50112 0.287062818336163
1:7311733 T C 50112 -0.151461038961039
1:7315580 T C 50112 1.14828309594789
1:7316031 G A 50112 -0.826660926962261
1:7317528 G A 50112 0.00076066077602766
1:7318122 T C 50112 -1.6281951975213
1:7324582 A G 50112 -0.357573529411765
1:7327719 C T 50112 -0.81677237491191
1:7328638 A G 50112 1.41424501424501
1:7328848 G A 50112 0.530143180105501
1:7336706 T C 50112 1.18981481481481
1:7337598 A C 50112 -0.867329047340736
1:7338717 G T 50112 0.164702933065931
1:7340079 T C 50112 0.11442474800139
1:7346654 A G 50112 -0.369241672572644
1:7358175 T G 50112 -0.757664233576642
1:7363310 G A 50112 0.205260228221542
1:7366535 G C 50112 -1.23426758328926
1:7372404 C T 50112 -0.32696726019529
1:7372804 C T 50112 0.600983309613145
1:7397177 A G 49851 0.656016597510373
1:7400729 T C 50112 -0.047718011409943
1:7405175 G A 50112 -0.718446601941748
1:7406387 C T 50112 -1.2387323943662
1:7408939 T C 50112 -0.014382271468144
1:7409538 T C 50112 -0.856280193236715
1:7412088 T C 50112 0.0637051569506727
1:7413096 A G 50112 0.52372005636449
1:7436762 A G 50112 -1.60173913043478
1:7442452 A G 50112 0.500588004704038
1:7444592 G T 50112 -1.50693374422188
1:7445986 G C 50112 -0.212917594654788
1:7446956 T G 50112 0.0422081016679905
1:7467305 C T 50112 0.709247648902821
1:7470908 C G 50112 -2.07133243606999
1:7484011 T G 50112 -0.177569258266309
1:7490884 A G 50112 -0.837187352524776
1:7501799 G C 49834 -1.0925597874225
1:7502013 A G 50112 0.595854922279793
1:7511289 C T 50112 0.478952668680765
1:7511409 A G 50112 -0.766427289048474
1:7512156 G A 50112 0.876288659793815
1:7512553 G A 50112 0.356744186046512
1:7513447 G A 50112 0.882824427480916
1:7514673 A G 50112 -0.649835502789301
1:7515396 T C 50112 -0.445510227666705
1:7518124 C T 50112 0.629652682683929
1:7518415 T C 50112 0.503002001334223
1:7521585 C T 50112 -0.78546658259773
1:7530018 G T 49675 0.556687715269805
1:7531204 G A 50112 -0.131989924433249
1:7534039 G T 50112 0.491120913923764
1:7545736 T C 50112 -0.175070159027128
1:7562436 G T 50112 -0.98292349726776
1:7566072 A G 50112 1.28312629399586
1:7567322 A C 50112 1.25930930930931
1:7568982 T G 50112 -1.26343305257043
1:7569483 A G 50112 0.180576923076923
1:7581297 C A 50112 -0.619129871531901
1:7584374 A G 50112 0.758017084441955
1:7584588 A C 50112 0.892842701172665
1:7591504 A G 50112 0.640866873065015
1:7601836 C T 50112 0.655449212719975
1:7604520 T C 50112 0.0769683590875644
1:7611160 A C 50112 0.522169991106594
1:7614759 A G 50112 0.883949191685912
1:7615589 A C 50112 0.65316091954023
1:7616235 A G 50112 -0.934823977164605
1:7616593 C A 50112 -2.10838607594937
1:7616610 T C 50112 -0.303360151443445
1:7618117 C A 50112 -1.54288192562073
1:7619682 A G 50112 -0.686989314896292
1:7627796 C G 50112 0.0830416180474524
1:7631420 A G 50112 -0.4397341211226
1:7652590 A G 50112 0.835393623942746
1:7652817 T C 50112 0.091751735402205
1:7655998 T C 50112 0.331211750305998
1:7657339 T C 50112 -0.127219321148825
1:7666680 T C 50112 1.66564417177914
1:7670574 A C 50112 -0.754467670313008
1:7675192 T C 50112 -1.54791666666667
1:7694790 A G 50112 -0.479926784624771
1:7696932 A G 50112 0.662189440993789
1:7710624 T C 50112 1.2218782249742
1:7710819 A G 50112 -1.08260105448155
1:7711426 A G 50112 -0.577812217486762
1:7712132 G A 50112 -0.308795551002488
1:7717425 C G 49685 0.239055793991416
1:7717642 C A 50112 0.663831775700935
1:7723588 T C 50112 -1.0158748286889
1:7723957 A G 50112 -1.26978360448586
1:7735380 T C 50112 -0.166772352568167
1:7737799 A G 50112 -1.369527422159
1:7737943 T C 50112 -0.477078477078477
1:7742501 T C 50112 -1.14641664526072
1:7745478 T C 50112 1.84371373307544
1:7748668 T G 50112 0.065926975133774
1:7754651 T G 50112 -0.700504413619168
1:7760615 G A 50112 0.34650084317032
1:7765168 A G 50112 0.112699619771863
1:7766816 C G 50112 0.823483365949119
1:7779651 A G 50112 0.272550052687039
1:7780128 G A 50112 -1.31088082901554
1:7797503 G C 50112 0.127227019346377
1:7800342 A G 50112 -1.14058073654391
1:7829107 A G 50112 0.183319130805283
1:7832026 T C 50112 1.02233250620347
1:7833228 G A 50112 -0.274135320833819
1:7839405 G T 50112 1.29683356730619
1:7845087 A G 50112 -0.837078651685393
1:7864873 T C 50112 0.0824203821656051
1:7870048 T C 50112 -0.152670501232539
1:7871430 G A 50112 -1.43894967177243
1:7878634 G A 50112 1.16387337057728
1:7879322 T C 50112 0.478601875532822
1:7880683 G T 50112 -0.367689417658109
1:7884525 T G 50112 -0.37622027534418
1:7887493 T C 50112 0.233914728682171
1:7887579 G C 50112 0.99812734082397
1:7890117 C T 50112 0.389304197814836
1:7890689 C T 50112 0.459401709401709
1:7897133 G A 50112 -0.400200350613574
1:7897228 A G 50112 0.942990654205608
1:7904196 G A 50112 -0.876957494407159
1:7906914 C T 50112 -1.16130718954248
1:7913004 G A 50112 -0.62280701754386
1:7913430 G A 50112 -0.13971329552615
1:7916387 C T 50112 0.137211508061966
1:7917557 C T 50112 -0.238773274917853
1:7918106 T C 50016 -0.264510412051396
1:7920549 T C 50112 -0.414399383983573
1:7928917 A C 50112 -0.507342995169082
1:7929639 G A 50112 0.548178884278469
1:7934382 A G 50112 0.0133322549336784
1:7954647 T C 50112 0.538345410628019
1:7961206 C T 50112 -0.77
1:7964070 T C 50112 1.15149833518313
1:7965588 T C 50112 -1.25877192982456
1:7980861 T C 50112 -0.130573806395094
1:7983452 T C 50112 -0.972076788830716
1:7998963 T G 50112 -1.15939278937381
1:8016072 A G 50112 0.372222222222222
1:8021973 T G 50112 -1.10832437597038
1:8029319 G A 50112 0.95480631276901
1:8030994 A G 50112 0.531974921630094
1:8046672 A C 50112 -0.706838430050566
1:8074334 T C 50112 -1.75625869262865
1:8115442 A G 50112 -0.718141870684244
1:8140693 A G 50112 -0.292487551418056
1:8146619 A C 50112 -1.08030962747944
1:8149700 A G 50112 0.143461030383091
1:8152656 G A 50112 -1.36369680851064
1:8167180 A C 50112 -0.285156749840051
1:8176626 T C 50112 0.124431256181998
1:8181466 C T 50112 -2.15549273021002
1:8186985 A G 50112 -1.6764168190128
1:8191998 A G 50112 0.880678282514001
1:8195812 C T 50112 0.946760421898543
1:8208246 T C 50112 -0.0979582146248813
1:8209130 T C 50112 -0.977976913730255
1:8222156 A G 50112 1.14021641118124
1:8224094 C T 50112 -1.56200145032632
1:8224147 G A 50112 -1.34769230769231
1:8231822 C T 50112 1.10685194058457
1:8243102 T C 50112 -0.951367781155015
1:8243692 C T 50112 -0.776831345826235
1:8244145 G A 50112 -0.79865876481597
1:8257960 C T 50112 -1.38365130204707
1:8260040 G A 50112 1.36200716845878
1:8272696 G A 50112 0.517391304347826
1:8273868 G A 50112 0.795786061588331
1:8288440 C T 50112 -0.205072463768116
1:8291827 C T 50112 0.44213747645951
1:8292471 G G 50112 0.994613434727503
1:8302619 A G 50112 1.43116820164809
1:8306548 A G 50112 0.703171753441053
1:8307467 G A 50112 0.696410891089109
1:8307900 A G 50112 -0.0548054919908467
1:8310062 A G 50112 1.064564404062
1:8311959 A G 50112 1.33163913595934
1:8320437 G A 50112 1.58008658008658
1:8323168 T C 50112 0.553554502369668
1:8340994 T G 50112 0.259010152284264
1:8357221 C T 50112 -0.499930177349532
1:8362023 C T 50112 1.3703288490284
1:8367378 T G 50112 0.77511428252871
1:8374253 A T 50112 0.0189248067463106
1:8374297 C G 50112 -1.67969494756911
1:8379063 T G 50112 1.72431077694236
1:8390384 C G 50112 0.356883421206796
1:8390888 A G 50112 -1.71625384728125
1:8393145 T T 50112 0.0516389548693587
1:8394816 C T 50112 0.669269315930544
1:8395560 T G 50112 -0.222574353973671
1:8398288 C G 50112 0.462878355225585
1:8399193 G A 50112 1.26085181657368
1:8402594 C T 50112 0.783286908077994
1:8406443 C T 50112 1.53143418467584
1:8406541 A G 50112 0.290372670807453
1:8415682 T C 50112 -1.23509485094851
1:8421186 A G 50112 -0.498419864559819
1:8430812 C T 50112 0.338150738150738
1:8450425 G A 50112 -0.398899082568807
1:8469789 T C 50112 -1.36913664174031
1:8477866 T C 50112 0.452279122115926
1:8484529 G A 50112 0.099815668202765
1:8487327 C T 50112 -0.252890365448505
1:8490603 T C 50112 0.255836341756919
1:8492546 C T 50112 -0.132021466905188
1:8493545 T C 50112 0.568181818181818
1:8495292 C T 50112 1.02806563039724
1:8509764 C T 50112 0.21780303030303
1:8510595 T C 50112 0.373420007222824
1:8516282 G A 50112 -0.25801652892562
1:8520408 A G 50112 -0.62378640776699
1:8524340 A C 50112 -1.98452768729642
1:8527214 T C 50112 0.271351714862139
1:8543081 C T 50112 -0.888663967611336
1:8551853 A G 50112 -1.76225490196078
1:8559660 A G 50112 0.441430332922318
1:8594967 C T 50112 -0.0103583061889251
1:8604158 C T 50112 -0.229639175257732
1:8618337 C T 50112 -1.74660074165637
1:8630602 G A 50112 0.76410531972058
1:8633341 T C 50112 1.04065934065934
1:8635207 T C 50112 -0.481296758104738
1:8643497 A G 50112 0.803625377643505
1:8646318 C T 50112 0.285676913015043
1:8647481 G A 50112 0.303957597173145
1:8658834 C T 50112 0.00352164617851416
1:8690933 G A 50112 -1.1783158215319
1:8720825 C T 50112 -0.187822749476622
1:8725075 A G 50112 -1.13758389261745
1:8732055 A G 50112 -0.668016194331984
1:8742451 C T 50112 -1.21730769230769
1:8750511 T C 50112 -0.351164179104478
1:8778075 T C 50112 0.692438885730529
1:8783614 A G 50112 -0.0956441717791411
1:8798765 T C 50112 -2.15502555366269
1:8799811 T C 50112 0.291691047396138
1:8804443 G A 50112 -0.679700374531835
1:8823093 A G 50112 0.51520190023753
1:8845199 A C 50112 -1.47106409458619
1:8851929 A T 50112 -0.0484200743494424
1:8862398 C T 50112 -0.364590838908904
1:8868406 G A 50112 -1.81818181818182
1:8871313 A G 50112 -2.11712439418417
1:8907693 C T 50112 -0.316255239869585
1:8935610 C T 50112 0.0626843657817109
1:8943350 G C 50112 -0.608223684210526
1:8952474 A G 50112 2.44215575620767
1:8954683 T C 50112 1.31032927379341
1:8964144 T C 50112 -1.21347517730496
1:8971274 T C 50112 0.969676085458305
1:8974005 A G 50112 -0.564484126984127
1:8982906 G A 50112 1.54471161401854
1:8985988 A G 50112 -0.148443054173184
1:8987259 C T 50112 -0.550713277943251
1:8989894 T C 50112 2.06040336475119
1:8992899 T C 50112 -0.910729613733905
1:8998059 C T 50112 1.47901092581944
1:9002569 A C 50112 0.316012238653748
1:9004120 G A 50112 0.461977186311787
1:9008739 C G 50112 0.769402651571578
1:9009214 T C 50112 -0.625193199381762
1:9010984 C A 50112 0.140412144093126
1:9011421 G A 50112 0.566982922201139
1:9011586 T G 50112 0.477949030978178
1:9011722 G T 50112 1.12692656391659
1:9013585 T C 50112 0.850777860091015
1:9017091 T C 50112 -0.529194187582563
1:9017204 G A 50112 0.820564808110065
1:9030964 T C 50112 -0.135911179173047
1:9033538 T G 50112 0.611957796014068
1:9034421 A G 50112 -0.128055770720372
1:9034966 C A 50112 -0.359555741827326
1:9038985 C T 50112 -0.954562110663247
1:9039022 G A 50112 -0.237402015677492
1:9042447 G A 50112 -0.477839335180055
1:9045359 G T 50112 -0.677302674073117
1:9049872 T C 50112 -0.194939620471535
1:9053994 G A 50112 1.39003164556962
1:9056801 A G 50112 -1.28923582580115
1:9059386 C T 50112 -0.736896807720861
1:9061161 G T 50112 -1.9681011134517
1:9065119 C A 50112 1.81382488479263
1:9066695 T C 50112 2.35276576710899
1:9069001 G A 50112 0.579331114281186
1:9069412 A G 50112 -0.0380659726577198
1:9070184 T C 50112 0.855111111111111
1:9074861 T C 50095 -0.859135559921415
1:9074932 A G 50112 -0.53958587088916
1:9075369 C G 50112 -0.974212598425197
1:9079154 T C 50112 -0.901071025930102
1:9080411 C T 50112 0.826284730759774
1:9080966 C T 50112 0.0925958965209634
1:9083388 C T 50112 1.23194562446899
1:9085724 G C 50112 -1.82200647249191
1:9087842 A G 50112 -1.21371782778601
1:9093645 T A 49909 0.416208287495416
1:9098230 T C 50112 -0.525263540530716
1:9098272 T C 50112 1.10592459605027
1:9101155 G T 50112 -0.775760610992864
1:9102889 A G 50112 1.2319255547602
1:9118423 T C 50112 0.580680977054034
1:9122382 T C 50112 1.13763331640427
1:9127216 C A 50112 -0.201404794625134
1:9127963 T C 50112 -0.996787045366919
1:9133405 C A 50112 0.492063492063492
1:9140078 C T 50112 -1.55423364131123
1:9144999 A G 50112 0.605050178051149
1:9152441 G A 50112 -2.442843866171
1:9158600 A G 50112 -1.29286731675249
1:9160577 G A 50112 0.0697445255474453
1:9165685 A G 50112 -0.672655737704918
1:9180430 G T 50112 1.16706634692246
1:9198611 T C 50112 1.3425
1:9205255 A G 50112 0.831950800915332
1:9211468 T C 50112 0.597154471544715
1:9213962 G A 50112 1.21761327377154
1:9214372 A C 50112 2.1294964028777
1:9216147 C T 50112 -0.528719948018194
1:9218721 G T 50112 -0.681182874797705
1:9224037 G C 50112 1.27540106951872
1:9226936 A C 50112 -1.44418468731736
1:9243811 G T 50112 -0.67424473603906
1:9245572 T G 50112 -0.131239484015704
1:9245640 T C 49814 1.43927948866938
1:9248627 C T 50112 -1.91050583657588
1:9248724 A G 50112 0.213690815744438
1:9249631 G A 50112 1.75177865612648
1:9263101 G A 50112 0.125676488274203
1:9270888 A G 50112 2.21097216619605
1:9272159 A C 50112 -0.0766413161570697
1:9272954 T C 50112 -1.6533710756562
1:9278271 T G 50112 0.269289340101523
1:9285639 T G 50112 1.56300036950363
1:9286375 G A 50112 -0.477091633466135
1:9300729 T A 49721 -0.200449346405229
1:9305445 C A 50112 0.056007686221318
1:9307845 C T 50112 1.2150419359274
1:9309765 C G 49848 -1.36663652802893
1:9315847 T C 50112 -0.506817562039815
1:9317873 T C 50112 -0.451475461574878
1:9318591 C T 49977 -0.496321070234114
1:9318667 T C 49974 -0.712090848363393
1:9324213 T C 50112 0.306612601372427
1:9327733 T G 50112 -0.0411073189230186
1:9329289 T C 50112 -0.604421634425582
1:9329922 T C 50112 0.453237410071942
1:9331880 G A 50112 0.230130486358244
1:9335160 T C 50112 1.53546258809417
1:9338689 T C 50112 -1.11054923444304
1:9339467 T C 50112 1.42114752359741
1:9346583 A G 50112 1.44670583298363
1:9349717 G C 49727 1.62382208820204
1:9350440 A G 50112 0.291700569568755
1:9352234 A G 50112 0.601830065359477
1:9355045 T C 50112 1.14732893545466
1:9356065 C T 50112 -0.527975863960505
1:9358681 A G 50112 1.1903743315508
1:9360288 G A 50112 -0.326340545625588
1:9364634 A G 50112 0.425230769230769
1:9364692 T C 50112 -0.278355704697987
1:9365545 C T 50112 0.219217801753203
1:9365673 T G 50112 0.699063231850117
1:9366399 A G 50112 -0.603411186232329
1:9367908 A G 50112 -1.16891271056662
1:9368209 G A 50112 -0.160034110289937
1:9368388 A G 50112 -1.15729129344321
1:9376011 A G 50112 0.413901556848561
1:9386241 C G 50112 -1.21474703982777
1:9388071 G A 50112 -0.192799412196914
1:9388848 A G 50112 -0.416098014888337
1:9389231 G A 50112 0.169323023512703
1:9399032 A G 50112 0.265749550012857
1:9399445 T C 50112 1.85592820028342
1:9400188 A G 50112 -1.29773967264224
1:9400985 A G 50112 -1.19530170428374
1:9402520 G T 50112 -0.911215599502144
1:9409084 A G 50112 1.20410217692211
1:9409860 G C 50112 0.195793690535804
1:9412610 G T 50112 0.402505377704669
1:9415009 G A 50112 -0.930767209668944
1:9416852 G A 50112 0.862101063829787
1:9418188 T C 50112 0.0454692355500311
1:9419182 T G 50112 0.608593012275732
1:9419290 C T 50112 -0.895429986492571
1:9420541 C G 50112 0.189575451870534
1:9422435 T C 50112 0.524571163653222
1:9422605 T C 50112 0.541915137614679
1:9429721 T C 50112 -0.307927272727273
1:9431223 A G 50112 -1.18285081036155
1:9432390 T C 50112 0.248789425467871
1:9433576 T C 50112 0.790344827586207
1:9437023 T C 50112 -0.753018660812294
1:9443340 A G 49805 -0.74283042394015
1:9453902 T C 50112 -1.28933791917455
1:9455244 A G 49800 -0.423566878980892
1:9465705 C T 50112 0.332916307161346
1:9465727 C T 50112 -0.167850413103348
1:9467570 A G 50112 -1.26058041112455
1:9477177 G C 50112 -0.614365802382621
1:9483388 A G 50112 0.24989943684634
1:9494670 G A 50112 1.23433979269941
1:9502653 C T 50112 0.38426013195099
1:9505710 A G 50112 -0.0688396946564886
1:9510526 T C 50112 1.83571341388991
1:9511569 T G 50112 1.12477984013006
1:9514846 C T 50112 -1.24544025157233
1:9526726 G A 50112 -0.202723939235202
1:9526979 A G 50112 -0.8232140041003
1:9532963 T C 50112 -0.812142038946163
1:9535619 A G 50112 0.937118320610687
1:9548870 T G 50112 0.489987405541562
1:9555888 C G 50112 0.168554121675007
1:9563364 A C 50112 0.32311320754717
1:9565643 A G 50112 -1.21055718475073
1:9572348 A G 50112 1.34975636166757
1:9577217 A G 50112 0.114012380416432
1:9621002 T C 50112 -0.41228354978355
1:9629477 T C 50112 0.620283018867925
1:9630577 A G 50112 -0.194909371384497
1:9633723 A G 50112 -0.238117048346056
1:9642424 C G 50112 -1.39521956642579
1:9645101 T C 50112 -0.353071428571429
1:9649821 T C 50112 -0.0835432045158489
1:9650157 G A 50112 0.60278293135436
1:9651742 C G 50112 -1.04601425793908
1:9663195 T C 50112 -0.311073137388927
1:9690476 G A 50112 -1.08946877912395
1:9693275 G A 50112 0.348020219039596
1:9710821 T C 50112 -2.30451781059948
1:9722610 T C 50112 0.317314285714286
1:9736463 A G 50112 1.88719512195122
1:9743729 A G 50112 -0.147111884791897
1:9747770 T C 50112 1.03853820598007
1:9753582 T C 50112 0.438029556650246
1:9754184 T C 50112 -0.15067429505517
1:9765679 C G 50112 0.251670843776107
1:9777599 G C 50112 0.691882937603534
1:9790659 G C 50112 2.68868836609733
1:9790995 A G 50112 -0.0139780688394761
1:9810363 T C 50112 -0.180643308443423
1:9811653 T C 50112 -0.747232472324723
1:9814302 C A 50112 -0.322774566473989
1:9835617 A C 50112 0.143720491029273
1:9850155 C T 50112 0.680801491146319
1:9852583 C T 50112 -0.676571428571428
1:9868806 G A 50112 -0.919603524229075
1:9871225 A G 50112 -0.295192307692308
1:9877280 C T 50112 2.46809895833333
1:9880969 C G 49678 1.4069416498994
1:9881112 T C 50112 -0.721027064538515
1:9882938 G T 50112 -1.12962962962963
1:9889282 A G 50112 1.64861794774707
1:9893689 C T 49612 1.09433962264151
1:9896936 T C 50112 -0.552494802494803
1:9901912 A G 50112 -2.71002621231979
1:9902403 C G 50112 -0.845351867940921
1:9905558 A G 50112 -0.901921537229784
1:9930927 G C 50008 -0.803380782918149
1:9939343 A G 50112 -1.53995560488346
1:9951182 A G 50112 1.22442972774099
1:9956416 T C 50112 0.962648556876061
1:9976862 T A 49741 -2.57285429141717
1:9982387 T G 50112 -1.11658031088083
1:9983222 C A 50112 -0.814098565190268
1:9984879 T C 50112 0.69503063308373
1:9989081 A G 50112 -0.0254298356510746
1:9989150 T C 50112 -0.182196078431373
1:9991627 A C 50112 1.06101390758188
1:10002921 G T 50112 0.399814212726428
1:10008013 T G 50112 -2.52956567242282
1:10028420 A G 50112 0.396521391443423
1:10046460 G A 50112 -1.37410071942446
1:10061807 A G 50112 0.307535545023697
1:10068175 A G 50112 0.697142857142857
1:10084679 A C 50112 0.0533599088838269
1:10092275 C T 50112 0.641313742437338
1:10106684 A G 50112 -0.161664712778429
1:10119822 A G 50112 1.25983236621534
1:10147999 T C 50112 0.456078083407276
1:10182665 A G 50112 -0.0900183992640294
1:10190575 C G 50112 0.245956192080876
1:10207195 A C 50112 -2.11845449923742
1:10209557 G A 50112 -0.745176504216093
1:10215207 C G 50112 -0.407362784471218
1:10219807 T G 50112 0.227942497753819
1:10221770 T C 50112 -2.17003610108303
1:10235946 C T 50112 -1.89742024118455
1:10237187 C T 50112 -1.46722600943891
1:10242292 G A 50112 -1.46289375333689
1:10264437 G A 50112 -1.57515657620042
1:10275592 T C 50112 -1.96591984853266
1:10281012 C T 50112 -1.53326325274065
1:10282469 T A 49864 -0.838390092879257
1:10283428 C A 50112 0.316951379763469
1:10286176 A G 50112 -0.722513638271087
1:10287414 A C 50112 -1.24504737295435
1:10308958 T C 50112 -0.734242265338228
1:10309026 A G 50112 -0.42865671641791
1:10324361 T G 50112 -1.65151515151515
1:10330581 C A 50112 0.502456140350877
1:10339355 C T 50112 -0.233790455293472
1:10343648 A G 50112 -1.24863387978142
1:10353112 C T 50112 -0.959429663383801
1:10358065 T C 50112 -0.610861576153532
1:10363664 T G 50112 -1.68534031413613
1:10378270 A G 50112 -1.17746047934727
1:10385471 G A 50112 -1.32148040638607
1:10386823 G A 50112 -1.80158311345646
1:10395208 T C 50112 2.2953133822699
1:10397567 G A 50112 0.976565828717512
1:10398960 C T 50112 0.227920081967213
1:10399178 G A 50112 -1.02935969312482
1:10399944 C A 50112 0.717834394904459
1:10407169 G T 50112 -2.17013888888889
1:10421878 G A 50112 -0.667458923220006
1:10428570 A G 50112 0.680851063829787
1:10429223 A C 50112 1.24247355573637
1:10429705 T G 50112 -0.629283489096573
1:10438687 T C 50112 -2.30210143782588
1:10451078 G A 50112 -0.310550045085663
1:10453450 C G 50112 0.81543182814555
1:10457121 G A 50112 0.970735189150607
1:10457496 G T 50112 -1.82594936708861
1:10458433 T C 50112 0.863520408163265
1:10460485 C T 50112 -1.24353009595813
1:10463961 C T 50112 -0.849851337958375
1:10473200 A G 50112 0.644011603812681
1:10479791 A G 50112 0.959235668789809
1:10481384 A G 50112 -0.197579908675799
1:10483983 C A 50112 1.11479726171669
1:10488555 G A 50112 -1.98196773173046
1:10492765 C G 50112 -1.1434376269809
1:10496944 A C 50112 -1.29791271347249
1:10499917 C T 50112 -1.46881959910913
1:10509603 A C 50112 0.536402569593148
1:10511360 G A 50112 -0.776142932212296
1:10532981 G A 50112 1.42198233562316
1:10537608 T C 50112 0.192082294264339
1:10556534 T C 50112 -0.61788256227758
1:10563492 G A 50112 -0.979004551460872
1:10568140 T C 50112 0.473317865429234
1:10575910 G A 50112 0.132671558049202
1:10590720 T C 50112 0.942985265855221
1:10593296 T G 50112 -0.146633416458853
1:10594885 T C 50112 -1.44232602478551
1:10596341 T C 50112 -0.673417721518987
1:10601731 T C 50112 -0.348827441372069
1:10607895 T C 50112 0.895794681508967
1:10613611 A G 50112 -0.91304347826087
1:10624011 G A 50112 1.53065928999539
1:10629772 T G 50112 0.159045419553503
1:10633543 C A 50112 0.0564581523313061
1:10647924 T C 50112 1.68921933085502
1:10651148 G A 50112 -1.888965280165
1:10651589 C T 50112 -0.290392501464558
1:10653622 C T 50112 1.13953488372093
1:10654688 C T 50112 -0.418799087914872
1:10664708 A G 50112 -0.204220183486239
1:10679714 T C 50112 -0.0966530219118709
1:10683672 T C 50112 -1.19817470664928
1:10691829 A G 50112 1.46676852559206
1:10701438 A C 50112 -2.10329516242113
1:10702266 A G 50112 -0.239869608826479
1:10706482 G A 49769 -0.170838926174497
1:10711910 C T 50112 -1.25815470643057
1:10714221 T C 50112 -0.616960262187628
1:10714402 T C 50112 0.43469387755102
1:10718377 A G 50112 -0.314606181455633
1:10719549 A G 50112 -1.28783827147288
1:10720905 T C 50112 0.674022066198596
1:10725193 A G 50112 0.9513353115727
1:10725469 A G 50112 -1.63139204545455
1:10725587 T C 50112 -0.472473604826546
1:10734800 A A 50112 0.568938193343899
1:10738871 T C 50112 -1.17434040351785
1:10740405 C T 50112 0.632087424770352
1:10741669 C A 50112 -0.309289790741915
1:10743666 T C 50112 1.44339622641509
1:10748742 T C 50077 -1.22685964321777
1:10750432 G A 50112 -1.11285964075664
1:10752990 G A 50112 1.02443494196701
1:10757199 T G 50112 -0.731802721088435
1:10759741 T C 50112 -0.11583499667332
1:10761541 T C 50112 0.529025844930418
1:10762077 A G 50112 0.302431453698914
1:10773987 T C 50112 -3.47593582887701
1:10782671 G C 50112 0.688995215311005
1:10784899 A C 50112 -1.0535083291267
1:10787940 A G 50112 1.16633505769996
1:10794895 A G 50112 -0.0666004765687053
1:10805414 C T 50112 0.885751710085868
1:10805552 A G 50112 -1.25098296199214
1:10808587 G A 50112 1.21990324809952
1:10810317 T C 50112 -0.651865008880995
1:10811288 A G 50112 0.300748876684973
1:10811325 A G 50112 -0.293360995850622
1:10815421 C T 50112 -0.868296529968454
1:10823826 T C 50112 -0.313084632516704
1:10833401 T C 50112 -1.61455417832867
1:10838556 A C 50112 0.34735698769008
1:10842698 A G 50112 0.514475557664926
1:10845920 A G 50112 -0.131504424778761
1:10846540 A G 50112 -0.131087034170735
1:10863379 A G 50112 -0.205032679738562
1:10865577 T C 50112 0.483689662772757
1:10874890 C T 50112 0.641254901960784
1:10879164 C T 50112 1.46509129967777
1:10885036 A G 50112 0.15478443743428
1:10885424 T C 50112 -1.32670283303195
1:10887205 T C 50112 1.10859677052536
1:10889280 T G 50112 0.732745825602968
1:10890932 A G 50112 -0.311022752374641
1:10890972 A G 50112 0.1051393728223
1:10892498 T C 50112 -1.78592162554427
1:10893081 G A 50112 -0.420377867746289
1:10897342 A G 50112 0.39734693877551
1:10901907 T C 50112 1.8599827139153
1:10906889 C T 50037 0.39432063263839
1:10907842 C A 50112 0.742169595110772
1:10912163 G A 50112 1.00988785722899
1:10915906 C T 50112 0.601777059773829
1:10915994 A G 50112 1.25181058495822
1:10920676 G A 50086 -2.41439688715953
1:10922467 T C 50112 1.50422785936805
1:10924273 A G 50112 0.675642594859241
1:10925267 T C 50112 0.63265306122449
1:10929298 A G 50112 -0.341191261983341
1:10935527 C T 50112 -0.773381818181818
1:10937569 A G 50112 -0.80792261630585
1:10938097 G C 50112 -2.01450025893319
1:10941249 T C 50112 0.803125
1:10957060 T C 50112 -1.88850174216028
1:10957719 C A 50112 0.584169278996865
1:10970922 T C 50112 0.381037924151697
1:10972092 A G 50112 1.09880239520958
1:10974329 T G 50112 -0.360620312698614
1:10976695 T C 50012 0.434795613160518
1:10977240 A G 50112 0.289776258545681
1:10978629 A G 50112 0.163878724516466
1:10978767 T C 50112 -2.0366168127901
1:10980301 A G 50112 1.42123525329632
1:10981058 G A 50112 -0.333610418398448
1:10986470 C A 50112 -0.456986800182066
1:10986584 A C 50112 -0.482854261220373
1:10989128 T C 50112 0.309936484013349
1:10993941 C T 50112 0.596958174904943
1:10995168 A C 50112 0.206021561924796
1:10995805 C T 50112 0.623391304347826
1:10998509 A G 50112 -0.552822240943555
1:10999211 A G 49732 -0.503517587939698
1:10999282 A G 49937 0.240445026178011
1:11005291 C T 50112 -1.42637393371556
1:11015546 A G 50112 0.195536105032823
1:11017141 A G 50112 0.956196581196581
1:11018754 T C 50112 -0.148605240912933
1:11024271 T G 50112 -0.293018983466013
1:11024395 C T 50112 -0.961033577449219
1:11028301 C T 50112 1.16732128829537
1:11032827 A C 50112 -0.253831923890063
1:11045724 T C 50112 1.19009216589862
1:11063551 T C 49665 0.739626190196309
1:11067275 G A 50112 -0.420622895622896
1:11072249 A G 49965 0.72258064516129
1:11074250 A G 50112 -1.47979444055127
1:11079386 T G 50112 -0.341925269157695
1:11092327 C T 50112 0.689990281827016
1:11096093 A G 50112 3.43269961977186
1:11096952 C T 50112 0.494807892004154
1:11098743 T C 50112 0.479226655697244
1:11103967 G A 50112 -1.3565690593418
1:11105542 T C 50112 0.832237871674491
1:11106666 C T 50112 1.08260393873085
1:11112836 T C 49796 -1.147598019537
1:11121756 C A 50112 1.69350104821803
1:11131292 T C 50112 0.195977917981073
1:11136546 T C 50112 0.687868852459016
1:11160112 A G 49796 -0.370574047274481
1:11171907 G A 49714 -0.463451086956522
1:11181985 A G 50112 0.602785515320334
1:11191232 A G 50112 0.764137931034483
1:11194874 A G 50112 -0.800879396984925
1:11198995 T C 50112 -1.32265275707899
1:11206012 G A 50112 0.330443447932237
1:11210450 T G 50112 -0.536429872495446
1:11214868 C T 50112 1.65004985044865
1:11239617 T C 49792 0.505303760848602
1:11272617 T C 50112 -0.0339001413094677
1:11301823 T C 50112 -0.333386201427439
1:11307438 C T 50112 -0.0738085539714868
1:11324519 G A 50112 -0.161630218687873
1:11326720 C G 49988 -1.29768786127168
1:11326788 T C 50112 0.357954545454545
1:11329570 T C 50112 -1.15065789473684
1:11333812 T C 50112 -0.173495702005731
1:11362605 G A 50112 -0.027764116575592
1:11363041 G A 50112 -0.617434335744195
1:11372913 C T 50112 -0.185645933014354
1:11375944 C A 50112 -0.896911700739452
1:11378708 T C 50112 0.961465571699305
1:11384190 T C 50112 1.01360985093973
1:11388631 T C 50112 -0.694982394366197
1:11398750 C T 50112 1.11417462000707
1:11400567 G C 50112 -0.582504288164665
1:11402185 G A 50112 -0.436520289049472
1:11410657 A G 50112 -0.438986666666667
1:11412566 T C 50112 -1.04794246903716
1:11440689 G T 50112 -0.727803379416283
1:11442394 A G 50112 0.669098712446352
1:11447001 T C 50112 -0.351450443190975
1:11448022 A G 50112 -0.605758513931889
1:11454333 A G 50112 -0.936927223719677
1:11456654 T C 50112 -0.789693065555135
1:11467617 T C 50112 -0.531685930649661
1:11472786 G A 50112 -0.153215978334462
1:11473323 C T 50112 0.236246786632391
1:11475114 A G 50112 -0.961139896373057
1:11475286 C T 50112 -0.285947046843177
1:11477724 G A 50112 -0.256951871657754
1:11490744 T G 50112 -0.391318124207858
1:11498641 C T 50112 -0.521524347212421
1:11500610 G T 50112 0.857881136950904
1:11501431 C T 50112 -0.916360968451944
1:11509929 G T 50112 -0.617147310989868
1:11510643 T C 50112 -0.636904761904762
1:11516413 T C 50112 -1.30224051211706
1:11523423 T G 50112 0.785280647566301
1:11538249 T C 50112 1.26743648960739
1:11544188 G A 50112 -0.989041095890411
1:11564507 G A 50112 0.601565851565852
1:11575260 T G 50112 -0.197076850542197
1:11578973 C T 50112 -0.529564432408034
1:11585139 T G 50112 0.107597535934292
1:11589911 A G 50112 -1.20287451630735
1:11593640 A G 50112 -0.751339285714286
1:11595293 G A 50112 0.919413919413919
1:11603063 T C 50112 -1.0577430972389
1:11606556 T C 50112 0.216641221374046
1:11611134 C G 50112 -0.00922480620155039
1:11611781 A G 50112 -1.17212369258754
1:11618330 C T 50112 -0.570868630673916
1:11618451 G A 50112 0.00649495925977075
1:11619115 G A 50112 2.09031877213695
1:11629410 A G 50112 1.01691042047532
1:11633667 T C 50112 1.50902184235518
1:11641331 A G 50112 0.0323335369578497
1:11651910 G A 50112 0.635608756605198
1:11652656 A G 50112 -0.692413793103448
1:11664146 A G 50112 -1.39616995810892
1:11665198 T C 50112 0.657204010363862
1:11674150 A G 50112 0.27856334841629
1:11688722 C T 50112 1.43005595523581
1:11692861 T G 50112 1.48098591549296
1:11696317 A G 50112 -0.203748621830209
1:11697618 T C 50112 -0.82576112412178
1:11702082 A G 50112 0.491177127540764
1:11703754 T C 50112 -1.40318799812471
1:11703789 T C 50112 -0.0508967551622419
1:11706236 A G 50112 0.572761760242792
1:11710561 G T 50112 1.15872217331153
1:11710991 A G 50112 -0.744597249508841
1:11713563 G A 50112 -1.11948317768965
1:11717300 C T 50112 0.470187182347837
1:11721693 A G 50112 -1.41543513957307
1:11722688 A G 50112 0.686507936507936
1:11725908 G A 50112 0.246800442407963
1:11728675 T C 50112 -1.81014873140857
1:11728894 A G 50112 0.62954796030871
1:11730804 A G 50112 0.261243322000971
1:11733846 A C 50112 -2.0414762741652
1:11734049 G C 50112 1.2477497749775
1:11737551 T C 50112 -1.85639229422067
1:11739358 G A 50112 0.892479899101372
1:11744797 A G 50112 0.145599191817149
1:11745459 A G 50112 0.041222383913216
1:11758107 C A 50112 -1.67895167895168
1:11758638 T C 50112 -1.56033820138355
1:11761468 A C 50112 -0.531272261005841
1:11765806 A G 50112 0.280013504388926
1:11766424 T C 50112 -1.62155856276248
1:11768208 A G 50112 0.0733778767631774
1:11771496 A G 50112 -0.395349811478844
1:11772229 G A 50112 -1.40784586815227
1:11772491 A C 50112 -0.369858395144976
1:11773462 G A 50112 0.964740740740741
1:11774582 A G 50112 -0.0127168732125834
1:11790687 G A 50112 1.07701439382698
1:11794676 A G 50112 0.48030739673391
1:11797186 T C 50112 0.722789115646259
1:11800478 G T 50112 -2.20458015267176
1:11803080 A G 50112 -1.0042860365441
1:11804590 G T 50112 -0.550883095037847
1:11812695 A G 50112 0.676418439716312
1:11822734 A G 50112 2.68239761323569
1:11824133 A C 50112 0.436771164622141
1:11828319 G A 50112 0.383549396513187
1:11831595 A G 50112 1.1401483924155
1:11831615 C T 50112 0.780978575564563
1:11834709 A G 50112 1.30225711481845
1:11835070 A G 50112 1.3405299313052
1:11835556 T C 50112 1.20804710500491
1:11843224 T C 50112 1.43573817486861
1:11843840 A G 50112 1.70373588184188
1:11846252 G A 50112 0.953097857556456
1:11847449 A G 50112 -0.00537914023960536
1:11850750 A G 50112 -0.244700239808153
1:11850927 T C 50112 -0.0688380281690141
1:11851185 T C 50112 0.740524344569288
1:11851927 T C 50112 -1.23042071197411
1:11852516 T C 50062 1.68691250903832
1:11852898 C G 50112 -0.17544878563886
1:11854476 G T 50112 0.323564064801178
1:11859636 A G 50112 -0.97463768115942
1:11862214 C T 50112 -1.02657068062827
1:11862778 G A 50112 0.393099415204678
1:11863057 A G 50112 1.22896281800391
1:11869230 C T 50112 1.31920859947032
1:11870279 G A 50112 -0.671018276762402
1:11874249 A G 50112 -0.765357502517623
1:11888073 T C 50112 -0.964830789648308
1:11892650 T C 50080 1.252208047105
1:11895667 C G 50112 -0.82561505065123
1:11896141 G A 50112 -0.450993022007515
1:11898789 T G 50112 0.0671145685997171
1:11899033 T G 50112 0.454762573756673
1:11905059 G A 50112 1.24664107485605
1:11907648 T C 50112 0.342816500711238
1:11913757 C T 50112 1.20484923842089
1:11915728 G A 50112 -1.98473788984738
1:11915749 G A 50112 0.0938161195332097
1:11926350 A C 50093 -0.564939024390244
1:11926758 T C 50112 1.03505291005291
1:11927825 T C 50112 0.348574237954769
1:11936324 C A 50112 0.147655398037077
1:11936644 T C 50112 0.970972423802612
1:11958779 T C 50112 0.889573703133025
1:11960750 C T 50112 -0.221645274212369
1:11968503 T C 50112 0.430646515533165
1:11969844 G A 50112 -0.91701116163704
1:11970032 T C 50112 1.05204745503253
1:11973523 C A 50112 -1.19154737559646
1:11973842 A G 50112 -0.15
1:11979107 T G 50008 1.8168908819133
1:11982580 A G 50112 1.9024211298606
1:11999124 T C 50112 -0.669614711033275
1:12000670 C T 50112 1.73652239939256
1:12009911 A G 50112 -0.192503392130258
1:12009955 T C 50112 1.32144935972061
1:12020357 T G 50112 0.598756522704563
1:12036021 C T 50112 -0.726877828054299
1:12046063 G T 50112 -0.244790093627303
1:12060565 T C 50112 -0.734753744017292
1:12071433 G C 50112 1.61980830670927
1:12081637 A G 50112 0.623209428830462
1:12082334 T A 50112 0.545690479442699
1:12082461 T C 50112 0.0513559708295351
1:12082538 A C 50112 0.59683578832515
1:12082926 A G 50112 1.00028530670471
1:12085452 T C 50112 1.03254817987152
1:12095521 A G 50112 -1.20244565217391
1:12105048 C T 50112 1.12929867316545
1:12108764 C T 50112 0.55015600624025
1:12112950 T C 50112 0.617714431152965
1:12114052 T G 50112 -0.725885328836425
1:12124259 G A 50112 0.830946648080091
1:12134228 T C 50112 1.61489757914339
1:12142243 A T 50112 -0.229953330504879
1:12155071 G C 50112 0.416479316546763
1:12156236 G A 50112 -0.624061597690087
1:12161669 C T 50112 -0.239728884254432
1:12164437 T C 50112 -1.50452030765079
1:12169295 A G 50112 -0.668091929449492
1:12171012 C T 50112 1.8886910062333
1:12174100 A G 50112 2.7329401853412
1:12175658 A G 50112 0.588923556942278
1:12176031 A G 50112 -0.34727016555125
1:12177834 A G 50112 1.04196978175713
1:12178824 T A 49760 -1.22443044110519
1:12183245 T G 50112 2.90061763054464
1:12184375 C T 50112 -1.19180225281602
1:12185036 A G 50112 2.17339055793991
1:12187594 A G 50112 -1.49843260188088
1:12188427 C T 50112 -0.485527544351074
1:12194745 A G 50112 0.29373321396598
1:12196769 G T 50112 0.229103573591763
1:12198362 A C 50112 0.502950364456786
1:12204354 A G 50112 -0.465523012552301
1:12206712 T C 50112 0.719033886085076
1:12210844 T C 50112 -0.840782122905028
1:12212141 A G 50112 0.0139097744360902
1:12213337 A G 50112 -0.178317816001262
1:12218967 A G 50112 0.446422338568935
1:12223482 A G 50112 1.15364134690681
1:12230081 A G 50112 -0.710583153347732
1:12233061 A G 50112 1.59250203748981
1:12240415 G C 49908 0.0475935828877005
1:12240824 G T 50112 0.880385266172068
1:12241672 A G 50112 -1.41969476744186
1:12241991 A G 50112 -1.82982500634035
1:12242458 C T 50112 -0.875937286980232
1:12242870 A G 50112 0.209168394379175
1:12250188 A C 50112 0.28265931372549
1:12251808 G T 50112 -1.3388694194728
1:12252955 G T 50112 -0.994477370689655
1:12253062 A G 50112 0.201408450704225
1:12254201 A G 50112 -1.17517694641052
1:12256941 G C 50112 -2.16481994459834
1:12262792 G A 50112 0.11795010845987
1:12263517 A C 50112 -0.552788104089219
1:12267999 T C 50112 -0.580024622960911
1:12268637 T C 50112 1.1643059490085
1:12268721 A G 50112 1.52225705329154
1:12271768 A G 50112 -0.302813299232737
1:12272553 T C 50112 0.139981051634297
1:12274919 C T 50112 0.539924906132666
1:12277664 G C 50112 -0.282948157401624
1:12277967 A C 50112 0.38903876189124
1:12293612 A G 50112 0.619023083264633
1:12316637 T C 50112 0.773470839260313
1:12329295 T C 50112 -1.69704173269942
1:12336147 C T 50112 -0.741289547456948
1:12339619 T A 50112 -1.46678966789668
1:12341707 C T 50112 -0.779350541215654
1:12342990 A G 50112 1.31467995400537
1:12366460 G A 50112 1.39524838012959
1:12371807 A G 50112 -0.8184
1:12373748 T C 50112 0.614893617021277
1:12380343 A C 50112 0.345547675334909
1:12401868 A C 50112 -0.589496114314364
1:12406918 A T 50112 -1.29286726499764
1:12414802 T C 50112 -0.217936614969656
1:12414859 C T 50112 0.981691919191919
1:12418700 T C 50112 1.72830188679245
1:12422986 A G 50112 0.359613059250302
1:12434029 C A 50112 -2.69123931623932
1:12436898 G A 50112 1.17113022113022
1:12442469 C T 50112 -0.153888506538197
1:12445255 A G 50112 0.232483120780195
1:12464308 G A 50112 1.40090344438171
1:12465498 G A 50112 -1.33880778588808
1:12483989 C A 50112 -1.43756050338819
1:12490843 C T 50112 0.159380097879282
1:12495121 A G 49860 0.551991150442478
1:12502427 C T 50112 0.901374292643492
1:12504914 T C 50112 -0.0746561886051081
1:12508218 A G 50112 -0.60466472303207
1:12521029 A G 50112 -0.257506887052342
1:12528523 A G 50112 -0.788957055214724
1:12533468 C T 50112 0.227980922098569
1:12539341 T C 50112 -0.791231732776618
1:12546694 T C 50112 -1.39428877865666
1:12569358 T C 50112 -0.240825350036846
1:12571994 G A 50112 -0.185492227979275
1:12572154 T C 50112 0.0340170085042521
1:12581535 C T 50112 0.407612231620039
1:12585129 C T 50112 -0.481964363320296
1:12592294 C T 50112 -0.62998156289888
1:12593373 G A 50112 -0.47167325428195
1:12594871 T C 50112 1.06088207094919
1:12595464 A G 50112 -1.80607247796278
1:12595871 T C 50112 -0.154982817869416
1:12598434 C T 50112 -0.141232227488152
1:12600845 A G 50112 0.196927710843374
1:12602979 G A 50112 0.0883823700430283
1:12604081 T G 50112 1.81444991789819
1:12605011 C T 50112 1.54201559341611
1:12607136 T G 50112 -1.10767468499427
1:12611674 T C 50112 1.09567654123299
1:12615069 T G 50112 -1.17832764505119
1:12617009 A G 50112 1.04184038117927
1:12626182 C G 49887 2.14621633176571
1:12626262 A G 50112 -0.613253012048193
1:12628637 G A 50112 1.52817123072081
1:12632992 G A 49958 2.17586480063375
1:12634036 T C 50112 -0.817437379576108
1:12637028 T C 50112 -1.65232358003442
1:12637399 C A 50112 1.43973673385438
1:12638964 T C 50112 -0.269953570638956
1:12642315 A G 50112 2.62758620689655
1:12642748 G A 50112 -1.00731707317073
1:12648862 T C 50112 0.550005139274334
1:12649900 G A 50112 -0.680448088693845
1:12650069 C T 50112 -1.57225902392862
1:12659061 A G 50112 1.65492957746479
1:12663304 A G 50112 -1.31091772151899
1:12663559 T C 50112 0.455101260985862
1:12663688 C G 50112 1.5361183637946
1:12669753 C T 50112 -0.941158059467919
1:12671229 C T 50112 0.84591439688716
1:12671324 C A 50112 0.41307115575046
1:12672625 C T 50112 -0.200873362445415
1:12674271 G T 50112 1.29109500388299
1:12676205 T C 50112 1.09083191850594
1:12678190 A G 50112 0.107734470158343
1:12679850 C T 50112 -0.707624544349939
1:12682262 A G 49848 0.659913793103448
1:12682761 T G 50112 -1.01882210078931
1:12684504 T C 50112 -0.555735294117647
1:12688518 G A 50112 -2.0356762513312
1:12719211 C T 50112 0.963786531130877
1:12724786 T C 50112 -1.41724692019282
1:12738442 G T 50112 -0.0827415359207267
1:12743326 A G 50112 -0.140579216354344
1:12745825 A G 50112 -0.615681983953319
1:12751429 T C 50112 2.46133190118153
1:12751921 A G 50112 -0.32715033657442
1:12753614 T C 50112 1.09124087591241
1:12754569 C T 50112 1.38299737072743
1:12755946 T A 50112 0.582411504424779
1:12771713 A G 50112 1.09106257254405
1:12778482 T C 50112 0.409156626506024
1:12779618 T C 50112 1.03091060985798
1:12785749 T C 50112 0.540825350036846
1:12786363 C T 50112 1.54736988977257
1:12788113 G A 50112 1.64656771799629
1:12794607 A G 50112 0.473142016188374
1:12798739 G A 50112 1.35742561614098
1:12803975 C T 50112 1.51116199198626
1:12805941 A G 50112 0.956578376031264
1:12815650 G T 50112 -1.94587092297016
1:12820870 T C 50112 1.16651477672178
1:12822042 C G 50112 0.50819061801936
1:12833428 T C 50112 1.29536771728749
1:12835158 A G 50112 1.02886710239651
1:12866974 G T 50085 1.13863773357444
1:12867895 A C 50090 1.17848557692308
1:12870842 T C 50072 1.15176964607079
1:12912501 A G 50112 -0.595696032279758
1:13183032 T C 50112 -1.06476079346558
1:13497768 A G 50112 -0.853998981151299
1:13783354 T C 50112 -1.26983447488584
1:13784062 T C 50112 -1.42680695333943
1:13785516 C G 50112 -0.342188008240269
1:13789192 A C 50112 -0.336839577329491
1:13789278 C T 50112 -0.461208576998051
1:13789550 A G 50112 -0.674736842105263
1:13793246 G A 50112 -1.76624980700942
1:13798033 G A 50112 0.150147928994083
1:13802325 C T 50112 -1.6893775162589
1:13802437 A G 50112 -0.594087151464201
1:13803760 C T 50112 -0.426990291262136
1:13806900 A G 50112 -1.22041572339988
1:13808732 C T 50112 0.588198466113633
1:13809149 A G 50112 0.408251748251748
1:13809227 G T 50112 -0.86843853820598
1:13810098 T C 50112 0.490980392156863
1:13815792 G A 50112 -0.1344141658043
1:13819335 A G 50112 -0.90080971659919
1:13819532 G A 50112 0.622333605315305
1:13821440 T C 50112 -0.507880394756223
1:13830144 T A 50112 -0.600437773608505
1:13832531 G C 50112 -0.249271523178808
1:13835765 T C 50112 0.653678678678679
1:13840369 C T 50112 -0.0115126903553299
1:13841381 T C 50112 -0.487523629489603
1:13854483 A G 50112 -1.04093886462882
1:13855662 G A 50112 -1.03695881731785
1:13856338 G A 50093 1.58742004264392
1:13859570 G A 50112 0.248205554977634
1:13859821 G A 50112 0.456491228070175
1:13862092 A G 50112 -0.560720887245841
1:13862750 T C 50112 -0.105848248046383
1:13872562 A G 50112 1.57983193277311
1:13874952 A G 50112 -1.65915119363395
1:13879172 T G 50112 -0.159206292456203
1:13890695 T C 50112 0.0806316057557621
1:13896863 T C 50112 1.4786771105309
1:13897293 C G 49786 0.103612605687932
1:13901884 C T 50112 -1.65958873491283
1:13904815 G A 50112 -0.203340757238307
1:13906611 A G 50112 -0.329408686551544
1:13911563 T C 50112 0.33599516031458
1:13922400 G A 50112 -1.93018682399213
1:13924863 G A 50112 0.546419098143236
1:13926782 A G 50112 0.436767976278725
1:13927707 G A 50112 -2.65404224326293
1:13928985 T C 50112 -1.70126448893572
1:13930604 C T 50112 -2.35628140703518
1:13932007 G C 50112 0.143595825426945
1:13932427 T C 50112 0.0506980392156863
1:13934173 A G 50112 -0.28379963898917
1:13935348 T C 50112 1.66426991150442
1:13935402 C A 50112 0.496142087640122
1:13938377 C A 50112 -0.359442060085837
1:13939177 A G 50112 -0.137192282102462
1:13940864 C G 50112 2.30396174863388
1:13941631 A G 50112 0.909172661870504
1:13942435 G A 50112 0.35016501650165
1:13948225 C A 50112 -1.53021045485404
1:13948609 A G 50112 0.240349514563107
1:13949087 A G 50112 -0.682053494391717
1:13954726 A G 50112 -1.32188065099457
1:13957405 T C 50112 -0.31066436312235
1:13957636 T C 50112 -0.185628442663996
1:13968020 C A 50112 0.749422632794457
1:13977932 C A 50112 0.259582542694497
1:13992480 G A 50112 -0.454213727193745
1:14001835 G T 50112 -0.680346557227542
1:14007649 A G 50112 -0.327752553916005
1:14009956 A G 50112 -0.359253617669459
1:14023251 A C 50112 -0.545130960376091
1:14031043 G T 50112 -0.425410544511668
1:14039931 C T 50112 1.40208197787899
1:14048523 G A 50112 -2.2504854368932
1:14050900 C A 50112 2.43557079862812
1:14065056 T C 50112 0.64040404040404
1:14075880 T C 50112 -1.70067698259188
1:14079495 G C 50112 0.155480890382192
1:14086496 A G 50112 -0.185807860262009
1:14087557 A G 50112 -0.562760712931361
1:14090396 T C 50112 -0.101719901719902
1:14096821 C T 50112 -0.17505382131324
1:14097082 C T 50112 -0.954182879377432
1:14097480 A G 50112 -0.404343971631206
1:14102908 A G 50112 -0.358537581699346
1:14104818 C T 50112 -1.23170731707317
1:14105049 A C 50112 -0.824171029668412
1:14105298 A G 50112 -0.395855233518546
1:14105382 C T 50112 -1.18942917547569
1:14105856 G A 50112 -1.13924050632911
1:14107135 G C 50112 -1.12246621621622
1:14107360 A T 50112 -0.381653225806452
1:14107932 T C 50112 -0.289290953545232
1:14109114 G A 50112 -0.629787234042553
1:14112749 C T 50112 -0.060971615720524
1:14116491 C G 50112 -0.509947337624342
1:14118779 T G 50112 -0.59132559560171
1:14122145 C T 50112 -0.457336665476616
1:14123747 G A 50112 -0.168582887700535
1:14127020 A G 50112 -0.280106571936057
1:14130628 G A 50112 -0.59217716422203
1:14132467 A G 50112 1.50108108108108
1:14132884 A C 50112 0.230004161464836
1:14133491 T C 50112 0.324695776664281
1:14133550 C T 50112 -0.918771043771044
1:14134437 A G 50112 1.4854206500956
1:14136289 A T 50112 0.189221556886228
1:14138493 G A 50112 0.762461678210514
1:14139826 C T 50112 0.700849793293523
1:14140733 A G 50112 -1.18703241895262
1:14143003 A G 50112 0.635478455512031
1:14146001 G A 50112 -0.994871794871795
1:14148407 A C 50112 0.757299917247902
1:14149197 C G 50112 -0.0199685122015219
1:14151718 C T 50112 -0.815282392026578
1:14157577 A G 50112 1.9405708327903
1:14157624 C G 50112 -0.961991638160395
1:14160957 A G 50112 -0.429674796747967
1:14161483 G A 50112 -0.407416044776119
1:14164286 C A 50112 1.06489133761861
1:14166750 C T 50112 -0.162248687411961
1:14171622 G A 50112 -0.0205107634710523
1:14177680 A G 50112 -1.2583635630794
1:14180711 A G 50112 0.218658034137728
1:14192817 A G 50112 0.25320882852292
1:14194816 A G 50112 1.27867252318204
1:14198107 T C 50112 0.408023483365949
1:14198491 C T 50112 1.10399903926985
1:14198978 C G 50112 1.03167898627244
1:14201930 T C 50112 0.611645813282002
1:14203910 A G 50112 0.401924740484429
1:14205141 C T 50112 1.09023117076808
1:14205571 A G 50112 0.636162827390344
1:14210730 T G 50112 -0.968229002831079
1:14216150 T C 50112 -0.0908065915004336
1:14219864 C A 50112 0.834439528023599
1:14220186 G A 50112 -0.2097923298469
1:14226608 T G 50112 0.741448905884852
1:14228236 A G 50112 -1.4586969168121
1:14232929 C T 50112 -0.0152201578009672
1:14234026 G T 50112 1.45120025268478
1:14235500 T G 50112 0.0946085325832161
1:14236674 T C 50024 0.00510420305041332
1:14238641 A G 50112 0.745223577235772
1:14240592 C T 50112 -0.160914873460549
1:14241005 T C 50112 0.811007957559682
1:14243789 G A 50112 0.71606648199446
1:14246931 C T 50112 -0.515792670581089
1:14250509 G T 50112 -1.61469933184855
1:14252412 A G 50112 0.248065058889512
1:14253566 G A 50112 0.217841547099189
1:14254466 A G 50112 -0.539557555305587
1:14255114 C T 50112 -0.919066790544028
1:14255978 G T 50112 0.917345971563981
1:14256246 G A 49995 -0.0386517943743938
1:14258256 G A 50112 -1.45724907063197
1:14260562 G A 49670 0.0378242414714667
1:14269661 T C 50112 -0.976904176904177
1:14273419 C G 49652 -0.395538057742782
1:14275318 A G 50112 -0.853982300884956
1:14281492 A G 50112 -1.79096638655462
1:14292310 C T 50112 1.15658222863893
1:14295824 T G 50112 0.0652855780438699
1:14296513 C A 50112 0.414973429196624
1:14297036 A G 50112 0.313178294573643
1:14303852 G A 50112 -0.553495762711864
1:14308709 A G 50112 0.228713486637663
1:14311374 C T 50112 -0.481129513983166
1:14313250 A G 50112 -0.981158088235294
1:14315684 T C 50112 0.215327672545177
1:14317494 G T 50112 -0.926304400096177
1:14319607 T C 50112 1.05533108866442
1:14320350 A G 50112 -0.0343238731218698
1:14337926 A G 49763 0.393506900878294
1:14340185 A C 50112 -0.2880928907876
1:14345544 G A 50112 -0.487280771053879
1:14348554 A G 50112 0.98451862602806
1:14351964 A T 49938 -1.41372912801484
1:14371830 A C 50112 0.358057883915863
1:14373244 T G 50080 0.697487025402895
1:14377390 C T 50112 1.65417291354323
1:14379959 G A 50112 -0.293297002724796
1:14382879 T G 50112 1.58435493286632
1:14386559 A G 50112 -1.17563527653214
1:14391038 C T 50112 0.795613322502031
1:14391685 C T 50112 0.166841415465269
1:14395050 T C 50112 -1.09644396551724
1:14395819 G A 50112 -0.128355457227139
1:14399115 G A 50112 0.032895
1:14399301 A G 50112 -0.040594431903687
1:14405785 A C 50112 1.2485549132948
1:14407135 A G 49829 1.82185145317546
1:14424893 A G 50112 0.400121432908318
1:14436711 T C 50112 0.0799330730619074
1:14439423 C T 50112 1.35279364637035
1:14441351 C G 50112 -1.50391498881432
1:14441384 A G 50112 1.75272083016958
1:14441738 A G 50112 1.52055857253685
1:14449922 C A 50112 -1.54820415879017
1:14451913 G T 50112 0.0390523198420533
1:14452337 G A 50112 -0.324061196105702
1:14456830 A G 50112 -0.322808547754034
1:14468557 T C 50112 -0.238050165641268
1:14476584 C A 50112 -0.808610984329834
1:14491442 G A 50112 -0.371645744558332
1:14493787 C T 50112 -1.25070196550341
1:14496237 T C 50112 -1.14124668435013
1:14503969 C T 49805 -0.335558834378458
1:14505754 T C 50112 -1.56071428571429
1:14507057 G A 50112 -0.0298617619493908
1:14507739 A G 50112 0.405162915158193
1:14510164 G A 50112 0.743915185904136
1:14513235 A G 50112 -0.0587094547964113
1:14521856 C T 50112 0.95135510771369
1:14532060 T C 50112 1.37428932406822
1:14537327 G A 50112 0.89431704885344
1:14542394 A G 50112 0.205146816232267
1:14553662 G A 50112 0.284222737819026
1:14566290 C A 50112 0.0741391426563598
1:14575095 C G 50112 1.28277292253
1:14577571 T C 50112 0.683266932270916
1:14579913 T G 49860 0.150958744915747
1:14587210 G A 50112 1.41799363057325
1:14588462 T C 50112 -1.3749484960857
1:14588963 G T 50112 -0.984996651038178
1:14591857 A T 50112 -0.10363202916842
1:14600514 A C 50112 0.259375
1:14603198 C T 50112 -0.35729074238391
1:14605530 A G 50112 0.911312849162011
1:14619237 G A 50112 -0.425216598267214
1:14620211 T G 50112 -0.111724137931034
1:14629449 G A 50112 -1.5827633378933
1:14629604 T C 49905 -1.17415201005025
1:14631625 T C 50112 0.299441630957019
1:14632298 A G 50112 0.280999296270232
1:14633150 T C 49888 -0.0127288453221854
1:14634654 A G 50112 -0.804924848097218
1:14635852 C A 50112 0.585181689476168
1:14639004 C T 50112 1.1448025419882
1:14648384 G A 50112 -0.62595818815331
1:14650265 G A 50112 1.06068805566293
1:14650679 T G 50112 1.26558005752637
1:14652280 C T 50112 1.06210526315789
1:14654840 A C 50032 -1.93860786856896
1:14656880 C A 50035 -1.99230399230399
1:14665294 A G 50112 1.11579481970543
1:14671749 A G 50112 -1.00938278844744
1:14672341 G T 50112 0.146503791069924
1:14672491 G A 50112 0.581679389312977
1:14673497 A T 50100 0.653299492385787
1:14695381 T C 49786 -0.377028885832187
1:14697489 A G 50112 -1.08464223385689
1:14697781 A G 50112 -1.96461126005362
1:14698382 T C 50112 -0.854412591343451
1:14700486 G A 50112 0.449824881985686
1:14702982 C T 50112 -0.059923339011925
1:14703854 T C 50112 0.182135868045848
1:14704694 C A 50112 0.615553435114504
1:14716544 T C 50112 -1.2882797731569
1:14716689 C T 50112 -0.372010119595216
1:14717066 C T 50112 -2.15750463248919
1:14717960 A G 50112 0.309902860226659
1:14718934 A G 50112 0.173378839590444
1:14719554 T C 50112 -0.60127640176265
1:14721033 A G 50112 1.13562621674238
1:14726096 T C 50112 -0.4739336492891
1:14726485 C A 50112 -0.676919744395105
1:14731583 T C 50112 0.2643470402169
1:14731661 A G 50112 -0.319937106918239
1:14731703 T C 50112 -0.367692307692308
1:14731789 C T 50112 -1.3816054860831
1:14733258 A G 50112 0.206350710900474
1:14737314 A G 50112 1.80788400543725
1:14740150 G A 50112 -0.135159176029963
1:14743895 A G 50112 1.1282722513089
1:14745118 C A 50112 -1.34380892520427
1:14745572 A G 50112 -0.268214285714286
1:14746391 A G 49892 -3.32347572106608
1:14751169 A G 50112 -0.196495517522412
1:14752452 G A 50112 0.78385269121813
1:14763852 T C 50112 -0.145819397993311
1:14775550 T C 50112 0.504335260115607
1:14775619 A G 50112 1.0409492787343
1:14775973 A G 50112 -1.24030037546934
1:14783300 T G 50112 -0.503738685556867
1:14783662 C T 50112 -0.120855301698887
1:14785846 C T 50112 1.14699367088608
1:14788118 G C 50112 0.0694234766436932
1:14796432 A G 50112 0.549739000745712
1:14797786 T A 49966 -0.850920245398773
1:14802655 A G 50112 1.53959074733096
1:14805215 T C 49932 -0.871721864228982
1:14808571 A G 50112 1.00642742367434
1:14808684 T C 50112 -0.044989939637827
1:14817323 T C 50112 0.904249596557289
1:14818031 T C 50112 0.734703196347032
1:14821610 T C 50112 -0.839049050416724
1:14829664 A G 50112 -1.25271610769957
1:14831088 A G 50112 1.94895354772843
1:14838089 C T 50112 -0.17359088030399
1:14846789 C T 50112 -1.28323881537492
1:14849996 C T 50112 -0.214473684210526
1:14853297 G A 50112 0.413301662707838
1:14859785 G A 50112 0.84009324009324
1:14861873 T C 50112 -0.864228456913828
1:14863619 G A 50112 0.27465953926435
1:14864678 G A 50112 -0.25377245508982
1:14865664 C G 50112 0.101369509043928
1:14867532 A G 50112 -0.900420757363254
1:14870242 G A 50112 -1.46611177170036
1:14872671 G A 50112 1.44386694386694
1:14873205 G C 50112 0.103078387813393
1:14873401 A G 50112 -2.99150978220746
1:14875147 T C 50112 0.90853274559194
1:14876580 T C 50112 0.27527733755943
1:14880926 T C 50112 -0.261643835616438
1:14881158 T C 50112 -0.406812185176301
1:14881805 T C 50112 1.23373587845734
1:14883674 T C 50112 0.37063415970415
1:14885901 C T 50112 -1.05239294710327
1:14888625 T C 50112 0.518174603174603
1:14901522 G A 50112 1.22511324133572
1:14902320 T C 50112 -1.38807318726
1:14915802 G C 50112 -0.65916179337232
1:14915953 C G 50112 1.48395117540687
1:14920119 G A 50112 0.699622166246851
1:14921128 A G 50112 0.0404213864975079
1:14921877 G A 50112 -1.31353491720662
1:14929802 G T 50112 0.0789555245622191
1:14940600 G T 50112 0.620307988450433
1:14941106 A G 50112 0.819726285983955
1:14944191 T G 50112 -0.473843196484965
1:14945568 T G 50112 -0.0698478561549101
1:14961717 A G 50112 -0.102070130967469
1:14963447 G A 50112 0.134237726098191
1:14973064 C A 50112 2.14967925873129
1:14974482 G A 50112 -0.0329780146568954
1:14975734 A G 50112 0.261812688821752
1:14978743 A G 50112 0.720825726723775
1:14992704 A G 50112 1.02929493545184
1:14993039 A G 50112 -2.23798449612403
1:14994621 A C 50112 -1.3905715038188
1:14994807 A G 50112 -0.67146529562982
1:14999419 G A 50112 0.948583420776495
1:15010607 C T 50112 -0.834597156398104
1:15023903 G A 50112 0.172617354196302
1:15036568 A G 50112 0.717577353522054
1:15041735 T C 50112 0.839549612948628
1:15042875 A G 50112 1.06897632857815
1:15051754 G A 50112 -0.77917121046892
1:15054252 A G 50112 -0.558998164741444
1:15057801 C T 50112 1.63918205804749
1:15059948 G T 50112 1.62229617304493
1:15062221 A G 50112 -2.19711538461539
1:15064757 A G 50112 0.439478162223483
1:15066263 A G 50112 -0.780019212295869
1:15066944 C T 50112 -1.98516648256273
1:15072279 T C 50112 0.945884146341463
1:15075767 C T 50112 -1.25749063670412
1:15077934 A G 50112 -0.754841208365608
1:15078003 A G 50112 -0.059109080525414
1:15080728 G A 50112 0.419487179487179
1:15082319 T C 50112 0.24711964549483
1:15089952 C A 50112 -0.277584571609232
1:15090541 A G 50112 0.110653409090909
1:15096766 C T 50112 -0.00170106761565836
1:15098043 G T 50112 -0.439700472937467
1:15099694 C T 50112 -0.888140859658208
1:15100113 T C 50112 1.61468330134357
1:15101344 A G 50112 0.51016393442623
1:15101423 A G 50112 -0.455056852184321
1:15101472 T C 50112 -2.13844621513944
1:15102854 T C 50112 -0.16243654822335
1:15108686 C T 50112 -1.14860907759883
1:15109680 C T 50112 2.72758920800696
1:15113132 A G 50112 0.0624406135468983
1:15113781 G A 50112 -0.525
1:15114800 A C 50112 1.2595041322314
1:15115510 T C 50112 0.706902356902357
1:15115776 T G 49631 -0.394110275689223
1:15116033 G A 50112 -0.777250503307449
1:15118811 A G 50112 -0.217900552486188
1:15120027 G A 50112 -1.64962508520791
1:15125699 C A 50112 -0.979397061051356
1:15126214 A G 50112 -1.01164007324091
1:15126664 G A 50112 -1.10355731225296
1:15127743 T C 50112 -0.941660037125431
1:15130704 C A 50112 0.896495517522412
1:15136508 T C 50112 0.852918488043199
1:15140711 A G 50112 0.765514403292181
1:15142364 T G 50112 -0.99260553912342
1:15142578 G A 50112 1.29693961952026
1:15144696 A C 50112 3.53007712082262
1:15145803 C T 50112 -0.808038392321536
1:15149693 C T 50112 -0.564362850971922
1:15150652 A G 50112 1.18586236682983
1:15152755 C T 50112 0.654761904761905
1:15153369 A G 50112 -0.0243617854346124
1:15154443 G C 50112 1.76939589083103
1:15154630 T C 50112 -1.63722478238607
1:15158825 A C 50112 -0.47372580007902
1:15158929 C T 50112 1.79284525790349
1:15166381 A C 50112 -1.60918727915194
1:15166756 C T 50112 0.458491215983465
1:15173187 A G 50112 0.745507246376812
1:15176830 G T 50112 -0.963828183873399
1:15177710 A G 50112 0.855029585798817
1:15178712 G A 50112 -0.118453865336658
1:15178795 A G 50112 -0.113830508474576
1:15181575 T G 50112 0.895044869293796
1:15182153 A G 50112 -0.943862539719901
1:15183309 T C 50112 -0.970780703089332
1:15184139 C T 50112 1.15522215810733
1:15191252 A G 50112 0.143941411451398
1:15191709 G C 50112 -1.08869814020029
1:15192285 G A 50112 -1.34552961275626
1:15205817 T C 50112 0.535444234404537
1:15211824 A C 50112 1.41698414649134
1:15213819 A G 50112 -0.174496644295302
1:15216378 T C 50112 1.65671798094041
1:15216489 G A 50112 0.218745158791634
1:15218322 A C 50112 0.534971098265896
1:15218452 G A 50112 1.74176646706587
1:15231026 T C 50112 1.90764730463853
1:15240917 C G 50112 1.69349195241428
1:15247407 T C 50112 2.54166666666667
1:15247464 A G 50112 -0.382992165782158
1:15260020 A G 50112 -0.299586776859504
1:15263815 A G 50112 -0.349563571353455
1:15273097 C T 50112 0.363377609108159
1:15277493 T C 50112 -0.815054835493519
1:15287168 T C 50112 -0.616221114635251
1:15301165 G A 50112 -0.605274261603375
1:15312879 G A 50112 0.488877445932029
1:15313292 A G 50112 0.472820864790666
1:15314311 G A 50112 0.370629370629371
1:15316062 C T 50112 -0.643187066974596
1:15320449 T C 50112 0.0940140845070423
1:15320878 G A 50112 -2.181471778995
1:15322963 C G 50112 -1.37692872887583
1:15328112 T C 50112 0.745631970260223
1:15328193 T C 50112 0.645873869749342
1:15332359 T C 50112 -1.60020277120649
1:15338235 T C 50112 0.534386617100372
1:15339902 T G 50112 0.160881601362862
1:15343374 T C 50112 -0.0400458415193189
1:15344403 G T 50112 0.465876777251185
1:15346319 A G 50112 -2.47352185089974
1:15346330 C T 50112 -0.264679313459801
1:15347076 T C 50112 2.84073107049608
1:15350837 T C 50112 -0.0927497789566755
1:15351854 T G 50112 -0.480325960419092
1:15353101 A G 50112 -1.00363406541318
1:15358005 T C 50112 0.617921146953405
1:15359040 A C 50112 -2.57217973231358
1:15359710 A G 50112 -1.47298919567827
1:15361954 T G 50112 0.421600566572238
1:15362605 C T 50112 0.518675889328063
1:15362682 A G 50112 -1.28059919620022
1:15368902 A G 50112 -0.397399660825325
1:15369805 G A 50112 0.458952431854623
1:15371782 A G 50112 -0.42661106899166
1:15372271 G A 50112 0.817091595845137
1:15373038 G A 50112 -0.0105420737472424
1:15373378 T G 50112 0.6446947785051
1:15373880 G A 50112 2.01290525653132
1:15375046 C T 50112 1.73916598528209
1:15377554 A G 50112 -0.614588235294118
1:15387317 G A 50112 0.110228310502283
1:15387680 G T 50112 -0.292889831454403
1:15389785 A G 50112 1.15645658880564
1:15400813 T C 50112 0.193593073593074
1:15405089 G C 50112 1.92177419354839
1:15405224 A G 50112 -0.0993023255813954
1:15407733 T C 50112 -0.267769688947717
1:15409769 C G 50112 -0.0211847133757962
1:15414534 G T 50112 0.225817706061928
1:15417123 A G 50112 -0.679841897233202
1:15424583 T C 50112 -0.663612565445026
1:15424731 T C 50112 -2.05744653928888
1:15425946 T C 50112 -0.179341510652034
1:15426069 G A 50112 -1.30127659574468
1:15426594 A C 50112 0.353383458646617
1:15428358 T C 50112 1.29078014184397
1:15428805 A G 50112 0.803689687795648
1:15433656 G A 50112 -1.12680380718453
1:15434259 A G 50112 -0.221869861404745
1:15434743 C A 50112 -0.605887162714636
1:15434891 G A 50112 0.680514705882353
1:15438990 A G 50112 -0.491971940763835
1:15442028 T C 50112 0.685666259168704
1:15444675 C A 50112 0.347897817988292
1:15449891 T C 50112 3.33402346445825
1:15467557 A G 50112 -0.775510204081633
1:15471992 G T 50112 0.569913355243502
1:15472431 A G 50112 -1.16265880217786
1:15473182 A G 50112 0.465236686390533
1:15476411 A G 50112 0.733596447952639
1:15479283 G A 50112 -0.868909357896142
1:15485940 G A 50112 0.772759856630824
1:15494756 G A 50112 0.524362734040153
1:15495110 G A 50112 0.52753449310138
1:15499360 A G 50112 -0.534603811434303
1:15500215 A G 50112 -1.8252853380158
1:15500538 A G 50112 0.863594040968343
1:15503961 A G 50112 0.643956043956044
1:15508945 C T 50112 1.59525277435265
1:15509852 A G 50112 -0.72071480671043
1:15513091 A G 50112 1.10508083140878
1:15514084 A G 50112 -1.09817207689883
1:15518792 A G 50112 -0.458864716179045
1:15520583 G A 50112 -0.715143981769215
1:15522587 T C 50112 -0.644359464627151
1:15526534 A G 50112 1.06017316017316
1:15528667 A G 50112 -0.747497725204732
1:15540260 C A 50112 -0.107122232916266
1:15541607 C T 50112 -0.398467432950192
1:15546761 A G 50112 1.76409029750336
1:15548673 A G 50112 -0.0359535273184007
1:15549558 A C 50112 2.06298773690078
1:15552287 A G 50112 -0.626755358462676
1:15553837 G C 50112 -0.534594325535092
1:15556713 C T 50112 0.338048274072152
1:15558957 C A 50112 0.723373632700058
1:15562593 T C 49695 -1.29751461988304
1:15564121 T C 50112 0.673487157161515
1:15569712 A G 50112 -0.22174927914321
1:15572354 A G 50112 0.546820809248555
1:15581406 C T 50112 0.07553554796647
1:15586878 T C 50112 1.00330528846154
1:15593137 G A 50112 -0.460357049094251
1:15599025 A G 50112 -0.79686572480114
1:15600167 T G 50112 -0.0872296764009471
1:15602957 A G 50112 -0.587837837837838
1:15604560 G A 50112 -0.116876859855463
1:15604873 T C 50112 -0.187584745762712
1:15608753 A G 50112 1.23249887573078
1:15611118 A G 50112 -0.64037155136559
1:15614528 G A 50112 -0.213589503280225
1:15616139 A G 50112 1.16424614463243
1:15616649 G A 50112 0.00459160305343511
1:15620733 G C 50112 0.984397163120567
1:15629683 G C 50112 1.02465554749819
1:15634669 T C 50112 -1.37993680884676
1:15637232 A G 50112 0.860889929742389
1:15638004 A G 50112 -0.607899954247369
1:15639581 G A 50112 1.19480519480519
1:15644729 A C 50112 -0.180614729153987
1:15653078 G A 50112 -1.87472430524923
1:15660649 T C 50112 0.667397981570864
1:15664027 T C 50112 1.27716079188798
1:15668276 A G 50112 -1.7859355638166
1:15668319 A G 50112 -0.252766952455183
1:15672441 C T 50112 1.79010795882501
1:15677983 G T 50112 0.237264957264957
1:15682515 G A 50112 -0.852167060677699
1:15687059 G A 50112 -0.341898954703833
1:15692210 G T 50112 -1.49404289118348
1:15694810 T G 50112 0.681945416375087
1:15698556 G C 50112 0.17239263803681
1:15699242 G A 50112 -0.151607801792304
1:15702130 G A 50112 -0.810080350620891
1:15702987 T C 50112 -1.54230631917172
1:15707775 G A 50112 -0.0665424430641822
1:15708453 T C 50112 0.21845045045045
1:15708925 C G 50112 0.256125108601216
1:15709352 A G 50112 0.274968866749689
1:15724295 A G 50112 0.31905311778291
1:15726437 A G 50112 0.924302788844621
1:15728786 T A 50054 -0.393341761483354
1:15733926 C T 50112 -1.11916874120576
1:15738661 T C 50112 0.427428571428571
1:15739233 A G 50112 -0.825085324232082
1:15740001 A G 50112 -0.065375
1:15741403 T C 50112 -0.293164871582436
1:15741716 G A 50112 -1.08743545611015
1:15742568 T G 50112 0.192790553138595
1:15752716 T C 50112 0.720652031024057
1:15753234 A G 50112 1.72109654350417
1:15758963 T C 50112 0.464179297836507
1:15760015 T C 50112 0.955223880597015
1:15760092 T C 50112 1.2148000612839
1:15761043 A G 50112 -2.28440366972477
1:15768997 T C 50112 -0.12507204610951
1:15769464 G A 50112 2.25902419674732
1:15770102 A G 50112 -0.433555133079848
1:15783081 C T 50112 0.558591549295775
1:15788789 G A 50112 0.415773041943803
1:15796714 A G 50112 0.234455958549223
1:15800519 C T 50112 -0.310557029177719
1:15801593 T C 50112 -0.277037826318594
1:15808767 A G 50112 -0.25962596259626
1:15808872 A G 50112 -0.262651265126513
1:15809141 A G 50112 -0.342015855039638
1:15822043 C T 50112 0.815669996108445
1:15825195 C T 50112 0.238687948455118
1:15832543 T C 50112 -0.838102766798419
1:15833506 T C 50112 1.93873873873874
1:15835378 T C 50112 -0.80137481910275
1:15840374 T C 50112 -0.800949367088608
1:15841757 T C 50112 -0.752945797329144
1:15841868 A C 49977 -0.229122938530735
1:15843855 T C 50112 -0.804210193099082
1:15844615 A G 50112 -0.848417721518987
1:15844718 A G 50112 1.0603595890411
1:15858587 G A 50112 0.697773567029844
1:15860803 T C 50112 0.785380420669956
1:15868387 C A 50112 0.718364698247891
1:15873386 G A 50112 0.132452276064611
1:15902184 C T 50112 2.20867992766727
1:15904671 G T 50112 -0.135632183908046
1:15912777 C G 50112 0.904270660011093
1:15913354 C T 50112 0.639665819106429
1:15914648 A G 49879 -0.0570552147239264
1:15928106 T G 50112 1.17996604414261
1:15946667 A G 50112 -0.0817780580075662
1:15949584 C T 50112 -1.32543299908842
1:15953014 T G 50112 -0.181004157339303
1:15953902 A G 50112 1.0322407307899
1:15956610 G A 50112 0.950618892508143
1:15963426 G A 50112 1.03723691311387
1:15974814 G A 50112 0.933159609120521
1:15986547 C T 50112 1.10121571953633
1:15986868 A G 50112 1.04560260586319
1:15987602 G A 50112 -2.19412090959512
1:15994251 A G 50112 -0.103151862464183
1:16014758 G C 50112 0.10983606557377
1:16015315 C A 50112 -0.158845265588915
1:16030382 A G 50112 -0.887353144436766
1:16051349 A C 50112 -0.799323694029851
1:16052576 T C 50112 -0.517286366601435
1:16064411 C T 50112 0.100792916611603
1:16067710 T C 50112 -0.977335164835165
1:16073134 A G 50112 -2.01507537688442
1:16076068 C T 50112 0.299834024896266
1:16080171 A G 50112 0.515815723848274
1:16082127 C T 50112 0.58127731566333
1:16082395 G T 50112 -0.864727272727273
1:16082976 T C 50112 -1.37107438016529
1:16101332 A G 50112 0.428970512157269
1:16109212 G C 49673 0.528346456692913
1:16109669 C T 50112 -0.787205594980973
1:16110815 A G 50112 0.489004904287296
1:16126026 C A 50112 -1.72808285163776
1:16142121 G T 50112 1.46164109406271
1:16144310 C T 50112 -0.972946859903382
1:16148600 C A 50112 1.519227725906
1:16160342 G A 50112 1.85185185185185
1:16160550 C A 50112 -1.13507290867229
1:16173168 A G 50112 0.0697384806973848
1:16177578 G A 50112 0.476482021379981
1:16201502 T G 50112 0.269148936170213
1:16204541 G A 50112 -0.567736185383244
1:16204747 G A 50112 1.3629679144385
1:16218272 T G 50112 2.16480748470673
1:16232634 T C 50112 -0.365311203319502
1:16246018 T C 50112 -1.33460438512869
1:16251375 C T 50112 -1.07237549265496
1:16253750 A G 50112 -1.14734848484848
1:16255644 T C 50112 0.315509039010466
1:16267147 T C 50112 0.3523311132255
1:16276747 C A 50112 0.652386780905753
1:16276858 T G 50112 0.184160649819495
1:16286522 A G 50112 -1.86693928908462
1:16288042 C T 50112 -1.45256024096386
1:16296039 G A 50112 2.08804283164783
1:16299312 T C 50112 2.05707491082045
1:16308036 T C 50112 0.774122807017544
1:16309117 C A 50112 -1.05981595092025
1:16310109 G A 50112 0.161632100991885
1:16311044 C T 49988 1.94137931034483
1:16314726 G A 50112 0.164741379310345
1:16317381 A C 50112 -0.784677015523285
1:16318654 T C 50112 -0.259233997901364
1:16325972 G A 50112 0.0340263405456256
1:16327229 C T 50112 -0.197183098591549
1:16329215 A G 50112 -0.23968253968254
1:16330816 T C 50112 -0.810095344924285
1:16338925 T G 50112 2.06804338136978
1:16344684 A G 50112 -0.201222707423581
1:16345208 G A 50112 1.82574568288854
1:16346533 G C 50112 1.05854579792257
1:16351486 G C 50023 0.693583273251622
1:16354590 T A 50112 0.663415268565483
1:16355638 A T 50112 -0.965224111282844
1:16356187 T C 50101 1.15
1:16356531 A G 50112 1.03867924528302
1:16359254 A G 50112 1.48078565328779
1:16364255 C T 50112 0.673263484672099
1:16367268 T G 50112 -0.450116783450117
1:16369408 C T 50112 -0.438030382399162
1:16376559 G A 50112 0.881806930693069
1:16376953 T C 50112 0.777130594727161
1:16377870 T C 50112 0.841464672511604
1:16378000 G A 50112 0.823996698648509
1:16380815 T G 50112 -0.529859484777518
1:16382201 A G 50112 1.2675050985724
1:16382505 C T 50112 -0.291305033927726
1:16387445 A G 50112 -0.467246835443038
1:16387629 G A 50112 0.364712594494366
1:16390604 T G 50078 -1.20088790233074
1:16393357 G T 50112 0.652912236152992
1:16404496 A G 50112 0.268369829683698
1:16417026 A G 50112 -1.23625
1:16417553 T C 50112 -1.21605667060213
1:16419219 A G 50112 0.673672143675965
1:16423085 T G 50112 -0.239194312796209
1:16426514 T C 50112 0.967814476458187
1:16441163 T C 50112 1.42227979274611
1:16451767 A G 50112 0.654326241134752
1:16453171 T C 50112 0.872033898305085
1:16456763 T C 50112 -0.137614185921548
1:16458339 A G 50112 -0.192397881996974
1:16460696 A G 50112 -0.76646248085758
1:16464489 T C 50112 0.247230201066886
1:16464936 T C 50112 -0.0945512820512821
1:16472718 T C 50112 0.858604091456077
1:16481366 T C 50112 -0.757396449704142
1:16482976 A G 50112 0.449365128522762
1:16497290 T C 50112 -1.16166110493141
1:16505908 C T 50112 -0.161850599446665
1:16521721 T C 50112 0.579274611398964
1:16525657 G A 50112 -1.59515951595159
1:16526529 G A 50112 -1.13554090079978
1:16531263 T C 50112 -0.486095238095238
1:16532498 A G 50112 -0.982780212899186
1:16534255 G C 50112 0.0158538279838822
1:16534646 G C 50112 -0.0322683706070288
1:16535487 C G 50112 0.0522273936170213
1:16537289 T G 50112 -1.14839160839161
1:16550398 C T 50112 -1.09192645883293
1:16559719 A G 50112 -1.77496991576414
1:16572508 T C 50112 -0.635135135135135
1:16575343 T C 50112 0.985025566106647
1:16577794 T C 50112 -0.732889258950874
1:16577908 C G 50112 -0.473473781331693
1:16581325 C G 50053 -1.56875266070668
1:16582686 G A 50112 1.01697530864198
1:16584005 C T 49778 0.0504147465437788
1:16603441 T A 49688 -0.255555555555556
1:16609818 A G 50112 -0.732786885245902
1:16623799 T C 50112 0.340900195694716
1:16628244 T C 50112 -0.477634194831014
1:16641797 T C 50112 0.990220820189274
1:16656518 T C 50112 1.06439393939394
1:16675648 C T 50112 -0.738794435857805
1:16686794 A G 50112 -0.430610991710163
1:16706075 G T 50112 0.685981901889189
1:16723268 C T 50112 -1.06310885218128
1:16730308 T G 50112 0.342588235294118
1:16734627 G A 50112 -0.706242158092848
1:16736138 G A 50112 -0.830163043478261
1:16736327 A G 49945 -1.26212121212121
1:16741089 A G 50112 1.06117943866288
1:16742820 C T 50112 -1.30979357442185
1:16745667 A G 50112 -0.384967320261438
1:16748432 T C 50112 -1.25598086124402
1:16761711 A T 50014 0.0220226537216828
1:16766769 A G 50112 -1.26918671248568
1:16769949 A G 50112 -1.59446254071661
1:16773771 A G 50051 -1.59656301145663
1:16775582 T C 50112 0.856800766283525
1:16781879 G A 50112 0.868711656441718
1:16793220 G T 50112 -0.23342736248237
1:16806980 C G 49786 0.834719911259013
1:16807025 A G 50112 0.643019850309144
1:16827104 G A 49932 -0.701774691358025
1:16828019 C T 50112 -1.31955211024978
1:16828657 T G 50112 -1.15848406546081
1:16832224 A G 50112 0.812170579779588
1:16847775 A G 49946 -0.711678267594741
1:16848016 A G 50112 -0.230520951302378
1:17004186 G A 50112 -0.210913930789707
1:17281235 A G 50112 -0.118485523385301
1:17284730 A G 50112 -1.63978899773926
1:17288053 T C 50112 -1.57342922028766
1:17292223 A G 50112 -0.0877958579881657
1:17292975 A G 50112 0.491536899119838
1:17293944 A G 50112 0.0882777777777778
1:17301672 C T 50112 1.13723018749015
1:17301780 G A 50112 1.05578381795196
1:17306699 A T 50112 -0.139029003783102
1:17308158 T C 50112 -1.69968139631528
1:17309540 A G 50112 -1.64705882352941
1:17310844 A G 50112 -1.71823402727925
1:17312592 A G 50112 -2.02193645990923
1:17313283 T C 50112 0.28203933747412
1:17314702 T C 50112 -1.84861538461538
1:17323316 C G 50112 -0.11225
1:17326131 A T 50112 -0.215443425076453
1:17326540 A G 50112 -0.401749095295537
1:17326767 T C 50112 1.1063829787234
1:17340878 T C 50112 1.23147377185679
1:17345877 G A 50112 -2.06170052671181
1:17354297 G A 50112 2.01809083910701
1:17356996 G A 50112 -0.356197352587244
1:17357958 T C 50112 0.210173824130879
1:17359676 C A 50112 0.180981595092025
1:17366833 G A 50112 0.107322068612391
1:17370179 A G 50112 0.185743484925907
1:17371586 C T 50112 -1.37510442773601
1:17374852 C T 50112 -0.350658682634731
1:17376127 C T 50112 0.238312020460358
1:17376476 C G 50112 -0.298653017241379
1:17380497 G T 50112 0.29242191500256
1:17382306 A T 50112 0.236405295315682
1:17382500 T C 50112 -0.313324238290132
1:17382562 C T 50112 0.236663914120562
1:17383439 G A 50112 -2.02010827532869
1:17384785 G A 50112 -0.586834733893557
1:17386027 C A 50112 0.480377166156983
1:17388568 C A 50112 0.409564777327935
1:17390190 A G 50112 -1.68537200504414
1:17390721 C T 50112 0.427074898785425
1:17392527 G C 50112 -0.842681258549932
1:17392595 T C 50112 -1.68095838587642
1:17395480 G A 50112 0.0849483900785703
1:17396592 A G 50112 1.93333333333333
1:17396703 T C 50112 0.0643297380585516
1:17397704 A C 50112 -0.340898842627386
1:17398307 A G 50112 -0.224756189047262
1:17398514 C A 50112 -0.24913702536395
1:17398747 A C 50112 0.325531914893617
1:17399432 A G 50112 0.295848101265823
1:17401694 G T 50112 2.68069753457607
1:17402255 C T 50112 -0.274801140627345
1:17402347 C T 50112 0.418629441624366
1:17407137 T A 50112 -0.922710428798306
1:17407207 C A 50112 0.00673815073815074
1:17407214 T A 50112 0.288235294117647
1:17412343 T C 50112 0.336253164556962
1:17413121 C A 50112 -1.06755652410787
1:17413152 T C 50112 -0.102207792207792
1:17417253 T C 50112 0.878617118489187
1:17417313 T C 50112 0.859753312014619
1:17419024 A G 50112 -0.316303809995052
1:17422610 A G 50112 0.845321548308443
1:17428218 A G 50112 1.4446032880629
1:17431277 G T 50112 -0.499137931034483
1:17432557 T C 50112 -2.30879504068191
1:17439963 A G 50112 0.139319659829915
1:17441727 T C 50112 0.106385494678754
1:17442539 C T 50112 -0.987029831387808
1:17445261 A G 50112 -0.383765609990394
1:17469875 C A 50112 -0.546657571623465
1:17474127 T G 50112 0.872773215413771
1:17476090 C T 50112 -0.321466905187835
1:17476187 T C 50112 0.737661182747888
1:17480534 C T 50112 0.190215053763441
1:17484754 T C 50112 1.40957674219752
1:17489225 C G 49820 1.1008958038661
1:17490496 T G 50112 -1.51672354948805
1:17490623 T C 50112 0.343176299174356
1:17492052 G A 50112 1.72323049001815
1:17494099 A G 50112 -0.339090143218197
1:17494187 A G 50112 -0.303298471440064
1:17502561 T C 49771 -0.405736040609137
1:17509771 C T 50112 -1.08282118817676
1:17511785 T C 49997 -1.10250801983085
1:17513633 T C 50112 0.846296487071186
1:17514033 G C 50112 0.32205452775073
1:17514549 T C 50112 -0.586234522942462
1:17516786 A G 50112 -0.623893805309735
1:17516952 T C 50112 -0.662324305793624
1:17518160 G A 50112 0.478296256104178
1:17521144 A C 50112 -0.834501718213058
1:17522139 C T 50112 -0.607637715444407
1:17523235 C T 50112 1.46188340807175
1:17523367 A G 50112 0.0875593041644702
1:17525441 G T 50112 -0.432924961715161
1:17531763 T C 50112 0.554086956521739
1:17535399 T C 50112 -0.340052219321149
1:17535409 A G 50112 -0.121306068601583
1:17536285 A G 50112 0.649870578084556
1:17541048 G A 50112 1.42559616786421
1:17541728 A C 50112 0.292532088681447
1:17544981 A G 50112 0.837209302325581
1:17545721 A G 50112 1.86624203821656
1:17548527 C T 50112 -2.19604032551925
1:17550601 G A 50112 -0.387073081160485
1:17551178 A G 50112 0.371644930584771
1:17551388 C G 50112 -1.31107233502538
1:17551570 G A 50112 1.44268224819143
1:17554300 A G 50112 -0.284384615384615
1:17557039 C T 50112 0.0426827359524182
1:17559676 A G 50112 -0.506786683811973
1:17560892 A G 50112 -1.09766763848396
1:17561944 A G 50112 -0.650259330824774
1:17569247 C G 50112 0.0505068870523416
1:17572420 A C 50112 -0.595830778663397
1:17573015 T C 50112 -0.414859094790777
1:17575645 C A 50112 -1.83683767872161
1:17578750 G A 50112 -0.120239407780753
1:17579538 A G 50112 0.99225352112676
1:17582088 T C 50112 0.508348968105066
1:17586134 G A 50112 -1.27883742052679
1:17586653 T C 50112 -0.119102416570771
1:17589048 A C 50112 -0.428979980934223
1:17590522 C T 50112 0.162452808603135
1:17591899 A G 50112 -0.198008171603677
1:17593316 A G 50112 -1.83178360101437
1:17606189 A G 50112 0.842716396903589
1:17610300 A G 50112 -0.388246628131021
1:17612503 C T 50112 0.287089664772068
1:17615542 C T 50112 0.872941176470588
1:17616184 C T 49813 -2.54617414248021
1:17631353 A C 50112 0.604774535809019
1:17640368 C T 50112 0.731683168316832
1:17640731 T C 50112 -0.800890868596882
1:17645082 G A 50112 -0.118816303740927
1:17647986 T C 50112 0.420542231491137
1:17656496 G T 50112 -0.0362768122749335
1:17657534 G A 50112 -0.0246515270164448
1:17657616 T C 50112 -0.0478928403571988
1:17660352 T C 50112 0.154691977077364
1:17660468 A C 50112 -0.230017376194613
1:17660499 G C 50112 0.185372005044136
1:17660601 C T 50112 0.00179800142755175
1:17662705 C G 50112 0.544059405940594
1:17664836 G A 50112 -0.899078478002378
1:17665527 G C 50112 0.621076233183857
1:17665685 C G 50112 0.7339514978602
1:17666508 C T 50112 -0.165865011636928
1:17668509 A G 50112 -0.1495927168184
1:17668563 A G 50112 0.563712063109456
1:17668609 T C 50112 0.894511760513186
1:17674537 A C 50112 0.174555321073259
1:17674821 T C 50112 1.52247191011236
1:17678790 A G 50112 1.8936170212766
1:17682100 C T 50112 0.72780288671818
1:17682287 T C 50112 0.142796460176991
1:17683554 C T 50112 1.10612563402263
1:17687027 T C 50112 -0.203760022117777
1:17696553 T C 50112 -1.43050297458085
1:17696624 A G 50112 -0.506796116504854
1:17696741 G A 50112 -0.16962919364332
1:17702281 C T 50112 -0.089280868385346
1:17707601 C T 50112 -0.364869409259052
1:17707798 C T 50112 -2.51198721363879
1:17708013 A G 50112 0.616876310272537
1:17708095 T C 50112 -0.71186881832379
1:17708528 A G 50112 0.514891975308642
1:17714710 C A 50112 0.233398987056837
1:17721407 T C 50112 0.311791730474732
1:17722363 A G 50112 1.60364253742862
1:17727860 A G 50112 -0.335020778239516
1:17728072 A G 50112 -0.361026186361824
1:17729027 T C 50112 0.299538283955367
1:17729903 A G 50112 1.34546850998464
1:17735869 A G 50112 1.84979702300406
1:17748188 A G 50112 0.597382989431304
1:17750263 C G 50112 -0.610749774164408
1:17752491 A G 50112 1.34281510544385
1:17758660 C T 50112 -0.0805018248175183
1:17760098 G A 50112 1.63442498095963
1:17761110 A C 50112 1.47457627118644
1:17765756 T C 50112 0.0811186825667235
1:17773159 A G 50112 -0.491137566137566
1:17775792 G A 50112 -1.74572243346008
1:17776989 T C 50112 1.54915254237288
1:17787284 T C 50112 1.65350877192982
1:17787287 A G 50112 1.20089858793325
1:17796711 G A 50112 1.6893115942029
1:17805530 A G 50112 1.65340474368783
1:17807537 A G 50112 1.03840877914952
1:17820221 T C 50112 1.45748865355522
1:17829454 G A 50112 -0.209260372820204
1:17829956 C T 50112 1.13363060989643
1:17832422 C T 50112 -0.557835116425425
1:17838397 A C 50112 -0.00169902280130293
1:17848606 C T 50112 1.27860618427248
1:17853599 A C 50112 -1.66117896972916
1:17857601 A G 50112 -1.25823305889804
1:17867479 C T 50112 -0.357210626185958
1:17869179 C T 50112 -1.88010204081633
1:17871641 G A 50112 0.268571428571429
1:17871837 T C 50112 0.583679114799447
1:17872540 A C 50112 0.764058679706602
1:17876090 A G 50112 0.0736017897091722
1:17876478 G T 50112 1.04042259990813
1:17889690 A G 50112 -0.587984496124031
1:17891961 G C 50112 -0.220697329376855
1:17892225 A G 50112 -2.52122641509434
1:17894913 T C 50112 -0.375614035087719
1:17900523 C G 50112 0.858156028368794
1:17900574 T G 50112 0.612485276796231
1:17900974 G A 50112 0.540056848089273
1:17901228 T C 50112 0.612437810945274
1:17907108 G T 50058 -0.410796460176991
1:17908005 A G 49662 0.712928348909657
1:17908963 T C 50112 -0.0654353562005277
1:17909923 A C 50112 -0.341442594963722
1:17914057 A G 50112 0.787365177195686
1:17914122 A G 50112 -0.670485792850596
1:17914600 G C 50112 0.636133922931143
1:17915833 C T 50112 -1.03169636784111
1:17918600 A G 50112 0.365294667913938
1:17919587 A G 50112 0.73511407902059
1:17923518 A G 50112 -0.129429206819867
1:17923847 A G 50112 0.404296100462657
1:17927705 C T 50112 -0.421063990503939
1:17928259 G A 50112 0.919936792204372
1:17935251 A G 50112 -0.735872235872236
1:17939373 T C 50112 -0.338646847770374
1:17941174 T C 50112 -0.510498687664042
1:17945156 A G 50112 -1.14068054850178
1:17949562 T C 50112 0.120778364116095
1:17956683 T C 50112 0.147359896339488
1:17961345 T C 50112 0.668235010254554
1:17965630 A C 50112 -0.470408051635488
1:17968988 T C 50112 -1.37373737373737
1:17969534 G T 50112 -0.0272047244094488
1:17979118 G A 50112 -1.43975100044464
1:17987274 G A 50112 -0.769157202630006
1:17988105 A G 50112 -0.396707105719237
1:17991292 C A 50112 1.0506454816286
1:17995094 A G 50112 -0.774533269506941
1:18000613 A G 50112 -1.00481540930979
1:18010889 T G 50112 0.350059952038369
1:18012448 C G 50112 0.440734693877551
1:18019957 A G 50112 2.53067294584211
1:18020653 C G 50112 0.29640243902439
1:18023690 A G 50112 -0.878028202964927
1:18029917 C T 50112 -0.0677461139896373
1:18030010 A G 50112 0.51106833493744
1:18034007 G A 50112 0.716398204383417
1:18034588 T C 50112 -1.59858427960478
1:18039182 C A 50112 -1.21068032187271
1:18040004 T C 50112 -0.871320627044096
1:18044512 C G 50112 -2.65714285714286
1:18048610 G C 50112 0.0644359192952543
1:18048668 T C 50112 1.05078125
1:18049872 T C 50112 -1.50610855197276
1:18062545 T C 50112 -0.831314490803051
1:18064033 G C 50112 -1.3644747393745
1:18065802 T G 50112 0.691189050470488
1:18070195 A G 50112 -0.238603140227396
1:18074342 A C 50112 -0.520673014216773
1:18091132 A G 50112 0.078940338379341
1:18091841 T C 50112 1.92266089778259
1:18094782 T C 50112 -0.886312973695943
1:18099954 C T 50112 -0.995358090185676
1:18105189 G A 50112 -1.32767469403869
1:18108249 G C 50112 0.137272727272727
1:18110105 A G 50112 -0.964842011570984
1:18110520 A G 50112 0.354230235783634
1:18119446 T C 50112 2.55067264573991
1:18122943 C T 50112 -0.969650986342944
1:18131463 A G 50112 -1.14294592914854
1:18132305 G A 50112 -1.08442004118051
1:18134877 T C 50112 1.45888468809074
1:18138214 G T 50112 -0.817894902950923
1:18149510 T G 50112 -0.634883356818538
1:18152582 T C 50112 1.26428123038293
1:18154645 A G 50112 -0.585726718885988
1:18157046 A G 50112 -1.0226739640344
1:18157319 T C 50112 1.71185410334347
1:18159533 C A 50112 -0.170862837660635
1:18161005 G A 50112 -0.573333333333333
1:18164285 T C 50112 2.15454545454545
1:18173124 G A 50112 0.0184661206254654
1:18176036 T C 50112 -0.980095541401274
1:18183234 T C 50112 -1.11670641043625
1:18194658 C T 50112 1.04772666843925
1:18199860 A G 50112 0.789421651013346
1:18200862 G A 50112 -0.405861969390702
1:18203479 A G 50112 -1.75023126734505
1:18206412 T C 50112 -0.39587178241865
1:18208828 C T 50112 0.0314615384615385
1:18210909 C T 50112 0.869634340222576
1:18212230 T C 50112 0.805999310424089
1:18213429 A C 50112 -0.120016306563392
1:18217596 T C 50112 0.163872904678509
1:18218055 G A 50112 2.07089201877934
1:18219905 A G 50112 -2.30253933634522
1:18221784 A G 50112 0.277761304670126
1:18222257 T C 50112 0.775644028103044
1:18242493 T C 50112 -2.35379903747995
1:18242874 A C 50112 -0.037960102960103
1:18247914 C T 50112 0.885608856088561
1:18254238 T C 50112 0.228377645143787
1:18264969 C T 50112 -0.893289328932893
1:18269586 T C 50112 0.332558139534884
1:18275835 C A 50112 -0.620633893919793
1:18278002 T C 50112 1.08058968058968
1:18278422 G A 50112 -0.0651556060821373
1:18285258 G A 50112 -1.35688684075781
1:18287207 T C 50112 1.48222424794895
1:18303172 C T 50112 1.23642172523962
1:18305823 T C 50112 -1.11435815318922
1:18307823 G T 50112 2.18284459777325
1:18312084 C T 50112 -1.65026674570243
1:18313317 T C 50112 0.638197424892704
1:18320809 T C 50112 -0.709978070175439
1:18322260 A G 50112 2.04880367612106
1:18322825 G A 50112 -1.82154021028701
1:18324653 C T 50112 0.872824631860777
1:18326747 G C 50112 -0.748825503355705
1:18327051 T C 50112 2.26713286713287
1:18327313 G T 50112 0.599079666379063
1:18328408 T C 50112 -2.48376830044558
1:18329048 T C 50112 1.777844853607
1:18332664 T C 50112 0.292415902140673
1:18338598 A G 50112 -2.73555823616137
1:18347471 T G 50112 -0.917546709991876
1:18348655 A G 50112 0.427566807313643
1:18353340 G A 50112 0.490527182866557
1:18354052 G A 50112 -0.151700208188758
1:18354566 C T 50112 -1.58665966386555
1:18355412 T C 50112 0.555365853658537
1:18373601 G T 50112 -1.37921478060046
1:18381903 A G 50112 0.0455536626916525
1:18386767 T C 50112 0.791245791245791
1:18387592 A G 50112 -0.367477203647416
1:18391816 T C 50112 0.387983870967742
1:18392608 T C 50112 -0.789715768368911
1:18399535 A G 50112 -1.17461089494163
1:18408705 G A 50112 0.398986828774063
1:18414524 G A 50112 1.61835748792271
1:18415024 A C 50112 -0.509296390812979
1:18419341 T C 50112 1.33727541505572
1:18420275 A G 50112 -0.61917701863354
1:18422761 A G 50112 -0.432851239669422
1:18427087 T G 50112 -1.13314312886353
1:18428941 A C 50112 -1.30591016548463
1:18432024 A G 50112 -1.34158415841584
1:18435405 A G 50034 -2.81484570475396
1:18438930 T C 50112 -0.870007495449192
1:18440978 T G 49783 0.292463117382938
1:18442732 C T 50112 -0.514967637540453
1:18444061 A G 50112 -2.76176345909284
1:18447551 C T 50112 1.26667631312401
1:18454634 G C 49864 0.0592573221757322
1:18458104 C T 50112 1.10145888594164
1:18464161 G A 50112 1.29853951890034
1:18465434 A C 50112 -0.92178112851926
1:18466055 A G 50112 1.94464500601685
1:18473125 A G 50112 2.17574692442882
1:18475200 A G 50112 -0.899013278109392
1:18475260 T G 50112 -0.532023654405132
1:18475441 A G 50112 -1.35080707148347
1:18475788 A G 50112 1.77204559088182
1:18477036 C T 50112 0.257806718958118
1:18479440 G A 50112 -1.36937541974479
1:18480158 T C 50112 -0.5614347777654
1:18481632 T C 50112 -0.736405529953917
1:18483918 A G 50112 -0.820051746442432
1:18487810 C T 50112 -0.444780039395929
1:18487906 T C 50112 -0.0737706655362442
1:18488048 T C 50112 1.15233309404164
1:18489496 C T 50112 2.01098901098901
1:18489557 T G 50112 -1.13789824060865
1:18490595 A G 50112 -0.651159196290572
1:18494049 C A 50112 0.77307366638442
1:18494531 A G 50112 -0.59140201394268
1:18497435 A G 50112 1.85451505016722
1:18501459 G A 50112 -0.53841218925421
1:18503247 T C 50112 1.12833206397563
1:18503705 A G 50112 -0.338223817699391
1:18505039 G A 50112 1.15018441678193
1:18505339 C G 49602 0.872710622710623
1:18506689 A G 50112 0.224863502729945
1:18511260 T G 50112 -0.632180663373324
1:18512632 A G 50112 -0.786241007194245
1:18512983 C T 50112 -1.15426997245179
1:18513386 T C 50112 0.144021376085504
1:18513477 A C 50112 0.914896323622949
1:18517072 C T 50112 0.295920546774882
1:18519193 T C 50112 1.1111761263897
1:18520567 A G 50112 0.652145643693108
1:18521689 C T 50112 -1.4996992481203
1:18524972 G C 50112 0.34543795620438
1:18527295 T C 50112 -0.863537592351152
1:18529747 C T 50112 2.61942423283771
1:18532722 G A 50112 2.73410522039407
1:18539248 A G 50112 0.497499695084766
1:18542500 A G 50112 0.842864007688611
1:18552963 C T 50112 1.7874251497006
1:18557662 T G 50112 0.148988589211618
1:18557745 C A 50112 2.63330015640552
1:18560790 A G 50112 1.09955914768553
1:18565761 G A 50112 -0.939070227497527
1:18569189 G T 50112 -0.0239025590551181
1:18570722 G A 50112 -1.14541547277937
1:18577873 G A 50112 -0.603015075376884
1:18578248 G C 50112 -0.577521389681099
1:18579782 C T 50112 0.601114206128134
1:18582222 T C 50112 0.81377151799687
1:18583311 A G 50112 -0.417510259917921
1:18583411 G A 50112 0.619477666585306
1:18585686 T C 50112 -0.459239963224027
1:18588615 A G 50112 -0.611735330836454
1:18593342 G A 50112 -0.817204301075269
1:18594671 T C 50112 -0.853724850462208
1:18595859 T C 50112 -0.543388429752066
1:18609246 G A 50112 -0.508833922261484
1:18609821 T G 50112 0.358607095926413
1:18611086 T C 50112 0.501024170421958
1:18611187 G C 50112 0.293328335832084
1:18614465 C G 50112 -1.99281060435857
1:18615696 T C 50112 0.856951871657754
1:18626917 A G 50112 0.544508311325151
1:18630765 T C 50112 -1.38341568869673
1:18637568 T C 50112 -0.0600650372390643
1:18638627 T C 50112 -0.76989247311828
1:18640071 A G 50112 -0.731953428201811
1:18641629 A C 50112 -0.795389048991354
1:18646216 G C 50112 0.643335931410756
1:18648299 T G 49706 -1.17901017901018
1:18650777 A G 50112 0.985002205558006
1:18651744 C G 50112 -1.02374491180461
1:18656651 G T 50112 -0.0970847457627119
1:18658490 A G 50112 -0.330727130570758
1:18664626 G T 50112 -1.43717854518736
1:18665200 A G 50112 0.183638964754845
1:18666832 T C 50112 -2.41640178003814
1:18669450 A G 50112 0.794178794178794
1:18674492 C T 50112 0.512024825446082
1:18676034 C A 50112 2.215854112393
1:18678170 T C 50112 0.284143968871595
1:18678248 A C 50112 -0.207446016381236
1:18684123 A G 50112 -1.29035695258391
1:18685202 T C 50112 -0.349175010576787
1:18685434 G A 50112 1.33342902253481
1:18689077 A G 50112 -2.45070422535211
1:18689607 T G 50112 -2.12604263206673
1:18694036 A G 50112 0.987234674187324
1:18696215 A G 50112 2.4183546920215
1:18705500 C A 49751 -1.53418600978999
1:18707373 C A 49924 0.68762331838565
1:18709012 T C 50112 0.447368421052632
1:18712328 T C 50112 -1.15467676342729
1:18722491 G A 50112 1.31332007952286
1:18724039 T C 50112 -0.209776876267748
1:18724101 A G 50112 0.501805597351791
1:18726202 T G 50112 1.46869244935543
1:18730305 T C 50112 0.73399445821788
1:18731729 A C 50112 -0.486934673366834
1:18744198 G C 50112 0.475146198830409
1:18750539 T C 50112 0.649588867805187
1:18751864 G A 50112 0.37910404202539
1:18758343 T C 50112 0.356086596474624
1:18765153 C T 50112 1.29213483146067
1:18766556 G A 50112 0.00222415557830092
1:18766850 C T 50112 0.660215612417197
1:18767081 A G 50112 -0.189386865857454
1:18768843 C T 50112 -0.310544469081054
1:18770671 G A 50112 0.245229151014275
1:18774886 T C 50112 -1.61153987504594
1:18776939 C T 50112 0.528986339111468
1:18781486 G A 50112 0.220967991340653
1:18784198 A G 50112 0.561253561253561
1:18789789 T C 50112 -1.47597103357472
1:18795255 C T 50112 0.11575175358341
1:18796961 T C 50112 0.0768897448242658
1:18804386 G A 50112 -0.0342642320085929
1:18806245 A G 50112 -0.523101265822785
1:18807536 T G 50112 0.854135815527819
1:18807755 A G 50112 0.884940778341794
1:18807897 C G 50112 0.0369655172413793
1:18807953 A C 50112 -1.09446550416983
1:18808292 C A 50112 -0.0360343769183548
1:18808526 A C 50112 -0.0314894269077536
1:18811121 A G 50112 0.896315067046774
1:18813409 T C 50112 -1.39587041651833
1:18815112 G C 50112 -1.75784915193071
1:18822818 T C 50112 -1.63384813384813
1:18823830 T C 50112 0.518039215686274
1:18832314 T C 50112 -0.851222420989863
1:18835560 T C 50112 0.362794897844
1:18836205 T C 50112 -0.202610619469027
1:18838950 T G 50112 -0.245798110392839
1:18847892 T C 50112 2.11506675143039
1:18850444 G T 50112 0.318010865022984
1:18854369 A G 50112 -1.14043109079033
1:18855316 C T 50112 1.07645687645688
1:18859581 T G 50112 -0.811379097093383
1:18860592 G T 50112 2.26050023596036
1:18864481 C G 50112 -1.39795918367347
1:18873836 T C 50112 -1.48106239195348
1:18886500 C A 50112 0.182935370900987
1:18887706 C T 50112 -4.14096916299559
1:18894524 C T 50112 1.22156045265039
1:18896025 T C 50112 -3.41615255187886
1:18896214 A C 50112 0.694444444444444
1:18904569 T G 50112 0.194515011547344
1:18914423 T C 50112 0.329867674858223
1:18914528 C T 50112 -0.557741402613005
1:18915934 T A 50050 -1.01883561643836
1:18919015 T C 50112 -0.370565878378378
1:18919551 T C 50112 -0.976437323279925
1:18932439 T C 50112 -0.357136877354542
1:18933685 C A 50112 -0.832077178173048
1:18936844 A G 50112 0.512636815920398
1:18948634 A G 50112 -0.162535857716581
1:18949679 C A 50112 -0.385497237569061
1:18959163 A G 50112 -1.06444818871104
1:18959688 C A 50112 0.432624768946396
1:18976363 A G 50112 1.49317147192716
1:18977337 T C 50112 0.14858934169279
1:18979300 C T 50112 -0.852148579752367
1:18979874 T G 50112 -0.361787986962595
1:18987872 T C 50112 -1.0021616947687
1:18987883 T C 50112 0.967782691092862
1:18999444 G A 50112 -0.62451068955134
1:19001199 G A 50112 -1.03333333333333
1:19008873 A G 50112 -1.96256684491979
1:19012781 G A 50112 -1.65571321882001
1:19018405 A G 50112 -0.948563794255177
1:19021373 C T 50112 1.41709202275047
1:19021544 C T 50112 -0.809136832857457
1:19030005 G A 50112 -0.764952153110048
1:19031483 C T 50112 -0.967222541690627
1:19031561 C T 50112 -0.668881630814281
1:19031739 A G 50112 -0.404736656062213
1:19031966 T C 50112 -1.45031712473573
1:19035393 A G 50112 -0.252106371774618
1:19035498 G T 50112 0.0629978586723769
1:19036394 T C 50112 -2.04384896467722
1:19036483 T G 50112 -1.07138572285543
1:19040371 A G 50112 -0.327851291745432
1:19045819 G A 50112 -0.941133645345814
1:19046042 A G 50112 -1.82481751824818
1:19047314 A G 50112 -0.00393231599709333
1:19047565 G A 50112 -0.139802050194415
1:19049615 A C 50112 -1.5964035964036
1:19049946 A G 50112 -1.63479333744602
1:19050158 G A 50112 1.92517006802721
1:19050907 A G 50112 -0.235526596881008
1:19050951 A C 50112 -0.174742268041237
1:19054494 T G 50112 -1.36916234247591
1:19054657 C T 50112 -1.74484536082474
1:19055066 T C 50112 -0.0858288770053476
1:19057127 G A 50112 -0.0219812336563606
1:19057553 T C 50112 -1.18317314389191
1:19058745 A G 50112 0.07564451561249
1:19058929 A G 50112 -0.548184247759786
1:19059268 G A 50112 -0.712847838957963
1:19059471 C T 50112 0.63530303030303
1:19061621 A G 50112 -0.436739293764087
1:19065770 T C 50112 -1.26372498717291
1:19066232 G C 50112 -0.509709309167942
1:19069342 G C 50112 -1.50796311818944
1:19073190 T C 50112 -0.123355263157895
1:19077825 A G 50112 0.0717847249703205
1:19080849 C T 50112 -0.426058981233244
1:19088899 C T 50112 0.701423977951309
1:19093763 T C 50112 0.762777023971054
1:19096729 G A 50112 0.59954233409611
1:19097382 A G 50112 0.743642921550947
1:19097977 G T 50112 -1.32062966031483
1:19101073 G C 50112 0.265588914549654
1:19102402 A G 50112 0.495855263157895
1:19106254 C A 50112 1.29167194828242
1:19108960 T C 50112 1.55132519983172
1:19131155 G A 50112 -2.04832347140039
1:19131295 T C 50112 0.51578555472822
1:19131775 C T 50112 0.417061611374408
1:19132305 C A 50112 -0.835898082744702
1:19133990 G A 50112 -0.42515853119009
1:19138532 A G 50112 0.488958233317331
1:19139517 T C 50112 0.204259576901086
1:19141203 A G 50112 0.49489850714209
1:19145137 T G 50112 0.352003816793893
1:19149793 A G 50112 -0.748824714573539
1:19153362 A C 50112 -1.45993756503642
1:19155969 T C 50112 0.319940696812454
1:19157703 T C 50112 0.547209732874901
1:19160160 C T 50112 -0.752705011389522
1:19163567 T C 50112 0.357245131729668
1:19166829 G A 50112 -2.4289314516129
1:19174794 C T 50112 1.31727600815942
1:19175846 C T 50112 0.188047398248326
1:19178744 A G 50112 -0.664948453608247
1:19181015 C G 50112 0.0289909077358772
1:19181393 C T 50112 0.181545835829838
1:19186129 G C 50112 0.63114006514658
1:19186260 T C 50112 0.0732633921475123
1:19187768 A G 50112 1.39946140035907
1:19191326 A G 50112 -0.055423855963991
1:19192501 A G 50112 -0.0542591844973759
1:19192760 A G 50112 0.352501437607821
1:19194995 T C 50112 -0.741759738490875
1:19195951 T G 50112 -1.44617563739377
1:19198895 G A 50112 -1.14910204649868
1:19199304 A G 50112 0.0409137055837563
1:19203227 T C 50112 0.644588500563698
1:19203725 G A 50112 -0.967780429594272
1:19205124 T C 50112 1.76550067557424
1:19205258 T C 50112 0.820731433699798
1:19205672 G T 50112 -0.0742512224938875
1:19206805 T A 50112 0.785352372178719
1:19215440 G A 50112 0.0563755745239659
1:19226520 G C 50112 -0.813089005235602
1:19227791 A C 50112 -1.06666666666667
1:19230263 A G 50112 -0.26314395444312
1:19231017 G A 50112 -0.755017709563164
1:19231130 A G 50112 -0.0142936288088643
1:19238529 C T 50112 -0.903781979977753
1:19238942 T C 50112 -0.092743597291728
1:19239416 A C 50112 0.38035538005923
1:19239895 A G 50112 -0.890625
1:19240684 C A 50112 -0.648588312541037
1:19241966 A G 50112 1.87345385347288
1:19243822 C T 50112 -1.24529212940608
1:19244306 T C 49937 -0.227461350691619
1:19244363 A G 50112 0.12018927444795
1:19246539 A G 50112 1.09883076923077
1:19251434 A G 50112 0.809252669039146
1:19281981 A C 50112 -0.900664451827243
1:19284309 A G 50112 0.467978395061728
1:19290622 A G 50112 -1.36770345121432
1:19302706 A G 50112 -0.00862790697674419
1:19305638 A G 50112 -0.548132976209233
1:19307956 C T 50112 -1.60772104607721
1:19317338 A G 50112 1.20884721231271
1:19319245 T C 50112 -0.19594383775351
1:19328594 T C 50112 -0.298502415458937
1:19330496 G C 50112 0.0252791380999021
1:19334299 C T 50112 -0.158830004717723
1:19359756 C T 50112 -2.59068724442686
1:19362900 A G 50112 0.391763791763792
1:19364415 A G 50112 0.606709265175719
1:19365465 A G 50112 -1.25314513654495
1:19375841 A G 50112 -0.677369439071567
1:19378508 A G 49904 0.0602222222222222
1:19385772 T C 50112 0.200722222222222
1:19389204 A G 50112 0.611226611226611
1:19397229 G A 50112 0.262414056531704
1:19397576 T C 50112 0.692596566523605
1:19405654 C T 50112 0.470873786407767
1:19411500 T C 50112 -0.674054621848739
1:19412231 T C 50112 -0.456298449612403
1:19413261 T A 50112 -1.42474968710889
1:19413544 C A 50112 -0.590197069226882
1:19417204 A C 50112 0.354043545878694
1:19422191 A G 50112 -0.845702306079665
1:19433669 T G 50112 2.64332036316472
1:19448089 A G 50112 0.303670686942842
1:19462398 C T 50112 0.283834909716251
1:19470662 C T 50112 0.376365054602184
1:19471835 T C 50112 -0.981576692373608
1:19473295 T C 50112 0.496500777604977
1:19475792 T C 50112 1.46036249014972
1:19481906 C T 50112 0.0483698873740368
1:19499560 C T 50112 0.0197894980337728
1:19500287 C T 50112 1.92040577448303
1:19500551 C T 50112 1.90620490620491
1:19519782 T C 50112 1.34832864729772
1:19520260 T C 50112 -1.2096256684492
1:19540462 G C 50112 -0.60596546310832
1:19540663 C T 50112 0.0748753623188406
1:19549759 A G 50112 0.941443557225614
1:19555060 A G 50112 -0.424852552369331
1:19569915 C G 50112 0.949198905822587
1:19577330 C G 50112 0.383386581469649
1:19584030 A G 50112 0.478644501278772
1:19584529 A G 50112 0.258098307816277
1:19586967 G A 50112 0.26043599257885
1:19593748 C A 50112 1.10306917086578
1:19595396 T C 50112 -0.307941653160454
1:19611760 G A 50112 0.241172721478649
1:19612477 T C 50112 2.16474210931486
1:19622270 G A 50112 -0.43964552238806
1:19630293 C G 50112 2.36477987421384
1:19632332 C T 50112 1.94110196326789
1:19635011 T C 49999 0.0554301075268817
1:19635377 T C 50112 -0.91418585030734
1:19638090 C G 50112 -1.7070744746985
1:19638309 A G 50112 1.57923722979485
1:19638557 T G 50073 -0.621194029850746
1:19642673 A G 50112 -1.72985074626866
1:19644218 A G 50112 -0.717752808988764
1:19645355 G A 50112 -1.80827236075855
1:19648390 G A 50112 2.00317965023847
1:19652874 A G 49781 -0.0209290709290709
1:19661379 A G 50112 1.97867614393603
1:19666599 C T 50112 -1.38026592022393
1:19667552 T C 50112 -1.24043028778989
1:19670010 T C 50112 -0.799319727891156
1:19684980 A G 50112 -0.231123770067323
1:19688675 A G 50112 0.570425444031392
1:19697237 A G 50112 -1.34877072612922
1:19698314 T C 50112 -2.18602362204724
1:19701015 G A 50112 -1.33971883207168
1:19709334 G C 50112 0.564965197215777
1:19717338 A G 50112 0.196153846153846
1:19718824 A G 50112 1.99612113978815
1:19722082 T C 50112 -0.199429460580913
1:19737535 T C 50112 0.859592711682744
1:19742102 A T 49995 -0.401980633802817
1:19755486 C T 50112 0.948395490026019
1:19756653 G T 50112 -1.80949346925773
1:19756869 G A 50112 -2.03716170728423
1:19765518 G T 50112 2.34318455971049
1:19772363 G A 50112 -0.746456271730409
1:19778611 T C 50112 -0.191113490364026
1:19785992 A G 50112 -0.420526088831393
1:19795831 C T 50112 -0.150605326876513
1:19795951 A G 50112 1.28004375683701
1:19809002 C A 50112 1.12435151705707
1:19809171 T C 50112 1.48566531629791
1:19809385 A C 50112 -0.327873871115873
1:19809758 A C 50112 -0.418713294180459
1:19811652 A C 50112 0.477054195804196
1:19819745 A G 50112 2.43096357226792
1:19820119 T G 50112 -1.2598673823808
1:19822813 T C 50112 2.94471811713191
1:19832163 A G 50112 0.409539610120282
1:19841174 A G 50112 -0.872391930835735
1:19860697 T A 50112 -1.97370892018779
1:19878824 T C 50112 -0.38136170212766
1:19883125 T C 50093 -0.763149403033237
1:19884791 T C 50112 -1.68231203824424
1:19887955 C T 50112 0.67995337995338
1:19901924 T G 50112 -0.428200192492782
1:19903097 G A 50112 2.0533199195171
1:19904076 A G 50112 -1.75949367088608
1:19931166 T G 50112 1.25596276905177
1:19932633 G T 49903 0.875324394463668
1:19951404 G A 50112 1.02890173410405
1:19956522 T G 50112 1.89374579690652
1:19957908 T C 50112 -0.35801366263794
1:19960091 A G 50112 -0.187172489082969
1:19963047 C T 50112 -0.913955798361063
1:19970170 T C 49823 1.49016203703704
1:19973593 C A 50112 -1.66147186147186
1:19974669 A G 50112 -0.0524345047923323
1:19974794 C T 50112 1.60169274172865
1:19976782 G A 50112 2.15033301617507
1:19978895 A G 50112 -1.31284743668931
1:19982352 A C 50112 -2.74588235294118
1:19985080 T C 50112 0.672649572649573
1:19988475 T G 50112 -1.17321016166282
1:19989666 A G 50065 -0.614539946989777
1:19992372 T G 50112 2.33572216097023
1:19992513 T C 50112 -0.937336267421146
1:19993485 A G 50112 0.292884929100264
1:19996232 T C 50112 -0.884450036699172
1:19997908 T C 50112 1.98232323232323
1:20002682 A G 50112 -0.820837209302326
1:20003216 T C 50112 0.240579710144928
1:20006286 T C 50112 0.833548387096774
1:20009790 T C 50112 -2.66981132075472
1:20014523 C T 50079 -0.444244604316547
1:20015655 C A 50112 0.294329682517676
1:20015992 A G 50112 1.67067003792668
1:20027644 T C 50018 -0.755095332018409
1:20030375 T C 50112 -2.69127516778524
1:20030725 G T 50112 1.48956228956229
1:20031148 T C 50112 -2.49960870245735
1:20034763 A T 50112 0.657286568787384
1:20037489 G T 50112 -0.829856972586412
1:20039820 G A 50112 1.25669398907104
1:20041973 C T 50112 -2.54194792671167
1:20048720 G A 50112 -1.86266771902131
1:20049085 T G 50112 1.43754808925365
1:20050294 A G 50112 1.5902004454343
1:20051028 G A 50112 0.848538217682283
1:20053363 T C 50112 -1.79053583855254
1:20056558 A G 50112 0.0728783169973703
1:20057169 C T 50112 -0.729502196193265
1:20057205 C T 50112 -1.42583828416071
1:20062124 A G 50112 -1.00165152766309
1:20065080 G A 50112 0.117265193370166
1:20066380 A C 50112 -0.462594068171757
1:20069775 T G 50112 -1.33916849015317
1:20072082 T C 50112 -0.569653948535936
1:20078613 T C 50112 -1.67218390804598
1:20080048 T C 50112 -0.48377056469542
1:20081036 T G 50112 -1.0002756339581
1:20090481 G A 50112 -0.171781802407548
1:20097822 A G 50112 -0.144838045715524
1:20097941 T G 50112 -0.606525037936267
1:20111440 A G 50112 -1.02270577105014
1:20112903 T C 50112 -0.538852242744063
1:20113984 T C 50112 2.74936061381074
1:20128536 C T 50112 0.349247311827957
1:20140036 A G 50112 0.965636558883188
1:20140581 T C 50112 -0.0706854345165239
1:20140622 C T 50112 0.393739612188366
1:20141761 A G 50112 -0.0877697841726619
1:20142270 A G 50112 0.51784334929708
1:20142681 G A 50112 0.545595054095827
1:20143074 T C 50112 0.156124031007752
1:20144980 A G 50112 -0.0768663594470046
1:20147269 A G 50112 -0.469306930693069
1:20147978 C T 50112 -0.62012987012987
1:20153705 G A 49674 -0.868708053691275
1:20155678 T C 50112 -0.470419456209865
1:20158241 C T 50112 -0.319300417891967
1:20159504 G A 50112 0.223738872403561
1:20164602 A C 50112 -0.502966714905933
1:20171860 G A 50112 0.771030993042378
1:20181345 T C 50112 -0.866666666666667
1:20183342 T C 50112 -0.327762888223238
1:20191436 C T 50112 1.64581595774256
1:20193851 C G 50112 2.48487544483986
1:20197437 G A 50112 0.584140653031934
1:20200125 T C 50112 0.465901915386234
1:20212747 T G 50112 1.30839670960733
1:20216213 G A 50112 -0.388907014681892
1:20233051 G A 50112 -0.364445418676019
1:20233086 A G 50112 -0.2435548438751
1:20237348 A G 50106 -0.242925659472422
1:20243147 G T 50112 0.372004424234976
1:20243910 G A 50112 -0.291803278688525
1:20246876 T C 50112 -0.506113138686131
1:20247305 A G 50112 -1.03892359442576
1:20247890 G A 50112 -0.458483033932136
1:20248709 G A 50112 -1.07435477263417
1:20250336 G A 50112 -1.27594136246048
1:20251305 G A 50112 0.4525120440468
1:20263515 T G 50112 -2.48310610551274
1:20268939 G A 50112 0.54251012145749
1:20269169 T C 50112 -2.27473293079424
1:20275243 A G 50112 -1.02953787517866
1:20275868 C G 50112 -0.599807135969142
1:20278074 T C 50112 0.159931506849315
1:20279671 C A 50112 -1.086
1:20282314 C A 50112 -0.0742889012827663
1:20283943 A G 50112 0.175535792389561
1:20285200 T C 50112 -0.673816568047337
1:20289956 A G 50112 -0.565593464680442
1:20290088 T C 50112 0.107262103505843
1:20291950 A G 50112 -0.296358887693962
1:20293055 A G 50112 0.640916607606898
1:20295022 G T 50112 0.486418982204184
1:20297593 G A 50112 -0.733048585157501
1:20302406 A G 50112 -0.664705882352941
1:20303151 T C 50112 -0.709739731598211
1:20304785 T C 50112 -0.477523620089508
1:20304926 A G 50112 -0.697628458498024
1:20306279 G T 50112 -1.2577505407354
1:20307444 G A 50112 -0.619235095613048
1:20316055 C A 50112 0.631655197392249
1:20338267 A G 49704 -1.41477183628666
1:20338794 C A 50112 1.22665856991043
1:20346352 C T 50112 -0.548873302492165
1:20354769 G A 50112 2.32560214094558
1:20355944 A G 50112 -0.303034600113443
1:20361860 T C 50112 -0.385041551246537
1:20392618 T C 50112 -1.48271604938272
1:20394868 T G 50112 0.660276816608997
1:20404144 C T 50112 0.874430709173715
1:20406486 A G 50112 -1.64056150720355
1:20409394 C A 50112 0.402355486119457
1:20411332 T C 50112 -1.77883897925683
1:20421968 A C 50112 -1.22570281124498
1:20422613 T C 50112 2.32080200501253
1:20423210 C T 50112 -0.498317757009346
1:20423977 T C 50112 0.692934782608696
1:20425589 T C 49974 0.156172839506173
1:20435466 G A 50112 1.60589060308555
1:20440251 A G 50112 -0.949969116738728
1:20440990 A G 50112 -0.526946107784431
1:20441633 G A 50112 -1.64833509115564
1:20446610 G A 50112 2.40622505985634
1:20447401 C T 50112 -0.850199203187251
1:20451281 T C 50112 1.68334058286211
1:20453627 A G 50112 -0.193995510662177
1:20455220 A C 50112 0.152663568108688
1:20461403 T G 50112 -0.958148383005707
1:20465444 T C 50112 -1.6835057821059
1:20468047 C G 50112 1.58390410958904
1:20472808 T C 50112 3.21492537313433
1:20474812 T C 50112 2.1898916967509
1:20477682 A G 50112 0.0416896133935455
1:20484616 T C 50112 1.37231298366294
1:20490518 T C 50112 -1.24852895633323
1:20491842 G A 50112 -0.856448647228789
1:20493151 C G 50112 1.75482540150287
1:20493870 A G 50112 -1.10315985130112
1:20494741 G C 50112 -1.5966749433229
1:20501670 A G 50112 0.601890135853514
1:20502710 T C 50112 1.58342728297632
1:20502926 C A 50112 -0.870458135860979
1:20503183 A G 50112 -0.591480369258147
1:20504874 A G 50112 -1.42899584076055
1:20508413 A G 50112 0.637356635718187
1:20512144 C G 50112 0.208052516411379
1:20525952 A G 50112 -0.888021717000339
1:20529007 G A 50112 2.49091755938519
1:20529772 C A 50112 -1.11521603005636
1:20542907 A G 50112 -0.167606915377616
1:20551075 G A 50112 1.16630292448712
1:20551745 C T 50112 0.0356019358741682
1:20555321 G C 50112 1.21199812529292
1:20556029 G A 50112 1.11815933770562
1:20556579 A G 50112 0.504327385404424
1:20556940 C T 50112 0.237396538750941
1:20558439 T C 50112 -0.627868168544013
1:20569288 T C 50112 -1.20120284308365
1:20570924 T C 50112 -0.727920227920228
1:20571273 T G 50112 3.98716577540107
1:20571807 G A 50112 -0.219291553133515
1:20572621 C T 50112 -0.45085560741055
1:20573560 T C 50112 -0.650570342205323
1:20573768 C A 50112 0.567663043478261
1:20576773 T C 50112 -0.800962627406569
1:20583734 C G 50112 -1.66834487098804
1:20596449 C A 50112 0.793704379562044
1:20598460 T C 50112 0.217840375586854
1:20604236 G A 50112 -0.959080893925087
1:20608200 C T 50112 -1.62430939226519
1:20608598 T C 50112 -0.914576271186441
1:20615696 C T 50112 -0.989019607843137
1:20617419 C T 50112 -0.730579192972825
1:20620504 C G 50112 1.23861646234676
1:20620873 T C 49645 -1.58695010333629
1:20622867 T C 50112 1.097305991154
1:20623275 A C 50112 -0.756807866868381
1:20626189 A G 50112 1.37228607918263
1:20631431 C T 50112 -1.09535367545076
1:20632815 A G 50112 -1.85471537807986
1:20633829 G T 49932 -1.36184826724945
1:20639345 A C 50112 -0.56305599162742
1:20641487 T C 50112 -0.265246338215712
1:20642271 C G 49636 0.21865715983363
1:20642930 A G 50112 1.69402495075509
1:20643013 G C 49652 0.236928104575163
1:20645086 A T 50112 -1.91174377224199
1:20645330 A G 50112 -1.90100770598696
1:20651486 A G 50112 -1.39645587213343
1:20658453 G C 49994 0.647905759162304
1:20661893 C A 50112 -0.645928174001012
1:20662938 G A 50112 1.34161646586345
1:20671504 T C 50112 1.1724907063197
1:20671807 C T 50112 -0.181543967280164
1:20671961 A G 50112 1.21543264942016
1:20675257 G A 50112 1.17711530030688
1:20677490 A C 50112 0.204934464148034
1:20678551 G A 50112 0.15034188034188
1:20680718 A G 50112 0.648784462854815
1:20682348 T C 50112 0.55247691015953
1:20693834 T G 50112 2.18260869565217
1:20695335 G T 50112 0.022854387656702
1:20702231 A G 50112 -0.0658351893095768
1:20702881 C A 50112 1.44890768146582
1:20703026 T C 50112 0.404536135315223
1:20715869 C T 50112 3.15657999318724
1:20717718 T G 50112 -2.02341772151899
1:20725185 A G 50112 -0.755266418835192
1:20725924 T C 50112 0.26243854473943
1:20731874 T C 50112 2.07738095238095
1:20732420 G A 50112 -0.75434204349867
1:20732973 A G 50112 -0.825842696629214
1:20733236 C G 50112 -0.976261127596439
1:20735478 G A 49686 1.20766035994462
1:20738491 G C 50112 1.70755287009063
1:20755599 T G 50112 0.279166666666667
1:20757820 C T 50112 -0.64187411455171
1:20758227 C T 50112 -1.11024127310062
1:20762133 C A 50112 0.233354271356784
1:20765507 T G 50112 1.5348977741968
1:20767694 T C 50112 -0.0142251886244922
1:20768317 T C 50112 -1.53505882352941
1:20770061 T C 50112 -0.210052745888923
1:20771640 A G 50112 -1.74650867541261
1:20772817 G T 50112 0.334650648118874
1:20782750 G T 50112 0.0714397671294223
1:20785310 T C 50112 -1.33333333333333
1:20793015 C T 50112 1.68930523028884
1:20805567 A G 50112 -0.748344370860927
1:20807073 T G 50112 1.71757925072046
1:20808773 A C 50112 1.09669947886508
1:20818313 A G 50112 0.375172890733057
1:20819097 G T 50112 -0.637490317583269
1:20821534 C A 50112 0.771921301918873
1:20827107 T C 50112 -0.876814782226133
1:20829761 C A 50112 0.690631808278867
1:20834610 A C 50112 0.766379592281696
1:20856246 A G 50112 1.13309125355226
1:20865703 C T 50112 -2.41631009312862
1:20866699 T C 50112 -0.491525423728814
1:20881754 C T 50112 1.13238566131026
1:20883983 C T 50112 -0.0799285714285714
1:20884663 T C 50112 0.297189037245257
1:20884833 C T 50112 1.39299522401637
1:20898400 T G 50112 0.116874443455031
1:20898649 T C 50112 -0.511557788944724
1:20907051 A G 50112 -2.00284629981025
1:20916791 A G 50112 2.3147581139008
1:20918862 G A 50112 -2.04831358249772
1:20918912 C T 50112 -0.608835672997523
1:20921903 G A 50112 1.23335826477188
1:20924260 A G 50112 1.89067822855373
1:20926565 G A 50112 -0.880189174986863
1:20926957 A C 50112 0.00864125502398548
1:20928154 C T 50112 -2.36203866432337
1:20928284 T C 50112 1.63021868787276
1:20932889 T C 50112 -0.993258426966292
1:20945055 T C 50112 -1.70663114268798
1:20955183 C A 50112 -2.42278287461774
1:20956912 A G 50112 -0.408080808080808
1:20959746 C T 50112 1.59558823529412
1:20960385 T A 50112 1.00648882480173
1:20964328 A G 50112 1.67840861997513
1:20966880 C T 50112 1.68426501035197
1:20975168 T C 50112 1.42524417731029
1:20977000 C A 50112 -3.08332158466093
1:20980847 T C 50112 0.0259367007672634
1:20982913 C T 50112 -2.220868409393
1:20983655 A G 50112 -0.738847583643123
1:20986078 A G 50112 2.02876140405134
1:20992819 G C 50112 1.52908656866441
1:20993162 A G 50112 -3.10938712179984
1:20997340 G T 50112 -0.0327178845251134
1:21005316 T G 50112 -1.3887093298858
1:21009089 A G 50112 1.71638141809291
1:21009800 G A 50112 -0.759533745862714
1:21012097 A G 50112 0.0908810844115835
1:21013644 T C 50112 -0.538794971824881
1:21015077 T C 50112 -0.603377984857309
1:21016307 G A 50112 -0.515559579042662
1:21020128 T G 50112 1.16823406478579
1:21024901 C T 50112 0.740412528647823
1:21026949 T C 50112 0.117635135135135
1:21028647 T G 50112 -0.495690747782003
1:21029232 C T 50112 -0.194704049844237
1:21034646 T C 50112 -0.369870759289176
1:21036265 T C 50112 -1.5696316262354
1:21037956 T C 50112 -0.216491754122939
1:21040310 C T 50112 1.37430512662137
1:21041555 A G 50112 1.45161290322581
1:21042033 C T 50112 -0.318918918918919
1:21043790 T C 50112 1.10406897594918
1:21065167 A G 50112 -0.470006281407035
1:21088111 C T 50112 0.329962406015038
1:21096594 G C 50112 0.13454011741683
1:21100876 T C 50112 -0.662364481156428
1:21129777 A G 50112 -0.148281332628239
1:21152384 A G 50112 0.16804979253112
1:21171386 G A 50112 2.26931870141747
1:21174429 C T 50112 -0.559318330784357
1:21180181 C T 50112 -0.647741530740276
1:21189666 T C 50112 0.716475095785441
1:21197546 C A 50112 -0.345014245014245
1:21202912 T C 50112 -1.37394136807818
1:21232111 C T 50112 0.195204949729312
1:21234923 T C 50112 -0.207497685899414
1:21245575 T C 50112 -0.39489932885906
1:21261989 G A 50112 -1.21730769230769
1:21264438 T C 50112 0.206273369339427
1:21264825 C T 50112 0.747271487039563
1:21267993 C G 50112 0.0230370774263904
1:21268194 C G 50112 -0.888623707239459
1:21276433 T C 50112 -0.987236758136567
1:21277141 A G 50112 -0.60456333595594
1:21279885 G A 50112 -1.33791606367583
1:21304406 T C 50106 -0.0797808219178082
1:21309590 C G 50112 -0.540080971659919
1:21311792 G A 50112 -1.04477611940298
1:21317524 A G 50112 -0.136150162212266
1:21325360 A C 50082 -0.0792373540856031
1:21342770 G A 50112 0.518250688705234
1:21351885 T C 50112 -0.878048780487805
1:21354542 C T 50112 -0.102678571428571
1:21387346 T C 50105 -1.0484693877551
1:21392684 T C 50112 0.730769230769231
1:21405021 A C 50112 0.339528130671506
1:21417990 T C 50112 -0.38468992248062
1:21492162 C G 50091 -1.08035714285714
1:21507940 A C 50112 -0.877627118644068
1:21525228 C T 50112 -0.25869941741458
1:21536127 C A 50112 0.721387283236994
1:21537816 G A 50112 0.551246537396122
1:21544247 A T 50112 -0.367335243553009
1:21552149 T C 50112 -0.480817051509769
1:21554319 A G 50112 0.200344234079174
1:21564039 T G 50112 0.728764874846122
1:21564970 C T 50112 0.141200894282977
1:21571475 A G 50112 -0.792718731650029
1:21573855 A G 49882 -0.69142091152815
1:21576796 T C 50112 1.28908278799211
1:21578857 T C 50112 -0.663783160322953
1:21588116 A G 50112 -0.508558888076079
1:21594662 T C 49672 0.753180661577608
1:21597985 C T 50112 -0.353639487660106
1:21598160 T C 50112 -0.156068268015171
1:21614370 C T 50112 1.25182967398536
1:21631663 A G 50112 0.72135291285508
1:21632046 T C 50112 0.243562135486765
1:21632187 A G 49805 0.0226831683168317
1:21639984 A G 50112 0.833759590792839
1:21640125 A G 50112 -0.555838209107097
1:21640387 T C 50112 0.180194174757282
1:21646699 A G 50112 0.423317683881064
1:21647223 A G 50112 0.730526533567808
1:21652351 T C 50112 0.734888888888889
1:21653123 T G 50112 -0.0474018246727489
1:21653686 T C 50112 -0.486178299930891
1:21658347 G T 50112 0.586172344689379
1:21659686 A G 50112 0.226029289859077
1:21659702 A G 50112 0.36811320754717
1:21659866 A G 50112 0.307889016749776
1:21664475 T C 50112 -0.11366090712743
1:21669360 T C 50112 -0.70236220472441
1:21671184 G A 50112 1.6841704718417
1:21673934 T G 50112 -0.447791798107256
1:21678600 G T 50112 -0.0724303135888502
1:21679269 G T 50112 1.1806554756195
1:21682336 A G 50112 -1.02966381015162
1:21684387 A G 50112 0.655172413793103
1:21684697 A G 49707 -0.108136482939633
1:21698682 A G 50112 0.927655677655678
1:21705311 G A 50112 -0.386998394863563
1:21705725 C G 50112 -0.236228003060444
1:21708196 A G 50112 0.621224165341812
1:21721038 A G 50112 0.0295407921729525
1:21731478 C T 50112 0.794357832219748
1:21731734 T C 50112 0.345648312611012
1:21743778 G A 49999 1.14033316506815
1:21743972 G A 50112 1.84117737237467
1:21755517 T C 50112 1.18189711308878
1:21755747 G A 50112 0.746166666666667
1:21761072 C T 50112 -0.159476605868358
1:21775584 T C 50112 0.763483424047501
1:21793378 C T 50112 0.978431149960268
1:21796237 A G 50112 1.74514106583072
1:21797204 C G 50112 -0.620177232447171
1:21800219 C T 50112 0.581086863500214
1:21817365 G A 50112 0.542996996328846
1:21819738 T G 50112 -0.511578387010913
1:21820961 C T 50112 0.849092344119968
1:21821757 A G 50112 0.765671877467235
1:21826530 T C 50112 0.0827420324714372
1:21826760 A G 50112 0.374628004578405
1:21830340 C T 50112 -0.49127992905705
1:21839690 C T 50112 0.157971225112629
1:21840048 A G 50112 1.2173189009159
1:21840709 G T 50112 1.08073115003808
1:21844496 G A 50112 0.343197929560031
1:21845402 A G 50112 -0.83356708742403
1:21846434 T C 50112 0.172442396313364
1:21856633 A G 50112 0.18169014084507
1:21857130 A G 50112 0.546529873264937
1:21861020 T G 50112 -1.8662027518583
1:21870726 G A 50112 1.0961682945154
1:21875390 A G 50112 0.426302508534956
1:21875916 T C 50112 0.474918373404571
1:21876492 T C 50112 -1.15568181818182
1:21883742 A G 50112 -0.97629009762901
1:21889760 A G 50112 0.702722590139809
1:21891931 T C 50112 0.36601961176706
1:21892266 A G 50112 0.270580474934037
1:21892479 T C 50112 -0.107814407814408
1:21894307 C T 50112 -0.0706
1:21905604 T C 50112 -0.53687907676869
1:21906604 T C 50112 -0.640728692257645
1:21909424 G A 49889 0.808417997097242
1:21912558 A G 50112 -0.423272905438511
1:21916837 T C 50112 1.29054916985951
1:21917234 C T 50112 0.666219839142091
1:21924912 G A 50112 0.0970347003154574
1:21924946 C T 50078 -0.986962190352021
1:21926498 A G 50112 -0.728458737864078
1:21935358 T C 50112 -0.662082514734774
1:21940555 T C 50112 0.913622824894184
1:21942683 C T 50112 0.239983812221773
1:21943820 A G 50112 -0.582269888677708
1:21944352 G A 50112 -0.72993119266055
1:21946831 T C 50112 1.60869565217391
1:21952884 A G 50112 1.03012048192771
1:21953026 C A 50112 0.685502958579882
1:21953436 A G 50112 -0.797856401982252
1:21957666 T C 50112 0.323419626730885
1:21959957 A G 50112 1.62990736656374
1:21968741 T C 50112 -2.14211550940947
1:21976289 T C 50112 -1.07468064199148
1:21979230 C T 50112 -2.17431052872162
1:21980750 C A 50112 1.51944657955419
1:21983793 T C 50112 1.4768115942029
1:21991760 T C 50112 -0.477008928571429
1:21993041 T C 50112 0.891757246376812
1:21997145 A G 50112 -0.309742245522062
1:21997157 C T 50112 -0.469753610875106
1:21999437 C T 50112 1.23957754307949
1:22002867 A G 50112 -0.456128863279204
1:22004294 C T 50112 -0.286309992132179
1:22004400 A G 49795 -1.20088790233074
1:22005511 C T 50112 0.83278364116095
1:22012208 T C 50112 -0.661873638344227
1:22014549 T G 50112 -1.34320987654321
1:22025098 A G 50112 0.329672727272727
1:22030884 C T 50112 2.28732183045761
1:22031511 A G 50082 -0.419989451476793
1:22038066 A C 50112 1.41298342541436
1:22050649 C A 50112 -0.938809831824062
1:22054262 C T 49947 0.533840402217352
1:22071992 C G 50112 0.146840775063184
1:22077515 G A 50112 -0.851756007393715
1:22080687 G C 49747 1.23096539162113
1:22108543 A G 50112 0.369470046082949
1:22110155 A G 50112 0.300117577895356
1:22120799 C A 50112 0.116945288753799
1:22129361 G A 50112 1.27127239941395
1:22138005 C T 50112 -0.533601378518093
1:22138467 C G 50112 -0.722066420664207
1:22139854 T C 50112 -0.810086682427108
1:22139894 C T 50112 0.270124785906533
1:22141983 C T 50112 0.468642951251647
1:22143382 A G 50112 -0.38696360673547
1:22145180 G T 50112 -0.161398017736046
1:22146178 T G 50112 -0.159777967549103
1:22147739 C A 50112 0.294830741079597
1:22148817 A G 49928 1.1104033970276
1:22151809 T G 50112 -0.0201221640488656
1:22155353 A G 50112 0.506674831598285
1:22159008 A C 50112 1.45129948991984
1:22160020 T C 50112 -0.550904033379694
1:22160043 T C 50112 -0.371491228070175
1:22160870 T C 50112 -0.234715821812596
1:22161275 A G 50112 1.44262295081967
1:22163402 A G 50112 -0.25468509984639
1:22165963 C T 50112 -0.624110953058322
1:22165987 A G 50112 1.45633426454512
1:22167605 T C 50112 -0.440773286467487
1:22168310 G A 50112 1.0136357311813
1:22168845 T A 50112 0.512102874432678
1:22168855 A G 50112 -0.320081411126187
1:22168968 A G 50112 0.31271690629648
1:22169186 G A 50112 0.867223065250379
1:22169325 T C 50112 0.226669847328244
1:22179244 T C 50112 0.786959818043973
1:22180723 T C 50112 0.84947049924357
1:22181360 C G 50112 -0.834164023561396
1:22181895 T C 50112 0.855631141345427
1:22182115 A G 50112 -0.0461311717022845
1:22185222 A G 50112 0.927633179275116
1:22185862 T C 50112 -0.373677248677249
1:22187452 A G 50112 -1.61673261729791
1:22191454 G A 50112 1.61800313345677
1:22193100 G T 50112 0.881908685204257
1:22198955 A G 50112 0.194422623723488
1:22202483 A G 50112 1.1891797556719
1:22212125 A C 50112 -0.590130353817505
1:22212909 G A 50112 0.511618257261411
1:22214279 A C 50112 -0.0529941467807294
1:22215242 T C 50112 0.933765632237147
1:22216422 A G 50112 1.20276742948377
1:22220638 A G 50112 0.925278810408922
1:22225921 T C 50112 0.138127659574468
1:22240123 T C 50112 0.00139115969581749
1:22248903 C G 50110 -0.195482625482625
1:22249307 A C 50112 -0.0445862335653519
1:22254558 G A 50112 0.329648894668401
1:22256814 A G 50112 -1.70597915523862
1:22267966 T C 50112 1.70760697305864
1:22277659 G T 50112 0.525714285714286
1:22278138 T C 50112 -1.13405994550409
1:22290429 T C 50112 0.989955805544395
1:22291122 A G 50112 -0.706983805668016
1:22304142 A T 50112 0.0400556586270872
1:22307340 C T 50112 -0.541410317084714
1:22310190 C T 49857 0.681106719367589
1:22310807 G A 50112 -1.29618473895582
1:22310811 A G 50112 -0.61569416498994
1:22312998 T C 50112 -1.28299046663322
1:22313103 G C 50112 -1.11040876527602
1:22345006 T C 50112 0.132419892706974
1:22345093 A G 50112 0.764723378941106
1:22348104 T C 50112 -1.01021241830065
1:22350547 T C 50112 -0.993871714558083
1:22354045 T C 50112 0.136774193548387
1:22361472 C T 50112 0.737962962962963
1:22364283 A G 50112 0.765460030165912
1:22364827 T G 50112 -1.21306237218814
1:22366426 T C 50112 -0.323507057546146
1:22373624 T C 50112 -0.313849092645654
1:22374400 A G 50112 -0.384185303514377
1:22389388 G A 50112 0.966863517060368
1:22394625 G A 50112 1.13046402151984
1:22403107 C T 50112 0.0330130756111427
1:22419759 A G 50112 -0.11132224861441
1:22430386 A G 49897 -1.46343311860553
1:22431471 C T 50112 1.16279069767442
1:22441982 T C 50112 1.43633892161305
1:22443760 T C 50112 0.680729166666667
1:22445991 C T 50112 0.530979032003784
1:22447523 G A 50112 -0.258908780903666
1:22449360 T C 50112 -0.184574151280524
1:22451845 T C 50112 -0.174842091116785
1:22453842 C T 50112 0.0829155060352832
1:22464564 T C 50112 -0.367688022284123
1:22475649 T C 50112 0.84192439862543
1:22479378 T C 49816 -0.369964157706093
1:22483584 A G 50112 -0.95463601532567
1:22486501 A C 50112 -0.445083758193736
1:22501421 A G 50112 -1.93079584775086
1:22502885 C A 49972 -1.94304
1:22508922 C T 50112 0.887819501420006
1:22514071 T C 50112 0.473189415041783
1:22515497 A G 50112 -0.557842733635241
1:22516420 T C 50112 -0.390307328605201
1:22517559 G T 50112 1.14086081609838
1:22518578 A G 49796 -1.55305466237942
1:22531051 T C 50112 0.420693575895395
1:22532057 C T 50112 -1.32242990654206
1:22533564 A G 50112 -0.832552693208431
1:22537373 A G 50112 0.385343915343915
1:22550357 G A 50112 1.08540436633256
1:22556224 C T 50112 -0.0137845622119816
1:22556740 C T 50112 -1.18805309734513
1:22558048 A G 50112 0.515363436123348
1:22558062 T C 50112 0.560998586905323
1:22561733 T C 50112 1.42271293375394
1:22564899 T C 50112 -2.06945717486506
1:22565371 T C 50112 1.28662618713997
1:22573163 G A 50112 0.745609548167093
1:22573942 T C 50112 -2.43226695239553
1:22577371 T C 50112 -1.80627474870545
1:22577449 G A 50112 1.48772504091653
1:22578224 A C 50112 0.598509052183174
1:22578404 A G 50112 -1.87211176786674
1:22578436 A G 50112 1.16664369400413
1:22585468 A G 50112 -1.51635846372688
1:22600470 T C 50112 -1.39130434782609
1:22608214 A G 50112 0.306896121710937
1:22608608 T C 50112 0.640044994375703
1:22611787 T C 50112 1.54420432220039
1:22615392 T C 50112 0.67727009832273
1:22617572 G A 50112 0.027369526094781
1:22618736 T C 49735 0.514783927217589
1:22623542 T C 50112 0.912178666976852
1:22628954 T C 50112 0.76521017699115
1:22632699 A G 50112 -0.737154629180805
1:22635450 T C 50112 1.08464566929134
1:22638050 G A 50112 0.0237672880336741
1:22639964 T C 50112 -1.32699083861875
1:22641134 A G 50112 -0.127780792186652
1:22649994 G A 50112 1.87800735918483
1:22651922 A G 50112 -0.75026455026455
1:22652911 T C 50112 -1.65851851851852
1:22654111 A G 50112 1.17085731596486
1:22664774 T C 50112 -0.495640408899579
1:22664835 A G 50112 2.01219977125429
1:22670695 G A 50112 -1.14830072090628
1:22675846 A G 50112 -0.1640625
1:22677703 C T 50112 0.942795466810577
1:22679088 A G 50112 1.82311320754717
1:22685034 T G 50112 0.37991410637595
1:22689344 T G 50112 1.32530120481928
1:22698447 G A 50112 -0.13791452172872
1:22699566 G T 50112 -0.776653171390013
1:22699970 A G 50112 -0.1137311286844
1:22702231 C T 50110 -0.110043041606887
1:22702858 T G 50112 0.630394951140065
1:22711473 C G 50112 -0.103759578544061
1:22713451 T C 50112 1.44050705848459
1:22713774 A C 50112 -1.95238095238095
1:22719071 C T 50112 1.5741254858412
1:22724013 A G 50112 0.79273369496657
1:22724562 A G 50112 0.0367164898746384
1:22725826 A G 50112 -0.0516030013642565
1:22726371 A G 50112 -3.08039994521298
1:22728093 A G 50112 -0.43650406504065
1:22738249 C G 49697 -1.37555012224939
1:22738819 A G 50112 -1.28716216216216
1:22756766 G A 50112 0.564327485380117
1:22772772 C T 50112 -1.12119366626066
1:22780927 T C 50112 -1.14187178793616
1:22787205 G A 50112 -0.189174956114687
1:22793532 A G 50112 -1.13975648491265
1:22801905 T C 50112 0.82349537037037
1:22804658 T G 50112 0.676884422110553
1:22810782 A G 50112 0.0967348927875244
1:22821166 A G 50112 -0.628986866791745
1:22821844 T G 50112 -0.396214896214896
1:22833848 G A 50112 1.50108178277802
1:22835677 A G 50112 0.0444476327116212
1:22846843 C G 50112 -0.264970717423133
1:22848972 C A 50112 -1.02661207778915
1:22849003 C A 50112 0.840166461159063
1:22852880 C G 50112 0.468128342245989
1:22855814 A G 50112 0.426047769265435
1:22855991 T C 50112 0.273547767642823
1:22857657 A T 49961 0.275451127819549
1:22859343 T C 50112 -2.0107948969578
1:22866290 A C 50112 1.00121543603768
1:22868956 T C 50112 -0.371973503883052
1:22869102 C T 50112 0.948736998514116
1:22871312 A G 50112 0.229661016949153
1:22877240 G A 50112 0.408366219415943
1:22880124 A G 50112 -1.4901768172888
1:22885071 A G 50112 1.99555884529978
1:22885573 A G 50112 0.416164554332017
1:22886420 T C 50112 1.89613387189844
1:22895820 A G 50112 0.377131394182548
1:22899048 A T 50112 0.0399603174603175
1:22899717 T C 50112 1.73897623832604
1:22902523 T C 50112 -0.896377422072452
1:22902772 T C 50112 -1.1293023255814
1:22907482 A G 50112 -0.580867970660147
1:22912241 T C 50112 -0.540164778578785
1:22915858 T C 50112 -1.16165718927701
1:22923689 A C 50112 0.0752380952380952
1:22923859 A C 50112 -0.219365837026935
1:22923873 C G 50112 -2.80529300567108
1:22924783 T C 50112 1.11116429340672
1:22936072 G A 50112 -2.24199288256228
1:22936914 T G 50112 0.543088418430884
1:22937703 T C 50112 0.761223162003904
1:22940094 A G 50112 -1.51917404129794
1:22940109 G A 50112 0.153430005577245
1:22950466 A G 50112 0.139776871915898
1:22955721 T G 50112 -0.263333333333333
1:22963687 T C 50112 1.21526535480024
1:22966609 G C 50112 -1.54765374526377
1:22977827 A G 50112 -0.199758919961427
1:22987958 A G 50112 -1.375
1:22991844 A C 50112 -1.32006920415225
1:22991921 G A 50112 -0.20843989769821
1:23007175 T C 50112 0.417965304322258
1:23008298 A C 50112 -2.30974930362117
1:23010566 G A 50112 -0.362966461974492
1:23015238 C T 49577 -0.450416281221092
1:23016103 C T 50112 -0.993211709800594
1:23019481 A G 50112 -0.561729790842284
1:23026445 A C 50112 0.356951423785595
1:23047050 T G 50112 0.0754777070063694
1:23061551 A G 50112 -1.20669456066946
1:23061649 T C 50112 1.32488192890877
1:23066236 A G 50112 0.0784606205250597
1:23076839 G A 50112 -1.13654680719157
1:23078139 T C 50112 1.06950880444856
1:23079149 T G 50112 -0.301241868716736
1:23080033 A C 50112 2.06242197253433
1:23082667 A G 50112 0.497572078907435
1:23086441 G A 50112 -1.95649290356811
1:23090913 T C 50112 -0.980366913421307
1:23096818 C A 50112 -1.39395262525925
1:23102372 G C 50112 -0.733492554088227
1:23121397 G T 50112 1.32459564974902
1:23123589 T C 50112 -1.37086432418569
1:23125568 C T 50112 -0.282002457002457
1:23132591 A G 50112 0.0441671751067724
1:23143193 G A 50112 0.555712769720552
1:23143778 A G 50112 -0.560919245089228
1:23143828 C T 50112 0.422197640117994
1:23147199 T C 50112 -0.0233081369497554
1:23149821 C A 50112 0.0279463390170512
1:23156102 T C 50112 1.68380607978303
1:23164756 G T 50112 -0.177892283155441
1:23166093 C T 50112 -0.465348525469169
1:23174911 A G 50112 1.16550925925926
1:23182684 A G 50112 -1.02333233622495
1:23183006 T C 50112 3.37848101265823
1:23184206 A C 50112 1.69444444444444
1:23184590 A G 50112 0.0585459183673469
1:23184933 A G 50112 -0.289462032322338
1:23193105 C G 50112 -1.09820912767187
1:23210282 G A 50112 2.18458128858635
1:23210388 A T 49795 0.659069767441861
1:23210559 T C 50112 -2.03546028248022
1:23213647 A G 50112 -0.846959323399114
1:23229984 G A 50112 0.803090128755365
1:23234946 A G 50112 2.10642665403442
1:23235358 A G 50112 2.10547095318669
1:23244604 A G 50112 -0.739696312364425
1:23250277 G A 50112 -0.448968105065666
1:23261103 T C 50112 -1.67904993909866
1:23263234 G T 50112 0.438308385409098
1:23277355 A G 50112 -0.191430332922318
1:23278427 G A 50112 -0.986125385405961
1:23278632 G A 50112 -0.280722189866045
1:23283183 T C 50112 0.947136563876652
1:23287199 A G 50112 0.737468813789975
1:23289841 T G 50112 -0.19775641025641
1:23294738 T G 50112 0.471117021276596
1:23326567 C A 50112 -0.942926045016077
1:23344144 C T 50051 0.120233050847458
1:23345510 T C 50112 -0.351836734693877
1:23358028 G T 50112 1.31914893617021
1:23366884 G A 50112 -0.641031822565092
1:23386753 G A 50112 0.129380053908356
1:23392108 G A 50112 0.72401927047488
1:23407500 T C 50112 -1.0446017699115
1:23410979 G A 50112 1.87076493188963
1:23418803 C G 50112 -0.947227533460803
1:23419283 A G 50112 -1.24558670820353
1:23450118 A G 50112 0.235143175901822
1:23453229 T C 50112 0.433370247323736
1:23458118 C T 50112 1.46924540266328
1:23470460 T C 50112 -0.88758311427246
1:23471765 A C 50080 0.436475696876313
1:23487235 C G 49782 -0.574076655052265
1:23507068 G A 50112 -0.036923539131741
1:23508165 A G 50112 -1.12262658227848
1:23512452 T C 50112 0.815446576640607
1:23513456 T G 50112 -1.3038752362949
1:23514472 A G 50112 -0.255547850208044
1:23520797 C T 50112 -1.11713836477987
1:23521340 A G 50112 0.633251833740831
1:23521835 A G 50112 -0.404500949875785
1:23532818 A G 50112 1.1700656757691
1:23545972 G A 50112 -0.124941268598277
1:23547246 G A 50112 -1.30733302195236
1:23553778 C G 50112 -0.975521305530372
1:23564656 A C 50112 -1.08440123729563
1:23590184 G A 50112 -0.241711229946524
1:23600312 C T 50112 0.638421052631579
1:23600796 G C 49994 -1.02837684449489
1:23618624 T A 49679 -0.0358066015806602
1:23622513 A G 50112 -2.01152882205514
1:23622851 C T 50112 0.407422680412371
1:23633381 C T 50112 1.98434564809017
1:23640663 G A 50112 -0.567843227137291
1:23642837 G A 49584 -0.775598086124402
1:23654791 C T 50112 0.822716049382716
1:23666625 G C 49956 0.445278969957082
1:23669856 A G 50112 -0.698216235893702
1:23677395 C G 49881 0.322184732180515
1:23687116 C T 50112 0.818450912678836
1:23690673 T C 50112 -0.341913580246914
1:23693385 C T 50112 -0.903051844588798
1:23709173 A G 50112 0.199615250087443
1:23709806 T C 50112 0.897267206477733
1:23724972 T C 50112 0.0616582684379295
1:23726583 A G 50112 -1.58489583333333
1:23729223 T C 50112 1.58355437665782
1:23730504 A C 50112 1.01524879614767
1:23737013 T C 49892 -1.01288659793814
1:23748688 T C 50112 1.16976411722659
1:23767487 T C 50112 0.857383966244726
1:23767536 T C 50112 0.62344398340249
1:23767669 G A 50112 0.0642248062015504
1:23769674 A G 50112 0.47544731610338
1:23775425 A G 50112 -0.930232558139535
1:23783387 G A 50112 -0.126958882854926
1:23788404 T G 50112 0.0735142118863049
1:23798526 A C 49688 -1.12757871878393
1:23809597 A G 50112 -0.110733844468784
1:23811081 C T 50112 0.160219922380336
1:23812840 C T 50112 -0.0872940074906367
1:23817182 T C 50112 -2.32619439868204
1:23829648 C T 50112 0.301104565537555
1:23835794 A G 50112 -0.876627500793903
1:23844167 T C 50112 1.15256653992395
1:23847529 T C 50112 -1.82924403183024
1:23849147 T C 50112 1.50925925925926
1:23875266 A G 50112 -1.11359724612737
1:23880912 A G 50112 1.31474597273854
1:23886935 T G 50112 1.02874289324068
1:23889095 C G 50112 -0.296116504854369
1:23890507 A G 50112 1.17234600262123
1:23899706 A G 50112 0.590866290018832
1:23900159 T G 50112 0.765075376884422
1:23909515 C G 50112 -0.776409157852457
1:23910170 A G 50112 -0.460547504025765
1:23917707 C A 50112 -0.410219936535726
1:23921172 A G 50112 -0.2907681465821
1:23922916 T C 50112 -1.67884750527056
1:23927929 C T 50112 0.164162646450724
1:23933265 C G 49661 0.00788235294117647
1:23935397 C T 50112 -0.476899924755455
1:23937017 C T 50112 1.82657120127287
1:23940184 T C 50112 -0.190214216163583
1:23944851 C T 50112 -0.169238817682448
1:23945583 A G 50112 -1.23732809430255
1:23950177 T C 50112 -0.894290017800904
1:23957318 G A 50112 1.15032178976402
1:23958921 A G 50112 0.390292115088952
1:23965704 C A 50112 0.879630867995185
1:23966837 T C 50068 0.86035012695443
1:23970130 T C 50112 1.18869278232171
1:23970162 T C 50112 0.571484375
1:23970650 A C 50112 0.157432114267776
1:23979028 C T 50112 -0.228470754052149
1:23989270 A G 50112 -1.09819360815192
1:23991742 G T 50112 -1.37400722021661
1:23996249 A G 50112 0.642886768975529
1:24003061 A G 50112 0.196253709198813
1:24006548 C T 50112 0.0852895752895753
1:24021224 T C 50112 -0.196941489361702
1:24023011 T C 50112 -1.09352517985611
1:24023439 G A 50112 0.268936527952921
1:24038231 C T 50112 -0.712612612612613
1:24039173 A G 50112 -1.08955223880597
1:24043985 C T 50112 0.0385443037974684
1:24059856 A T 50112 0.997937080969572
1:24077451 T C 50112 -1.16129032258065
1:24083649 C T 50112 1.27871300570187
1:24088128 A G 50112 -0.579399141630901
1:24100223 C T 50112 0.0279706066291432
1:24119627 T C 50112 -0.333640081799591
1:24134721 T C 50112 -0.269047619047619
1:24143932 A G 50112 -0.169542253521127
1:24158398 A G 50112 0.00938232994526974
1:24174093 G T 50112 0.453235155882814
1:24175763 G A 50112 0.260469483568075
1:24182986 G T 50112 -0.10485312899106
1:24193741 C T 50112 0.21234684260132
1:24201357 A G 50112 0.228012519561815
1:24201920 T C 50112 0.236167552360113
1:24203848 A G 50112 0.0720588235294118
1:24216393 T G 50112 -0.355525515376816
1:24219158 G T 50112 -0.56684755796744
1:24228978 T C 50112 0.957867017774852
1:24235932 T C 50112 0.0442953020134228
1:24245923 A G 50112 -0.219390476190476
1:24286897 T C 50112 -1.77002181364911
1:24294587 A G 50112 -1.68302945301543
1:24300238 C T 50112 -1.75370226032736
1:24321935 G T 50112 -1.73445535296868
1:24373109 T C 50112 1.00215401184707
1:24373780 T C 50112 -1.23447401774398
1:24375163 A G 50112 0.318961625282167
1:24377856 T C 50112 -0.997950819672131
1:24381683 C A 50112 0.502453385672228
1:24394811 G A 50112 -2.20872274143302
1:24399516 T C 50112 1.02054292002935
1:24406647 A G 50112 1.7128976649428
1:24415126 T C 50112 -0.605044555203141
1:24416628 C T 50112 -1.71600965406275
1:24417266 A G 50112 0.447889182058048
1:24417415 C T 50112 -1.42646725583503
1:24418768 C T 50112 -0.371008140262993
1:24419496 G A 50112 -0.149810904506776
1:24421474 A G 50112 -0.221663260493633
1:24421950 G C 50112 -0.00225414364640884
1:24424684 T C 50112 0.597377367654201
1:24425486 A G 50112 1.01924104756815
1:24431956 A G 50112 -2.46843434343434
1:24433055 A G 50112 -0.903709879116299
1:24436337 C A 50112 2.19124133585381
1:24445288 C A 50112 0.234073820915926
1:24447468 C G 50112 1.21330632595824
1:24452399 C T 50112 1.33154259401381
1:24454688 T C 50112 -0.716872427983539
1:24458479 T A 50112 -1.88939437020188
1:24466259 C T 50112 0.975587144622991
1:24470527 T C 49888 1.00898100172712
1:24470995 T C 50112 -0.262247034193999
1:24471449 T C 50112 -1.27700831024931
1:24473526 T G 50112 -0.688766114180479
1:24486955 T C 50112 1.50038959015116
1:24487538 G C 50112 -2.07765531062124
1:24492808 T C 50112 1.19035064592671
1:24495722 G A 50112 -0.366906474820144
1:24507213 T C 50112 0.833505154639175
1:24507855 C T 50112 0.312898330804249
1:24516880 A G 50112 -2.79936808846761
1:24519437 A C 50112 0.306761719593865
1:24525794 G T 50112 -0.523991507430998
1:24530246 C G 50112 -0.928492151577612
1:24530964 T C 50112 -1.04932378679395
1:24532144 C T 50112 0.217788461538462
1:24535011 T C 50112 -0.150046068796069
1:24547724 G A 50112 0.625973106864827
1:24549050 C G 50112 0.565942857142857
1:24556587 T C 50112 -0.398830409356725
1:24568784 T C 50112 -0.275909537856441
1:24578011 A G 50112 1.04451682953312
1:24580993 G A 50112 1.25322652425456
1:24583035 A G 50112 -0.998448008277289
1:24584035 A G 50112 -0.421315789473684
1:24584103 G A 50112 0.820844686648501
1:24584490 A G 50112 1.85080988917306
1:24587703 A C 50112 0.0942319749216301
1:24603518 T C 49678 1.36124176857949
1:24617944 G A 50112 -1.62115232833465
1:24621768 A G 50112 -0.0583343730505303
1:24625549 G T 50112 -0.0921483909415971
1:24627899 T C 50112 2.21996817820207
1:24635954 T C 50112 -0.18032183908046
1:24642857 C G 50112 0.304510108864697
1:24644870 A C 50112 -0.885925085130533
1:24646387 A C 50112 0.439090909090909
1:24656001 G T 50112 0.300691663633054
1:24656158 C T 50112 -1.67396887747394
1:24657533 T C 50112 0.380581867388363
1:24658063 G C 50112 0.720341018251681
1:24659435 C T 50112 0.280253858358575
1:24663184 C T 50112 -1.34075015893198
1:24663965 A G 50112 -0.0707236180904523
1:24668667 G C 50112 0.44037191753133
1:24669457 T C 50112 -1.59640718562874
1:24671418 G A 50112 -1
1:24681101 C G 50112 -0.166684607104413
1:24690676 A G 50112 -0.561579651941098
1:24690764 A T 50112 -1.96929885216429
1:24692283 T C 50112 -0.465125
1:24700446 T C 50112 1.1294930875576
1:24706292 C T 50112 0.49624286143673
1:24707669 A G 50112 0.518121413470251
1:24710405 G A 49974 0.375780010576415
1:24718075 C T 50112 0.886037941858878
1:24718079 A C 50112 -2.18301355158996
1:24727235 T C 50112 0.885082571311587
1:24731093 A G 50112 -0.47644539614561
1:24743603 A C 50112 0.157471993236102
1:24749079 T C 50112 -2.21456559924335
1:24750992 A G 50112 -0.382708333333333
1:24751920 A G 50112 0.849530263360542
1:24758303 T C 49776 1.34413965087282
1:24775094 G A 50112 -0.0530679012345679
1:24784139 G A 50112 0.950917686318131
1:24784214 A G 49775 0.47639175257732
1:24784858 T G 50112 0.29119825708061
1:24785393 T C 50112 1.00278125434571
1:24788950 A G 50112 0.975160993560258
1:24796728 C T 50112 0.433494293239684
1:24804018 G A 50112 -1.81126554498903
1:24813155 C T 50112 -1.51181804667757
1:24815870 A G 50112 0.806046065259117
1:24827829 G A 50112 -0.963768115942029
1:24843079 A G 50112 0.463198458574181
1:24843916 C T 50112 -1.6406852248394
1:24844069 T C 50112 0.357111111111111
1:24861704 A G 50112 0.0101057115809404
1:24862465 G C 50112 0.895715896279594
1:24874735 C T 50112 -1.41075794621027
1:24879159 G C 50112 0.51470399383588
1:24882006 G A 50112 -0.33976589686808
1:24885472 C T 50112 -0.437034035656402
1:24885851 A C 50112 0.540415398862283
1:24889357 G A 50112 -0.584035067481832
1:24895051 G A 50112 0.0507862550960978
1:24895818 A G 50112 -0.858407079646018
1:24904454 C T 50112 1.45682972467255
1:24908619 G T 50112 2.84607938044531
1:24915248 T G 50112 0.188164467785321
1:24915984 C T 50112 -1.96481394986766
1:24918735 T C 50112 -1.22434518537264
1:24922129 A G 50112 -0.591275486012328
1:24924896 G C 50112 -0.96325719960278
1:24927028 A C 50112 -0.767874632713026
1:24945676 A C 50112 -0.0358058058058058
1:24952693 G A 50112 1.59595057317255
1:24965942 G A 50112 -0.21592
1:24986877 T C 50112 0.162746170678337
1:25015530 A G 50112 1.08868834604014
1:25015638 T C 50112 0.229157573112178
1:25017985 G A 50112 -0.185524126455907
1:25022871 A C 50112 0.41416935607807
1:25024017 A G 50112 -0.204412575841147
1:25024040 G T 50112 -0.639079029247044
1:25040302 T G 49964 -0.399462124607799
1:25040383 T C 50112 -0.151794949802251
1:25042903 G A 50112 0.817450495049505
1:25046829 A G 50112 1.27308192457737
1:25050030 A G 50112 2.98140662894099
1:25079717 A G 50112 0.524223602484472
1:25079781 T C 50112 0.247306791569087
1:25080522 T C 50112 1.08105739740032
1:25083108 A G 50112 -2.62768031189084
1:25093348 T C 50112 -2.48927038626609
1:25152942 A G 50112 0.644259369422963
1:25156402 G A 50112 -0.752108716026242
1:25171088 G A 50112 -0.811548855070403
1:25173165 G A 50112 -2.43184357541899
1:25193155 G A 50112 -1.66744150007748
1:25197277 A G 50112 3.21595028482651
1:25197357 T G 50112 0.0219302071973828
1:25219575 A G 50112 0.220941638057872
1:25222945 A G 50112 0.367577413479053
1:25224321 C T 50112 -0.176651100733823
1:25224412 G A 50112 0.0366206896551724
1:25226208 A G 50112 -0.368717616580311
1:25236934 C T 50112 -1.14164546225615
1:25238040 A G 50112 1.68585732165206
1:25243960 G A 50112 0.746635730858469
1:25247169 A G 50112 1.60812379110251
1:25255850 G C 49678 0.500257566001288
1:25257753 T C 50112 -0.4739913097455
1:25258172 A C 50112 -0.294202898550725
1:25264658 C G 50112 1.14302820649282
1:25286151 C T 50112 -0.997701853837904
1:25292316 A G 50112 -1.53348909657321
1:25293356 T C 50112 0.752060875079264
1:25294874 A G 50112 0.0617241379310345
1:25302014 C T 50112 0.662873550994364
1:25303576 A G 50112 -0.654017148301048
1:25305665 A G 50112 -2.06372783900335
1:25306442 A G 50112 0.368012232415902
1:25306562 C T 50112 -0.191102756892231
1:25310009 C G 50112 -0.834095000692425
1:25314118 A G 50112 -2.15888615888616
1:25321557 G A 50112 -0.18063112078346
1:25322230 T C 50112 -1.06482364156339
1:25322839 G A 50112 0.081305672761369
1:25329722 C G 50112 -0.61279302626929
1:25333429 C T 50112 1.75397426192279
1:25334786 G C 50112 -0.572780298120544
1:25342567 C T 50112 1.64112703905091
1:25347916 A G 50112 0.0685984848484848
1:25350497 C T 50112 1.5620811502376
1:25350779 T C 50112 0.684175968483257
1:25361272 C T 50112 -0.697643097643098
1:25363718 T G 50112 -1.24531835205993
1:25367501 C T 50112 0.181342983514274
1:25368348 T G 50112 -1.30500107319167
1:25370099 A G 50112 -1.43062943262411
1:25371793 A G 50112 -0.460498220640569
1:25377908 A C 50112 1.40599173553719
1:25378444 G A 50112 0.594241661422278
1:25378844 T C 50112 -0.176666666666667
1:25379395 G C 50112 1.5
1:25381586 A G 50112 -0.698587360594796
1:25393816 G A 50112 -0.351799376593936
1:25395852 A G 50112 0.630441657004322
1:25395879 A G 50112 -1.21004822249636
1:25398093 A G 50112 0.440359734932155
1:25398545 T C 50112 0.779215358931553
1:25400627 A G 50112 0.700084551274308
1:25402611 G A 50112 1.04350683491062
1:25408685 T G 50112 0.324622356495468
1:25408928 C G 50112 -0.252960682141165
1:25413520 T G 50112 1.00932159502848
1:25421777 T C 50112 0.5978515625
1:25425109 T A 50112 0.921606118546845
1:25441346 A C 50112 0.633140376266281
1:25443597 T C 50112 -0.0573338735818476
1:25443900 C T 50112 1.37997724687145
1:25451250 A G 50112 1.03671392221011
1:25453165 G T 50112 -0.192283105022831
1:25459385 G A 50112 -1.39458955223881
1:25463357 T C 50112 -0.62343949044586
1:25467172 G T 50112 1.04698795180723
1:25474596 A G 50112 0.556844547563805
1:25475026 T G 50112 -0.587651122625216
1:25486299 A G 50112 -0.366205305651672
1:25499030 A G 50112 0.317258113436457
1:25501290 G A 50112 -0.42015503875969
1:25502029 G C 50112 -1.24441076165214
1:25504207 C T 50112 0.749006622516556
1:25508191 T C 50112 -0.815367135350092
1:25508271 C T 50112 1.16017383206581
1:25510581 T A 49692 0.347655502392344
1:25511507 A G 50112 -1.35877551020408
1:25515194 A G 50112 -0.088895486935867
1:25525915 G A 50112 -1.99690801339861
1:25533594 G A 50112 -1.91806554756195
1:25543484 A C 50112 -1.11992285001135
1:25554719 A G 50112 0.0158983050847458
1:25557104 T C 50112 1.74291237113402
1:25564304 C G 50112 0.0131732641142116
1:25565906 A G 50112 -0.706637330399707
1:25566297 A G 50112 -0.335610200364299
1:25572984 G T 50112 1.90691661279897
1:25584976 G A 50112 -0.971004869411244
1:25651253 A G 50112 -1.35313075506446
1:25667488 G A 50112 -0.446762589928058
1:25680844 A G 50112 -0.503916449086162
1:25683118 G A 50112 0.878565254969749
1:25687742 T C 50112 -1.27411477411477
1:25695835 A G 50112 -0.985191046800814
1:25699706 A G 50112 -2.05902004454343
1:25707692 A C 50112 -1.91318754141816
1:25717365 G C 50112 -0.653296449976948
1:25743428 G A 50112 1.00505572790992
1:25752282 A G 50112 1.20497512437811
1:25754829 A G 50112 0.747712418300653
1:25755660 A G 50112 0.39514687100894
1:25799051 A G 50112 -0.628042843232717
1:25800018 G T 50112 0.842529662481281
1:25811488 G A 50112 -0.860118460019743
1:25813064 T C 50112 0.775706940874036
1:25830231 A G 50112 -1.915
1:25844055 A G 50112 -0.0167775191220486
1:25845923 G A 50112 1.1034103410341
1:25857210 G A 50112 0.0806920959496657
1:25863521 T C 49900 -2.07020364415863
1:25877492 T C 50112 -0.385278592375367
1:25884497 T G 50112 0.0806967537608868
1:25887525 G A 50112 1.208003796267
1:25888107 T C 50112 -0.976566020730058
1:25888240 G A 50112 -0.686095931997571
1:25889422 C T 50112 1.07876874506709
1:25889917 T C 50112 1.468789407314
1:25890247 T C 50112 1.36867636867637
1:25892880 G T 50112 1.0699035268069
1:25895277 A G 50112 -0.658609271523179
1:25895406 T C 50112 1.21824207038031
1:25900215 C T 50112 -0.688229870928089
1:25900240 A G 50112 0.493439550140581
1:25900926 A G 50112 -0.573610023492561
1:25903525 T C 50112 -0.259660645867542
1:25904391 C G 50112 1.34492350486787
1:25904854 C T 50112 -1.09984984984985
1:25924238 G C 50112 -0.511171073934161
1:25938947 C G 50112 1.48179508890771
1:25965920 G A 50112 -0.15711017918414
1:25967562 C T 50112 -0.859176606387072
1:25967587 T C 50112 -1.18543046357616
1:25970541 T C 50112 -0.271876399462606
1:25971646 C T 50112 -0.908951013080277
1:25976850 A G 50112 -1.06437346437346
1:25984265 C A 50112 -0.139794419970631
1:26005360 T C 50112 0.589005235602094
1:26008164 C T 50112 -0.457816235910281
1:26009250 T C 50112 -1.5959595959596
1:26010884 A G 50112 -1.61006087792374
1:26012517 C A 50112 -0.275814751286449
1:26049168 G C 50112 -0.812459441920831
1:26063782 G A 50112 -0.769701606732976
1:26074380 C T 50112 -1.0296668188042
1:26080217 T C 50112 0.0803685503685504
1:26081941 C T 50112 1.07677165354331
1:26103898 G A 50112 -0.606558849955076
1:26116076 G A 50112 0.105656619306865
1:26118002 T C 50112 0.874481941977502
1:26118299 A G 50112 0.867237354085603
1:26129631 C T 50112 -0.424314096499527
1:26131638 G A 50112 2.7439556084027
1:26135116 A G 50112 1.08556981719175
1:26137817 T G 50112 -1.08587088915956
1:26141617 A G 50112 -1.66481994459834
1:26144674 A G 50112 0.527446613389231
1:26145328 T C 50112 0.85572468563865
1:26147811 T C 50112 -0.0266104783599089
1:26148821 T C 50112 3.21553259707873
1:26162313 G T 50112 -0.852760736196319
1:26165113 G A 50112 -0.0236821805091283
1:26174522 T C 50112 -2.57861015278462
1:26197637 A G 50112 0.864685004436557
1:26199334 A G 50112 -0.112904258725584
1:26206975 C T 50112 -0.3603066439523
1:26218084 C T 50112 0.895517676767677
1:26222423 A G 50112 0.746624662466247
1:26226152 A G 50112 0.570217276099629
1:26260527 T C 50112 -0.442394288852279
1:26260728 G A 50112 0.784729878721058
1:26283961 T C 50112 1.00111954223162
1:26284104 T C 50112 -0.100753424657534
1:26296527 C T 49980 0.769656699889258
1:26299050 A G 50112 -1.90674688440052
1:26323370 A C 50112 0.906528765352295
1:26337800 T C 50112 -0.0246940063091483
1:26344477 G A 50112 0.588378849506101
1:26345027 G A 50112 1.46607746295815
1:26351382 C T 50112 0.0904362829677101
1:26375718 A G 50112 -0.433125278644672
1:26382450 A G 50112 -1.92622950819672
1:26384690 G T 50112 1.22556293114669
1:26385003 C T 50112 1.18148725949038
1:26385385 G A 50112 1.7680412371134
1:26388212 G A 50112 -1.84615384615385
1:26390501 A G 50112 -0.193556995806329
1:26392345 A G 50112 0.810907465355387
1:26402693 A G 50112 0.0224932432432432
1:26411483 T C 50112 -0.315543219666931
1:26412021 G C 49629 -0.129811128126595
1:26426719 G A 50112 0.922462030375699
1:26447976 G A 50112 0.781021897810219
1:26450009 T C 50112 0.472081218274112
1:26452570 C T 50112 1.2987273945077
1:26474444 T G 50112 1.45096153846154
1:26482411 A G 50112 0.753402422274941
1:26486092 T C 50112 0.197163557885001
1:26490240 G T 50112 -1.23704076497232
1:26493519 T C 50112 -0.251137800252844
1:26496383 T G 50112 0.496687697160883
1:26497340 A C 50112 -0.960728359831499
1:26499036 G T 50112 -0.66029520295203
1:26508538 T C 50112 0.181458202388435
1:26512556 T C 50112 0.185129310344828
1:26515956 A C 50112 0.334278215223097
1:26517267 G A 50106 2.11831824382984
1:26517794 G A 50112 2.04937352685771
1:26519293 A G 50112 -1.0389369592089
1:26520292 T G 50112 -0.225046728971963
1:26521140 A G 50112 2.10017356806348
1:26526348 C G 50112 2.69805957236436
1:26526375 A G 50112 -1.11940879035395
1:26526439 G A 50112 2.66996291718171
1:26526554 A G 50112 -1.49398823228447
1:26527255 A G 50112 -1.35453315290934
1:26527951 A G 50112 -1.47843082507329
1:26531728 C A 50112 -0.826568265682657
1:26542946 T C 50112 -1.5736137667304
1:26549399 T C 50112 -0.84090368608799
1:26549989 A G 50112 -1.58468899521531
1:26557959 G A 50112 -0.109543088490457
1:26561369 A G 50112 -0.227775567051333
1:26567044 G A 50112 -1.776080210074
1:26588347 G A 50112 0.213810375670841
1:26593199 G A 50112 0.221604938271605
1:26596080 A G 50112 -1.9047619047619
1:26598281 C T 50112 -1.88561721404304
1:26599489 G A 50112 -0.265547024952015
1:26610317 A G 50112 -0.459053597295992
1:26612926 T G 50112 -2.01716738197425
1:26633190 C A 50112 0.230226364846871
1:26638500 A C 50112 -1.99284436493739
1:26646726 A G 50112 -3.15572132676169
1:26648381 T C 50112 -2.03033560253195
1:26648826 A G 50112 -0.164387464387464
1:26649208 A G 50112 0.0217066483893077
1:26656768 A G 50112 -0.608291636883488
1:26656991 G A 50112 -0.0588440221694378
1:26663362 C T 50112 0.00629553373455812
1:26664968 T C 50112 0.107028455916654
1:26665478 A G 50112 0.0700963630711843
1:26665873 G C 50112 0.449297971918877
1:26666809 G A 50112 0.4141079670881
1:26670401 A G 50112 -0.648379052369077
1:26670444 T G 50112 1.05645751060407
1:26670609 T C 50112 1.16566749524784
1:26670752 T C 50112 -0.111231975714647
1:26671084 T G 50112 -0.133291219204043
1:26671144 C T 50112 -0.232493188010899
1:26671248 G A 50112 0.0404152950113953
1:26673076 A G 50112 -0.058718726307809
1:26673108 T C 50112 -0.0291545557942626
1:26678037 A G 50112 -1.32981530343008
1:26687561 A C 50112 0.331610156606356
1:26688524 T C 50112 0.464575446187128
1:26689185 G A 50112 -1.61095890410959
1:26690864 G T 50112 1.94967605846015
1:26691174 A C 50112 0.217079132294531
1:26697355 T C 50112 -1.16826923076923
1:26701448 T C 50112 -0.945403639757349
1:26715794 A G 50112 0.507931034482759
1:26715872 C A 50112 -0.405367008681926
1:26719115 C T 50112 1.44712764361782
1:26720320 C G 50112 -1.95631067961165
1:26728849 A G 50112 -0.942668136714443
1:26729420 A G 50112 -0.970063694267516
1:26729692 C T 50112 1.26666666666667
1:26737645 A G 50112 -1.0695652173913
1:26741544 G A 50112 -2.66386680665967
1:26767046 G C 50112 1.01154068090017
1:26769128 T C 50112 0.870779976717113
1:26770762 T G 50112 -0.206609195402299
1:26809402 G A 50112 2.02475247524752
1:26840240 C T 50112 0.368389261744966
1:26856462 T G 50112 0.365635507733692
1:26861281 T C 50112 -0.18197251414713
1:26865505 T C 50112 -1.51253918495298
1:26870122 A G 50112 0.471080368906456
1:26873131 A G 50112 1.02882882882883
1:26873245 A G 50112 -1.3529328821207
1:26893411 T C 50112 -0.900682805710739
1:26900920 T A 50112 -1.50882825040128
1:26901189 G A 50112 0.587741393786734
1:26905038 C T 50112 -2.55675916308058
1:26905236 G A 50112 -0.0266189759036145
1:26905316 A G 50112 -0.0215667998224589
1:26910754 A T 50112 1.53252081573549
1:26928944 G A 50112 -1.44266472515471
1:26929344 G A 50112 0.912075681691708
1:26932756 C A 50112 1.3328313253012
1:26940681 G A 50112 -0.28870523415978
1:26941151 A G 50112 0.417337031900139
1:26983261 T C 50112 -0.845138888888889
1:27001711 G A 50112 0.14342453662842
1:27011533 C T 50112 -0.274224137931035
1:27016714 T C 50112 -0.805763688760807
1:27017325 T C 50112 0.197943444730077
1:27019744 C T 50112 0.22
1:27027651 T C 50112 -0.436017113963438
1:27037154 G T 50112 0.133247422680412
1:27042064 T A 50035 -0.808044603743528
1:27050453 A G 50112 -0.840339892665474
1:27070623 C T 50112 -0.185782747603834
1:27079931 C T 50112 0.139862542955326
1:27084575 G A 50112 1.44087837837838
1:27093657 G A 50112 1.79510663352087
1:27109442 T C 50112 0.145334928229665
1:27126943 C T 50112 -0.84394506866417
1:27137663 T C 50112 -0.23557278208441
1:27138393 T C 50112 0.0600854700854701
1:27169200 G T 50112 -0.140790855009915
1:27181490 A C 50112 -0.338186813186813
1:27190324 T C 50112 0.0698657718120805
1:27209439 G A 50112 -0.0710180337405468
1:27210722 A G 50112 0.20949390469154
1:27219768 T C 50112 -1.6394187102634
1:27225093 T C 50112 0.825075398535114
1:27233644 T C 50112 -0.134173461823573
1:27239920 G C 50112 0.0904518329070759
1:27248275 T C 50112 0.418561151079137
1:27254450 G A 50112 0.160940499040307
1:27271698 C T 50112 0.644607843137255
1:27278023 T C 50112 -2.05694177863084
1:27278521 A G 50112 1.85319060197414
1:27278573 C T 50112 0.151365187713311
1:27285195 T C 50112 0.109292412617221
1:27297312 A G 50112 1.85690423162584
1:27308092 C T 50112 -0.174425500370645
1:27312816 A G 50112 1.23483365949119
1:27323840 A G 50112 -0.408847184986595
1:27331765 T G 49862 0.412214863870493
1:27332637 G T 50112 -0.446368084305608
1:27348022 A T 49748 0.328365937859609
1:27353142 A G 50112 0.377938403519799
1:27365710 G A 50112 -0.089506880733945
1:27371370 T C 50112 0.369370860927152
1:27372443 G A 50112 -0.533300492610837
1:27376009 T G 50046 0.197517070142768
1:27381578 A G 50112 -0.817014446227929
1:27381612 T G 50112 -1.28361934477379
1:27382298 G A 50112 0.371090909090909
1:27383717 A G 50112 -1.75525464834276
1:27384835 C T 50112 -0.575438596491228
1:27388485 G T 50112 1.11775700934579
1:27394308 A G 50112 1.29302987197724
1:27397604 T C 50112 0.703839869281046
1:27403402 G C 50112 -0.916385792066373
1:27408062 T C 50112 0.827727645611157
1:27409975 G A 50112 -1.02992639073247
1:27410274 C A 50112 -1.48451198129749
1:27414786 C A 50112 -0.667134831460674
1:27415326 T C 50112 1.43193612774451
1:27418225 C T 50112 -0.310649511703612
1:27437834 C A 50112 0.0805970149253731
1:27444563 T C 50112 0.240742526518804
1:27445406 A G 50112 0.0605954465849387
1:27451206 A G 50112 0.856533827618165
1:27452615 G C 49712 0.369427527405603
1:27467984 T C 50112 -1.34283336800499
1:27471887 C T 50112 -0.265476824720298
1:27480757 G A 50112 0.346012832263978
1:27482962 C T 50112 -0.75301957517701
1:27495700 C T 50112 -0.389702517162471
1:27502719 C A 50112 -0.134326326931801
1:27532431 G C 50112 -0.837776517300057
1:27540993 A G 50112 0.990438889528856
1:27567729 G A 50112 -0.313524590163934
1:27617040 C A 50112 0.636363636363636
1:27618002 T C 50112 -1.72852396772663
1:27628545 T C 50112 0.963940193491645
1:27637691 C T 50112 1.26802374893978
1:27640088 G A 50112 -0.130669667979741
1:27647082 C T 50112 -1.38151862464183
1:27652114 A G 50112 1.04028132992327
1:27661952 T C 50112 0.842396613480951
1:27665662 A G 50112 -0.162347294938918
1:27666378 A G 50112 -1.31246308328411
1:27675317 G A 50112 -1.35146627565982
1:27677066 C A 49722 0.607607607607608
1:27685108 A G 50112 -0.70139751552795
1:27691973 C G 50112 -1.22314774221833
1:27696330 C T 50112 0.974850299401198
1:27720353 A C 50112 0.116845703125
1:27727275 T A 50112 -1.37024221453287
1:27731651 T C 50112 0.823907608048577
1:27739788 G A 50112 -1.07825700311249
1:27741071 G T 50112 -1.11735578113394
1:27744268 T C 50112 -0.884933477166487
1:27752745 G C 49642 0.959077809798271
1:27758763 T C 50112 0.639396628216504
1:27762459 A G 50112 -0.489546351084813
1:27795495 C G 50112 1
1:27820430 T C 50112 0.635257548845471
1:27830711 C T 50112 0.368097014925373
1:27842502 T C 50112 0.588738738738739
1:27844779 T C 50112 -0.582574257425743
1:27845221 A G 50112 -0.13915857605178
1:27849938 C T 50112 -1.5667287399131
1:27872199 A G 50112 0.398080614203455
1:27873001 C G 50061 1.6651904340124
1:27877216 T C 50112 2.01694915254237
1:27877418 A G 50112 1.69476486246673
1:27887065 T G 50112 1.55470834921845
1:27887383 C T 50112 -0.628944504896627
1:27894619 T C 50112 -0.47338480292564
1:27901368 T C 50112 0.176975651431012
1:27921364 A G 50112 -0.830396475770925
1:27923464 T C 50112 -1.39001189060642
1:27932135 A G 50112 0.352651232262883
1:27932412 T G 50112 -0.827655310621242
1:27932651 A G 50112 0.067103740840725
1:27933690 A C 50112 -1.39491916859122
1:27936360 C A 50112 0.16108026249369
1:27951127 C T 50112 0.671288331140573
1:27957142 T C 50112 -1.01531393568147
1:27957844 T C 50112 -0.28874296435272
1:27957981 C G 50112 0.760996229864047
1:27958102 G C 50112 1.7120253164557
1:27958339 T C 50112 0.254662104362703
1:27963297 C T 50112 1.50927182270466
1:27973051 A G 50112 1.21384465388365
1:27988214 G T 50112 -0.732801595214357
1:27989867 G A 50112 -1.58406113537118
1:27990938 A G 50112 -0.756564551422319
1:27998273 T C 50112 -0.556513844757149
1:27999348 C G 50112 -1.49498746867168
1:28007026 G A 50112 1.26774924471299
1:28011854 G A 50112 0.241140529531568
1:28027091 T C 50112 0.6359918200409
1:28027768 C A 50112 -1.64857257740249
1:28046034 T C 50112 -0.18908507223114
1:28086955 C A 50112 2.33448873483536
1:28110223 T G 50112 -0.300458115183246
1:28115993 C G 50112 0.466001813236627
1:28119653 G C 50112 -1.43687150837989
1:28133887 G A 50112 0.677293064876957
1:28188261 A G 50112 0.624489795918367
1:28204134 A G 50112 0.69768190598841
1:28204326 A G 50112 -0.257320319432121
1:28206250 C T 50112 -0.885490995582739
1:28219266 T C 50112 1.13484971567831
1:28219658 G C 50112 -2.25634920634921
1:28229776 G A 50112 0.57195242814668
1:28234054 G A 50112 -0.53802514566084
1:28238176 C T 50112 1.32978723404255
1:28240992 T C 50112 0.268593314763231
1:28244026 G C 50112 -0.972300912810828
1:28263134 A G 50112 1.29970284420546
1:28264659 A C 50112 1.08011243851019
1:28273016 T G 50112 -0.352932442464736
1:28274984 A G 50112 0.0216592683300168
1:28279078 T C 50112 1.07831078310783
1:28282292 C T 50112 -0.180721160752765
1:28285501 G A 50112 0.487316561844864
1:28292739 G A 50112 -0.0955424599576912
1:28318207 C G 50112 -0.521784232365145
1:28342366 A G 50112 0.6966639544345
1:28343897 A G 50112 -0.748911058030069
1:28355534 G T 50112 -0.695364238410596
1:28363380 T G 49881 0.0699091394975949
1:28364241 G T 50112 1.12864077669903
1:28366015 G A 50112 -1.24506155167478
1:28374577 A C 50112 -0.498968363136176
1:28380471 G A 50112 -0.186129753914989
1:28392536 G A 50112 -0.608600583090379
1:28393814 T C 50112 0.789564130604593
1:28410518 A C 50112 -2.23704520396913
1:28414244 G T 50112 0.918382352941176
1:28414385 C A 50104 -1.88416612589228
1:28419222 G A 50112 1.19933554817276
1:28422946 G T 50112 0.741323792486583
1:28426871 G A 50112 1.75920149719276
1:28428725 C T 50112 -0.119803476946334
1:28436313 T G 50112 0.293359545653124
1:28439964 T C 50112 1.04641216537304
1:28452285 G A 49669 0.349908424908425
1:28452889 T G 50112 0.741156567210089
1:28466221 A C 50112 0.187827911857293
1:28493858 C T 50112 1.24417098445596
1:28498174 G A 50112 -1.32814021421616
1:28523342 G A 50112 -0.215894924309884
1:28526412 C T 50112 -0.15097885669538
1:28549638 C T 50112 -1.44704630122406
1:28550539 T G 50112 -0.443733509234829
1:28563008 T G 50112 -0.019480259870065
1:28573226 G A 50047 0.0653415453527436
1:28575671 G A 50112 -0.630234260614934
1:28583146 C T 50112 -0.321725490196078
1:28586376 G C 50112 0.101949317738791
1:28586984 T C 50112 0.60186282811177
1:28588783 T G 50112 0.164383561643836
1:28589751 T C 50112 0.505813953488372
1:28593227 G A 50112 -1.00349127182045
1:28608338 G A 50112 1.19590443686007
1:28609245 C T 50112 -0.821107784431138
1:28609878 G A 50112 -0.244745575221239
1:28648893 T C 50112 1.04565992865636
1:28659696 T G 50112 0.755365474339036
1:28659975 G C 50112 0.49755664149267
1:28687624 T C 50112 -0.396614621333722
1:28697082 T C 50112 0.23953341740227
1:28701455 G A 50112 -0.515820980615735
1:28719330 G A 50112 -0.382951205173427
1:28729526 T C 50112 -0.249749949989998
1:28768043 C G 50112 -1.2109872611465
1:28778443 A G 50112 1.18769816106531
1:28786793 T C 50112 1.55094513600738
1:28800380 A C 50112 -0.638160721959605
1:28806965 C G 50112 -0.182020423048869
1:28826832 T C 50112 -1.87264367816092
1:28836414 A G 50112 -0.301308793456033
1:28836518 A G 50112 -0.304249667994688
1:28843318 G A 50112 0.485247349823322
1:28863075 G A 50112 -0.103076480736055
1:28876046 C G 49984 -1.64836978951713
1:28888794 C T 50112 -1.88181421718273
1:28920429 T A 50112 0.214825688073394
1:28921480 A G 50112 0.597477064220184
1:28925722 T C 50112 0.0407418397626113
1:28925800 T C 50112 0.510233733417562
1:28935539 A G 50112 -0.314688024802997
1:28950862 T C 50112 0.531945034707466
1:28962633 A G 50112 -0.469493941553813
1:28966805 C T 50112 0.831713554987212
1:28990374 T C 50112 -0.831739961759082
1:29002253 C G 50112 0.877079482439926
1:29002392 C G 50112 -0.183340155546459
1:29011678 A G 50112 -0.0731839258114374
1:29070659 T C 50112 -0.611904761904762
1:29075292 T C 50112 0.879987846870569
1:29085466 T C 50112 0.304864864864865
1:29110082 A G 50112 -0.501307189542484
1:29111562 G C 50112 0.0552198903889854
1:29123290 G A 50112 0.00393724359685109
1:29124119 T C 50112 -0.167167051578137
1:29137280 A G 50112 -0.738472622478386
1:29141967 A G 50112 0.749852216748768
1:29145188 C T 50112 0.566824644549763
1:29146455 A G 50112 0.974857142857143
1:29161825 A G 50112 0.0139525197834236
1:29162568 G A 50112 1.20352018932111
1:29169878 T C 50112 2.38631790744467
1:29175846 A G 50112 -0.880368098159509
1:29176213 G A 50112 0.13655018032583
1:29181525 G A 50112 -0.295741324921136
1:29187261 T C 50112 0.640616966580977
1:29192722 T C 50112 -0.962698412698413
1:29208956 A C 50112 -0.566197183098592
1:29209171 A G 50112 -0.849742981415579
1:29211252 T C 50112 1.99310973756206
1:29232664 G C 50112 -1.28656971770744
1:29233046 C G 50112 -0.386153846153846
1:29255142 A G 50112 1.90229546792231
1:29263881 T C 50112 1.5261569416499
1:29272066 G A 49930 -0.645927601809955
1:29298251 C T 50112 -1.29376601195559
1:29302049 T C 50112 -0.0593622795115332
1:29312919 T G 50112 -0.86530931871574
1:29320013 A G 50112 0.88169014084507
1:29336012 T G 50112 1.53542292829541
1:29357859 C T 50112 0.697567820392891
1:29375105 G A 50112 -1.37819253438114
1:29411190 A G 50112 -0.384711481261154
1:29415069 G C 50112 -6.63939216832262e-05
1:29426470 A G 50112 0.700641964185156
1:29430131 A G 50112 -0.330309173846934
1:29442291 T C 50112 -1.38586030664395
1:29444109 A G 50112 -0.0247958115183246
1:29461638 T C 50112 2.07832744405183
1:29485782 C A 50112 0.408384074941452
1:29486128 T C 50112 0.454196816208394
1:29489691 T C 50112 -0.135446009389671
1:29497178 C A 50112 0.0078974358974359
1:29523949 A C 50112 -0.922015182884748
1:29538421 A C 50112 -0.317647058823529
1:29540511 C T 50112 -0.93663688058489
1:29547495 T C 50112 0.55402401067141
1:29556413 A C 50112 1.84719710669078
1:29577470 A G 50112 -0.204379284082254
1:29584056 T C 50112 -0.480663780663781
1:29586188 T C 50112 -0.231121751025992
1:29595369 C A 50112 0.0372900915240748
1:29596326 T C 50112 0.56669026190717
1:29597594 A G 50112 1.82012847965739
1:29606446 A G 50112 -0.324362089914945
1:29608879 C T 50112 0.207557460070121
1:29618703 A G 50112 -0.879323031640913
1:29621364 T G 50112 -1.08711528429838
1:29624972 T C 50112 -0.875459221160911
1:29630071 G A 50112 0.818592964824121
1:29631909 G A 50112 0.265807808597345
1:29633340 T C 50112 0.651529902642559
1:29641617 C T 50112 -0.687196261682243
1:29643042 G A 50112 -0.336932241250931
1:29643881 T A 50112 -0.670999095840868
1:29644328 T C 50112 -0.639719626168224
1:29654327 T C 50112 -1.09176029962547
1:29658297 C T 50112 -0.77416918429003
1:29671088 G C 50112 -0.592887473460722
1:29672356 G A 50112 1.19018817204301
1:29676511 T C 50112 -0.942645074224022
1:29677031 C T 50112 1.00448833034111
1:29679248 A G 50112 0.482709616295594
1:29682031 C T 50112 -1.94189602446483
1:29684181 A G 50112 0.561578947368421
1:29685657 A G 50112 -0.807731958762887
1:29689331 T C 50112 0.597254004576659
1:29695231 G A 50112 0.885985748218527
1:29696498 T G 50112 -0.791699667353081
1:29698653 A G 50112 1.50597763208639
1:29718528 T C 50112 0.305393778954335
1:29718655 T C 50112 -0.756585211044113
1:29722010 T C 50112 -0.531045003813883
1:29722553 A G 50112 -0.613980868285504
1:29741282 C T 50112 -0.110594467333726
1:29743408 A G 50112 0.431289640591966
1:29746261 G C 50112 1.45344129554656
1:29751247 T G 50112 -0.626679018063918
1:29758028 C T 50112 -0.217177097203728
1:29760646 A C 50112 0.571147844179864
1:29764380 A C 49899 -1.29772216875201
1:29766375 T C 50112 -0.383533501896334
1:29768550 G A 50112 0.978590404750742
1:29773233 C T 50112 -0.0516324381253291
1:29774331 A G 49758 1.23933209647495
1:29781221 T C 50112 -1.13864712169797
1:29783704 T C 50112 0.390234811777861
1:29786516 G A 50112 0.155831739961759
1:29789167 G T 50112 1.0081568627451
1:29792303 A G 50112 -0.0813261547180504
1:29794648 C A 50112 0.789614898989899
1:29800853 C T 50112 -1.80655226209048
1:29800988 G T 50112 -1.32705718270572
1:29802519 C G 50112 -1.15953654188948
1:29804400 A G 50112 0.168772985623537
1:29807864 T C 50112 -0.138823529411765
1:29812757 T C 49672 0.745556119857796
1:29813268 A G 50112 1.0414844267727
1:29816652 G A 50112 -0.272497570456754
1:29845899 T C 50112 -0.865903890160183
1:29854687 A G 50112 0.509616754523436
1:29860930 A G 50112 -1.60733882030178
1:29864986 T C 50112 1.40757557653244
1:29871779 A G 50112 -1.00296150049358
1:29873726 T C 50112 -1.05971534653465
1:29874071 G T 50112 -0.843548387096774
1:29874859 T C 50112 1.61853281853282
1:30028825 T C 50112 -0.382588668816214
1:30029058 G T 50112 1.4647201946472
1:30029845 C T 50112 0.311933534743202
1:30029958 C T 50112 -1.85310734463277
1:30030817 T C 50112 -0.259198307276361
1:30031649 T C 49971 0.588842975206612
1:30033707 C A 50112 0.0719049963081467
1:30036202 G A 50112 1.27790346907994
1:30039970 C T 50112 0.551672240802676
1:30041075 T C 50112 -0.26551724137931
1:30042538 A G 50112 0.707100591715976
1:30046554 A G 50112 -3.33318505338078
1:30051330 C A 50112 0.70862912131251
1:30054456 A G 49738 -0.0701822197680839
1:30058894 G A 50112 0.0339908456843941
1:30060451 T C 50112 1.07278742762614
1:30071270 T C 50112 -0.0399254600512462
1:30087385 A G 50112 0.285106382978723
1:30099425 A G 50112 0.283679753656659
1:30099545 A T 49800 -1.30569105691057
1:30101048 A G 50112 -0.484651967142239
1:30108753 T G 50112 0.0196595075955998
1:30108889 T C 50112 -0.947368421052632
1:30110205 T C 50112 1.36251209807506
1:30113195 G A 50112 0.704750204750205
1:30113436 G A 50112 -0.153548042229053
1:30117517 A G 50112 -0.485825027685493
1:30119454 T C 50112 0.608173076923077
1:30122639 G A 50112 -0.119699766211394
1:30137029 C T 50112 0.288181818181818
1:30144300 C A 50112 -1.11033857315599
1:30144987 G A 50012 -0.952588081774685
1:30146476 A G 49894 -0.149665924276169
1:30151654 T C 50112 0.879177022921845
1:30155341 A G 50112 0.0749873673572511
1:30160934 T C 50112 -0.620388688467357
1:30162368 T G 50112 0.367852205605128
1:30162959 A G 50112 0.127727272727273
1:30163457 T C 50112 0.626323751891074
1:30165211 A G 50112 0.547221797030461
1:30165569 C T 49720 -0.0591060985797828
1:30169059 T G 50112 -0.728088336783989
1:30174552 G A 50112 -0.451166180758018
1:30175870 A G 50112 0.42978947368421
1:30183459 A G 50112 0.819076923076923
1:30185088 C T 50112 -0.256590772917915
1:30192312 T C 50112 0.516055962691539
1:30205887 A C 50112 -0.443615620886354
1:30211596 T C 50112 0.898469387755102
1:30235082 T G 50112 0.53352417302799
1:30235555 G T 50112 -2.0940892641737
1:30239961 A G 50112 -2.35390039665051
1:30254854 A G 50112 -0.0910783055198973
1:30276685 A C 50112 -0.0520826259196378
1:30280555 G C 50112 -1.25303398058252
1:30292578 T C 50112 0.99361072152096
1:30295869 T C 50112 -0.0107193054981397
1:30297711 C T 50112 0.461187214611872
1:30300072 A G 50112 -0.998643147896879
1:30310877 T C 50112 1.16281427412814
1:30314662 A G 50112 0.438001233806292
1:30317505 G A 50112 -0.0606128133704735
1:30317978 T A 50112 -1.23303167420814
1:30318660 T C 50112 0.357513988808953
1:30319498 A G 50112 -0.950589970501475
1:30324462 T C 50112 0.38976279650437
1:30328390 G A 50112 -1.61855036855037
1:30345398 A G 50112 -1.73941908713693
1:30347456 G A 50112 1.95777642770352
1:30351688 A G 50112 -0.693664271717831
1:30363243 A G 50112 -2.02201027146001
1:30365020 T A 49949 -0.792174470814625
1:30365304 T G 50112 1.90060101710587
1:30369610 G A 50112 1.89402000425622
1:30370647 A G 50112 -0.406441947565543
1:30370836 A G 50112 -0.172961430668624
1:30376346 T C 50112 -1.42382534409112
1:30380003 C A 50112 0.127503805175038
1:30380834 T C 50112 -1.03957382039574
1:30394090 C T 50112 -1.86406938717475
1:30396398 A G 50112 -1.3201829616924
1:30396938 G A 50112 1.98488778617345
1:30397369 T C 50112 -1.10986547085202
1:30398349 T C 50112 -0.0499595032397408
1:30399154 T C 50112 0.649760209271908
1:30403470 C T 50112 -1.12796005706134
1:30405011 A G 49872 -0.350393700787402
1:30405460 A G 50112 0.428093136508903
1:30406812 T C 50112 -0.487592684132476
1:30420310 C A 50112 -1.44924582144313
1:30423655 A G 50112 0.308748375920312
1:30424009 A G 50112 0.554085257548846
1:30424145 T G 50112 -1.18084044794323
1:30441450 C T 50112 -1.07916666666667
1:30462681 A G 50112 0.341666666666667
1:30465817 T C 50112 -0.802038626609442
1:30476727 C T 50112 0.787859824780976
1:30483246 G A 50112 1.23130990415335
1:30502897 C A 50112 -1.6574358974359
1:30503454 G A 50112 -0.969040247678019
1:30507825 C T 50112 -1.65900621118012
1:30523979 T C 50112 0.800267201068804
1:30525355 G A 50112 -0.324482377113956
1:30529226 G A 50112 1.29178508593856
1:30531982 C T 50112 -1.3234834493536
1:30532342 T C 50112 -1.27233250620347
1:30533248 A G 50112 2.17618332081142
1:30534361 C T 50112 0.57185122569738
1:30535269 A G 50112 0.232639827073764
1:30538303 C G 50112 -0.0363111760409058
1:30542925 G T 50112 1.31392235609103
1:30549770 G T 50112 0.59708242159008
1:30552869 A G 50112 1.05269245598252
1:30567596 A G 50112 0.091946697566628
1:30568723 A C 50112 1.16523867809058
1:30569871 A G 50112 1.71302844570171
1:30573184 A G 50112 0.00893875685557587
1:30573429 C T 50112 -1.68853218089211
1:30574015 A G 50112 0.26260374086461
1:30576573 C T 50112 1.83877995642702
1:30576763 T C 50112 1.317089678511
1:30577012 G A 50112 0.246068012752391
1:30578212 A G 50112 1.96297384660594
1:30582806 A G 50112 -0.174769433465086
1:30604836 A G 50112 0.238917089678511
1:30608333 T C 50112 1.16953669536695
1:30609989 T C 50112 0.373024167210973
1:30612157 A G 50112 2.03792926704254
1:30632801 C T 50112 1.20610379134176
1:30634242 T C 50112 -0.696440397350993
1:30635449 C T 50112 -0.664
1:30637247 T C 50112 1.08825248392753
1:30640243 C T 50112 0.315907901622187
1:30655212 T G 50112 0.762684124386252
1:30658727 C T 50112 2.0831736297432
1:30659586 G A 50112 1.55751664344326
1:30668405 A G 50112 -0.656710628394104
1:30670401 T C 50112 -0.853846153846154
1:30680744 T C 50112 -1.12933025404157
1:30687698 A G 50112 -0.157265319081384
1:30693904 G C 50112 0.632194813409235
1:30716942 T C 50112 1.11293260473588
1:30726851 T C 50112 -0.509632224168126
1:30727316 T C 50112 0.469148336153412
1:30733444 T G 50112 -1.1520572450805
1:30762238 A G 50112 -0.4968251728517
1:30762830 T C 50112 1.80485638140361
1:30770858 C G 50112 -0.649502379922112
1:30771983 T G 50112 0.939802802283342
1:30777089 T C 50112 -0.963922995300894
1:30783875 A G 50112 -0.306290956749672
1:30787467 G T 50112 0.471359151818583
1:30793746 G A 50112 0.385908649173955
1:30795525 A G 50112 1.06128133704735
1:30802598 T C 50112 0.878336436995655
1:30803540 A C 50112 0.907700152983172
1:30803864 G A 50112 -0.893338187113214
1:30810980 T C 50112 -1.33848220282068
1:30813508 T C 50112 0.363419386264004
1:30814675 T C 50112 -1.81323877068558
1:30830957 T C 50112 -0.0158753709198813
1:30831123 A G 50112 -0.441295306001188
1:30851428 A G 50112 1.27769049489395
1:30853336 A G 50112 1.92806922660898
1:30854069 T C 50112 -0.990767674212723
1:30863705 A G 50112 -2.27947727947728
1:30868345 T C 50112 -2.1323606044815
1:30872734 T C 50112 -2.30247479376719
1:30875309 G A 50112 0.208679723826969
1:30880742 G A 50112 1.87064830574037
1:30885082 C T 50112 -0.321778791334093
1:30886520 A G 50112 -2.61813220885526
1:30891217 T C 50112 -1.61227942953831
1:30892426 C T 50112 -0.43661602933473
1:30893321 A C 50112 0.516529522159665
1:30893792 T C 50112 -1.38992178484421
1:30917152 C T 50112 -0.834052624251705
1:30924724 A G 49846 0.199659400544959
1:30926194 G C 50112 -1.17176764522174
1:30933386 A G 50112 0.713547376664056
1:30942106 C T 50112 0.100231408435889
1:30949081 A G 50112 -0.741680532445923
1:30977721 T C 50112 -0.203969270166453
1:30984574 T C 50112 -3.14285714285714
1:30988530 T G 50112 1.11263823064771
1:30988841 C T 50112 1.02232746955345
1:30996940 C T 50112 -0.536463223787167
1:30998096 C A 50112 -0.862590647661916
1:31008616 G A 50112 -0.0718789566978982
1:31013182 C T 50112 0.959016393442623
1:31017448 C T 50112 2.12261669953978
1:31027853 A G 50112 -1.33687771870469
1:31042877 T C 50112 0.998551774076756
1:31060824 T C 50112 0.439754412893323
1:31063818 A G 50112 -0.797483668037745
1:31073453 G A 50112 0.633792048929664
1:31073926 G T 50112 1.02891459074733
1:31077465 G A 50112 -0.0888854774332208
1:31078347 C T 50112 0.188909863142992
1:31081173 C T 50112 0.916488222698073
1:31086005 T C 50112 0.190744680851064
1:31088967 C T 50112 0.245711895133175
1:31100185 C T 50112 0.621624938635248
1:31103303 A C 50112 1.11014070839398
1:31108321 C G 50112 -0.472911636890391
1:31112243 T C 50112 0.0103157255616272
1:31113723 A G 50112 0.588599752168525
1:31115380 A G 50112 -0.917700112739572
1:31116964 C A 50112 0.212750716332378
1:31118741 G A 50112 -0.063458472242354
1:31119073 G A 50112 0.212924187725632
1:31119486 A G 50112 0.307723728184181
1:31125281 T G 50112 -1.05047183299971
1:31125802 G A 50112 -0.976667881881152
1:31151219 A G 50112 -0.0295753114382786
1:31156610 A G 50112 -0.29438717067583
1:31167561 A G 50112 -0.584312615036104
1:31179008 G A 50112 -0.181526426637248
1:31179720 T C 50112 0.86058981233244
1:31205279 T C 50112 -1.35883811547999
1:31208162 A G 50112 2.01853224610823
1:31212241 A C 50112 0.0572566724206613
1:31212376 A G 50112 -0.0533845921905623
1:31213854 A G 50112 0.287061224489796
1:31214971 C T 50112 0.0691245685597741
1:31219289 C T 50112 -0.219503546099291
1:31220219 A C 50112 0.2734375
1:31222316 G A 50112 0.509378230689706
1:31223269 G A 50112 0.641025641025641
1:31231680 T C 50112 -2.1953296035028
1:31241777 C T 50112 -0.638864755285259
1:31243913 T C 50112 1.66298168035376
1:31251723 G A 50112 2.62865497076023
1:31254970 A G 50112 0.523924268502582
1:31258724 T C 50112 -1.57228126364827
1:31258827 C T 50112 -0.987312030075188
1:31260625 A G 50112 -0.123205277454404
1:31262823 G A 50112 -2.31631382316314
1:31266717 A G 50112 -0.290041067761807
1:31268728 A C 50112 -0.231435643564356
1:31278481 T G 50112 -0.689980353634578
1:31287831 T C 50112 -1.35830750572699
1:31288343 T C 50112 1.26470588235294
1:31288786 A G 50112 -0.122508074395812
1:31290147 A G 50112 1.90696737817157
1:31290280 C A 50112 -0.69305724725944
1:31291539 A G 50112 1.10736266241167
1:31292684 A G 50112 -0.866666666666667
1:31309717 A G 50112 -1.65931156222418
1:31311418 A G 50112 -1.77690431011114
1:31312571 C A 50112 -1.34374011180255
1:31314613 G A 50112 2.08058608058608
1:31316596 A C 50112 1.94535519125683
1:31317692 C T 50112 -0.219135802469136
1:31318133 T C 50112 -1.13148245154531
1:31319403 A G 50112 0.611829944547135
1:31319683 C A 50112 1.35047883843065
1:31320174 T C 50112 0.460955518945634
1:31323072 A G 50112 -2.17835427644913
1:31326169 A G 50112 -1.08610792192882
1:31326527 G A 50112 1.19814712389381
1:31327941 C T 50112 -2.03790087463557
1:31333599 C T 50112 1.39509175326111
1:31337739 A G 50112 0.666352275406744
1:31340436 T G 50112 2.3
1:31344250 G A 50112 -1.60312067446835
1:31347399 T C 50112 -1.40289998760689
1:31349642 T C 50112 0.216571790006325
1:31349983 T C 50112 -1.76740740740741
1:31350122 G T 50112 0.294810267857143
1:31350566 T C 50112 0.83402001177163
1:31354077 T C 50112 -0.739717563989409
1:31356450 A G 50112 -0.0392340425531915
1:31366222 T C 50112 -0.555402993272003
1:31366771 G A 50112 -0.639931207004378
1:31367980 G C 50112 0.379772961816305
1:31369290 T G 50112 -0.478007181328546
1:31369979 A T 50112 0.853610675039246
1:31375569 A G 50112 0.579389880952381
1:31377743 G A 50112 0.334515890613452
1:31382708 C T 50112 0.75845932325414
1:31383854 A G 50112 1.00058608058608
1:31416003 T C 50112 0.860809476801579
1:31423361 G A 50112 0.867052023121387
1:31438545 T C 50112 -1.49046875
1:31438872 A G 50112 -0.0616465863453815
1:31439860 A G 50112 3.01221166892809
1:31452788 C T 50112 -0.805363984674329
1:31462683 G A 50112 -0.492541152263375
1:31464385 A C 50112 -0.841533180778032
1:31469062 T C 50112 -1.40740740740741
1:31480994 A G 50112 2.21351931330472
1:31496302 T C 50112 0.608756438557763
1:31497986 C G 50112 -0.935710698141637
1:31500738 C T 50112 -0.616704288939052
1:31500954 G A 49728 -1.48193411264612
1:31519638 C T 50112 0.268617724867725
1:31522618 G A 50112 0.862366683595734
1:31584480 T C 50112 1.56241610738255
1:31585427 A G 50112 -0.929223744292237
1:31593640 T C 50112 0.045909761754164
1:31597657 C T 50112 0.518083367388639
1:31603125 T C 50112 -1.24674680877432
1:31652004 T G 50112 -1.76660059464817
1:31673046 C A 50112 -1.95152739207271
1:31675090 C A 50112 -0.265747380033094
1:31683878 G A 50112 -0.325667234525838
1:31691577 T G 50112 -1.34506376948512
1:31695201 A G 50112 0.203795180722892
1:31703318 C G 50112 0.98302300109529
1:31706636 A G 50112 0.841196464989803
1:31734353 T C 50112 -0.809053975623912
1:31741816 A G 50112 0.527503168567807
1:31747895 T C 50112 -0.175186567164179
1:31749064 C T 50112 0.0103720508166969
1:31755974 C T 50112 0.717040125065138
1:31770588 A G 50112 0.188255613126079
1:31775796 A G 50112 0.110162763001191
1:31779131 T C 50112 -0.557337220602527
1:31792220 G A 50112 1.20941262313024
1:31805464 G A 49772 0.680295286768881
1:31835598 A G 50112 0.675040085515767
1:31842320 C T 50112 -1.17619872905835
1:31844441 T C 50112 -1.0205237084218
1:31845154 T C 50112 0.740674955595027
1:31898687 T C 50112 0.729349736379613
1:31902279 A G 50112 -0.709674134419552
1:31920189 T C 50112 0.0899707174231332
1:31921872 T C 50112 -0.25679806918745
1:31934701 G A 50112 -1.82705807275048
1:31953000 A G 50112 0.690726817042607
1:31954249 C T 50112 1.82189295433928
1:31959410 A C 50112 -1.28856063208519
1:31961711 G T 50112 1.49133718347401
1:31973975 T G 50112 1.93223443223443
1:31988568 A G 50112 1.26125816431763
1:31991138 C T 50112 1.34438775510204
1:31991501 A G 50112 -0.513183785911059
1:31994930 A G 50112 0.869185138932251
1:31995042 G A 50112 0.98482194979568
1:32009993 A G 50112 0.664871334530222
1:32012664 A G 50112 -0.789763113367174
1:32018105 T G 50112 -0.68241469816273
1:32018261 G A 50112 0.324724409448819
1:32028531 T C 50112 -0.168412942989214
1:32035828 T C 50112 -0.454537121906508
1:32039991 C T 50112 1.86255144032922
1:32042421 T C 50112 1.18099173553719
1:32042486 T C 50112 -2.05159817351598
1:32047632 G T 50112 0.516153496132262
1:32048451 G A 50112 0.0712002609262883
1:32052529 A C 50112 0.918552036199095
1:32061639 G A 50112 1.13398058252427
1:32061693 A G 50112 -0.895424836601307
1:32085777 A G 50112 0.249581993569132
1:32091410 C T 50112 -0.165179469976518
1:32104206 C A 50112 -0.427743902439024
1:32110087 A C 50112 -1.08661724541553
1:32118912 A G 50112 1.26291441788743
1:32123324 T C 50112 0.261920980926431
1:32125668 T C 50112 -0.0725633802816902
1:32127911 T C 50112 -0.26684300606815
1:32136501 A G 50112 0.202397798742138
1:32138045 A G 50112 0.214093023255814
1:32143077 C T 50112 -0.601354401805869
1:32146764 C T 50112 0.254187344913151
1:32149721 C G 50112 -0.622113022113022
1:32152518 C T 50112 -0.252774738158512
1:32158374 T C 50112 -0.561818181818182
1:32164206 T G 49959 -1.00527346692783
1:32173360 G A 50112 -0.980475253518995
1:32191798 G C 50112 -1.1119139123751
1:32199004 T C 50112 -0.00994029850746269
1:32209469 G A 50112 1.92254408060453
1:32221913 A G 50112 0.340627973358706
1:32241333 C T 50112 0.656462048287833
1:32245883 T C 50112 -1.40493662441628
1:32253110 A G 50112 0.847501864280388
1:32266026 A G 50112 -1.99475427940364
1:32279629 A G 50112 -4.138147566719
1:32280063 A G 50112 -0.309373266777593
1:32280369 A G 50112 0.799747048903879
1:32280610 T C 50112 2.58031690652711
1:32290304 T C 50112 -0.586118251928021
1:32290373 G C 50112 2.48905748468048
1:32292022 A G 50112 1.32021912350598
1:32297561 G A 50112 -3.89509621353197
1:32300966 G A 50112 0.466666666666667
1:32302990 T C 50112 -0.636031331592689
1:32311335 A C 50112 -0.698633571518115
1:32313808 A G 50112 1.12324794586757
1:32315147 T C 50112 -3.29692733362458
1:32327437 C A 50112 -0.418331533477322
1:32328622 G A 50112 0.597932535364527
1:32336634 G C 49851 0.376946008612123
1:32337534 G A 50112 -0.162876712328767
1:32371408 C A 50112 0.821450712957223
1:32386834 T C 50112 1.77254901960784
1:32396003 T C 50112 -0.670779220779221
1:32396615 T C 50112 -0.84462915601023
1:32411341 A C 50112 3.53762993762994
1:32422077 T C 50112 -2.40397098129057
1:32426454 G A 50112 -0.321507863089732
1:32430368 G A 50112 -1.50626702997275
1:32443326 C G 50112 -0.302288488210818
1:32445498 A C 50112 -0.996900826446281
1:32453108 A G 50112 0.0588018917498686
1:32466048 C T 50112 0.016123417721519
1:32475236 T C 50112 -0.562049639711769
1:32480657 G A 50112 -1.08439133681852
1:32509859 G A 50112 1.07158351409978
1:32522327 A G 50112 1.36945587562872
1:32538782 A G 50112 -0.839561586638831
1:32550853 C G 50112 3.11493848857645
1:32571986 T C 50112 -0.0625145067698259
1:32572611 T C 50112 -2.92017543859649
1:32575593 A C 50112 0.506140059741122
1:32593237 C G 50112 -1.83673469387755
1:32604173 T G 50112 0.227492447129909
1:32616032 T C 50112 -0.154802561366062
1:32639637 T C 50112 -0.223859315589354
1:32650895 G C 50112 -0.894257064721969
1:32652400 T C 50112 1.47588785046729
1:32653818 A G 50112 -1.21578947368421
1:32656741 T C 50112 1.87425624752083
1:32657287 G T 50112 1.61155378486056
1:32660473 T C 50112 1.05390463026952
1:32663442 T C 50112 -0.232524522457408
1:32667609 T C 50112 -0.794141578519121
1:32669645 T C 50112 -0.707824838478105
1:32671234 T C 50112 -1.01025430680886
1:32681069 A C 49931 -0.321675238795004
1:32682947 C T 50112 -1.15300117693213
1:32697934 A G 50112 2.23176895306859
1:32699227 T C 50112 -1.40274314214464
1:32715641 T G 50112 -3.47895252080274
1:32718415 G C 50112 1.54635108481262
1:32751510 G A 50112 -3.77332170880558
1:32762321 G A 50112 -0.465467208357516
1:32762733 C A 50112 1.40415523324187
1:32789439 A G 50112 0.484417083493651
1:32795632 C T 50112 1.30922827846735
1:32799203 C T 50112 1.10540540540541
1:32803782 G A 50112 0.503712671509282
1:32810683 T C 50112 -0.278969729155603
1:32814192 T C 49913 1.61763319189062
1:32816930 A G 50112 -0.376790830945559
1:32831543 C T 50112 -2.03780594405594
1:32841193 C T 50112 0.528262017960909
1:32842319 C T 50112 1.13667820069204
1:32857145 G T 50112 -0.762243285939968
1:32879970 G C 50112 1.09012875536481
1:32887031 T C 50112 1.9088
1:32889544 G A 50112 -0.621664464993395
1:32903765 C T 50112 -2.96243252175829
1:32923077 T C 50112 0.600199071001991
1:32932434 G A 50112 0.478293135435993
1:32947097 T C 50112 0.452048823016565
1:32952494 C A 50112 -1.07190860215054
1:32958483 A G 50112 -0.980902777777778
1:32963106 A G 50112 1.13075780089153
1:32973271 A G 50112 -0.667532467532468
1:32975573 C G 50112 -2.89109342635997
1:32992080 G T 49996 -0.827602674307545
1:33001090 A G 50112 0.302517361111111
1:33006437 A G 50112 1.03983308042489
1:33029653 T C 50112 -0.721878862793572
1:33030461 G A 50112 -0.191414325671896
1:33034616 G A 50112 -3.61127561293379
1:33045559 A G 50112 -0.85487922705314
1:33098518 C T 50112 1.17914110429448
1:33116359 G A 50112 -1.22339082877577
1:33123776 T C 50112 -0.186352509179927
1:33137199 T C 50112 1.42678695350451
1:33139360 G A 50112 -2.1488603988604
1:33152172 A G 50112 -2.66425339366516
1:33155093 A G 50112 -2.14816535067348
1:33160644 G T 50112 -0.367842445620223
1:33176208 G A 50112 -0.330117340286832
1:33178252 T C 50112 -1.54997675499768
1:33182479 A G 50112 0.0704282115869018
1:33190697 T C 50112 -0.217994100294985
1:33199754 A G 50112 -1.25433321542271
1:33203461 C T 50112 -0.274617067833698
1:33212012 T C 50112 0.249779735682819
1:33215947 T C 50112 0.120322773460849
1:33223472 C T 49762 -0.823972206137811
1:33223737 A G 50112 0.127
1:33225791 A G 50112 -0.294126284875184
1:33229127 G A 50112 -0.510956175298805
1:33229962 A G 50112 -0.774843641417651
1:33231380 G T 50112 -0.793361884368308
1:33231403 T G 50112 -0.701771068584334
1:33235651 G A 50079 0.125157894736842
1:33235789 T C 49801 -0.716719914802982
1:33257919 A G 50112 -0.558800562236452
1:33261029 G A 50112 -0.23426769446391
1:33261536 A G 50112 1.6237890204521
1:33282392 A G 50112 0.222058358790688
1:33283287 A G 50112 -0.367134043746495
1:33285568 T C 50112 1.24167872648336
1:33289388 A G 50112 -0.498378378378378
1:33320601 G A 50112 -0.0223103171417102
1:33321877 C A 50112 -0.728436657681941
1:33328165 G A 50112 -0.397483690587139
1:33328982 A G 50112 1.5230686695279
1:33331919 C T 50112 0.940855323020928
1:33332898 T C 50112 -0.220864661654135
1:33342304 T C 50112 -0.673382692074281
1:33348442 A G 50112 -0.118620798485088
1:33355923 T C 50112 -0.735368634405878
1:33356620 C T 50112 1.40349221330816
1:33361287 A G 50112 -0.616749861342207
1:33376682 A T 50112 -0.374570883661793
1:33385720 C T 50112 -0.316788321167883
1:33388435 T C 50112 -0.61646969119329
1:33394724 C T 50112 -0.0957913998170174
1:33400355 C T 50112 0.01058
1:33401773 C T 50112 -0.530065951118583
1:33409551 T C 50112 -1.18219789716261
1:33410040 G A 50112 -0.772853185595568
1:33428241 C T 50112 -0.790963527490473
1:33444571 G T 50112 0.314953271028037
1:33448220 G A 50112 -1.26320272572402
1:33448347 T G 50112 -0.0628265851795264
1:33448509 A G 50112 -0.419496556637378
1:33450632 T C 50112 -0.510948905109489
1:33457879 T C 50112 -0.835022522522522
1:33463006 A G 50112 -0.442700375052091
1:33468276 C T 50112 -1.00996299459152
1:33476811 C T 50112 -0.0741707833450953
1:33478877 T C 50112 0.360843373493976
1:33483740 A G 50112 1.59492210040392
1:33484455 A G 50112 -0.742978272390037
1:33497070 G A 50112 -0.573935772964899
1:33497377 C T 50112 -0.778957528957529
1:33511655 C T 50112 -1.03027718550107
1:33513291 A C 50112 -0.720623916811092
1:33531257 T C 50112 -0.067464424320828
1:33544893 T C 49986 -0.793008279668813
1:33546596 G A 50112 -1.60214749929359
1:33555460 T A 49629 0.722905027932961
1:33555514 T C 49952 1.57443531827515
1:33559990 A G 49850 -0.337759515570934
1:33568052 A G 50112 3.10941704035874
1:33568619 C T 50112 -0.0315787058283616
1:33595258 G T 50112 -0.761586695747001
1:33596018 T C 50112 0.745911447945752
1:33600115 G A 50112 -0.368937644341801
1:33610468 A G 50112 -1.24570024570025
1:33616957 T C 50112 -0.00425945241199479
1:33626833 A G 50112 -1.18805590851334
1:33648363 T C 50112 1.32292073408825
1:33655859 G T 50112 -0.562732282455466
1:33659069 T A 50112 0.0248401635048737
1:33659770 C T 50112 -0.890298507462686
1:33666925 T C 50112 2.1219739292365
1:33678566 C T 50112 -0.640164587204672
1:33687320 C T 50112 -0.788635156664896
1:33690886 A G 50112 -0.591914305459571
1:33714603 A G 50112 0.0539513262236806
1:33720846 C T 50112 -0.185846153846154
1:33732192 G T 50112 0.117600815256952
1:33733980 A T 50112 -0.187024484714345
1:33737713 C G 50112 0.31643736422882
1:33743256 C A 50112 0.0926054922973878
1:33745349 G C 50112 0.478327383987761
1:33751047 T C 50112 -1.77946428571429
1:33766791 T C 50112 0.332100591715976
1:33770515 G A 50112 0.019989904088844
1:33781206 C T 50112 -1.21494845360825
1:33781593 G C 50112 0.225158778938742
1:33781657 T C 50112 0.373240255962769
1:33784333 T C 49714 0.568563218390805
1:33788884 A G 50112 0.131692160611855
1:33796879 A G 50112 -0.994954954954955
1:33798204 T G 50112 -0.163304817649707
1:33798565 T C 50112 1.0812854442344
1:33800684 C T 50112 -1.20119956379498
1:33801138 T C 50112 -0.765058521267485
1:33808043 G A 50112 -0.986560268794624
1:33809437 G A 50112 -0.380964564410899
1:33818414 C T 50112 -0.215991692627207
1:33827771 C T 50112 -0.8353705118411
1:33833211 A G 50112 -0.11139489194499
1:33837334 A C 50112 -0.0146113912785524
1:33844786 T C 50112 -0.577440347071584
1:33857107 T C 50112 0.634428992836072
1:33860966 G T 50112 0.533653846153846
1:33871246 C T 50112 -0.942814145974417
1:33887888 T C 50112 0.168713066316481
1:33889930 G A 50112 -1.41093474426808
1:33890480 T C 50112 0.410995822665409
1:33894387 G A 50112 1.5336032388664
1:33895130 A G 50112 1.34850574712644
1:33895718 C A 50112 1.07582668187001
1:33899702 T C 50112 -0.184950135992747
1:33908833 A G 50112 -0.764102564102564
1:33911068 C T 50112 -0.98846495119787
1:33911934 G A 50112 1.02442078897934
1:33921878 C T 50112 -2.00156739811912
1:33922453 T C 50112 -0.0718096054888508
1:33925967 T C 50112 0.767676767676768
1:33927233 A G 50112 -2.5957957957958
1:33935841 G A 50112 0.0847933884297521
1:33944993 G A 50112 0.128671820098384
1:33946499 G A 49834 -1.58610156548301
1:33949843 A G 50112 0.427116827438371
1:33952287 C T 50112 0.248099762470309
1:33952656 C T 50112 1.15102122949995
1:33966111 A C 50112 -0.565860560843839
1:33971943 G T 50112 0.308628762541806
1:33984723 G T 50112 0.626379690949227
1:33984970 T G 50112 -0.715309545593169
1:33986179 A G 50112 -0.863905325443787
1:33988036 T C 50112 -1.1649373881932
1:33988251 C T 50112 -0.920112781954887
1:33993323 T C 50112 -2.21202140798683
1:33994201 G A 50112 -0.146906654199782
1:34001335 C T 50112 -0.90152626944526
1:34004912 A G 50112 1.23424134754573
1:34005106 C T 50112 0.724018126888218
1:34012652 A G 50112 0.64274385408406
1:34012832 A G 49736 -0.236043646603309
1:34022746 C A 50112 1.73807631160572
1:34026613 T C 50112 -0.909578030810449
1:34031211 T C 49989 0.39051051051051
1:34033512 C G 50112 -2.87178821697379
1:34034691 G T 50112 0.1622
1:34035114 C T 50112 -1.23704866562009
1:34035481 A G 50112 -0.0549358059914408
1:34036264 C T 50112 1.31467345207803
1:34037669 T C 50112 -1.52790346907994
1:34038214 C T 50112 1.1937263556116
1:34038620 A G 50112 1.28837062716672
1:34040023 C T 50112 1.46960401561629
1:34040483 G A 50112 -0.0830388692579505
1:34044525 T C 50112 -0.136881720430108
1:34044616 G A 50112 -0.0445872026459738
1:34046034 A G 50112 0.247179757511861
1:34047990 C T 50112 1.97208737864078
1:34050753 C T 50112 -0.356423357664234
1:34060822 T C 50112 -0.397376816731655
1:34061741 C G 50112 -0.996987615753654
1:34070372 A G 50112 0.830246913580247
1:34071525 C T 50112 0.164344967913602
1:34081194 G C 50112 1.41197007481297
1:34081408 A G 50112 0.287409470752089
1:34094584 G T 50112 -0.899271040424122
1:34096755 A G 50112 -1.13240418118467
1:34100394 A G 50112 0.685353287536801
1:34104247 G A 50112 2.10349601938387
1:34111097 C T 50112 -1.53102836879433
1:34119049 T C 50112 -0.0694029850746269
1:34127109 G A 50112 0.958766342608113
1:34128051 C T 50112 1.34346035015448
1:34134505 A G 50112 0.429125138427464
1:34136452 T G 50112 0.976030227889952
1:34149074 A G 50112 0.62929542645241
1:34149885 G A 49756 -1.15853658536585
1:34151260 C T 50112 -0.0901456726649529
1:34153088 T G 50112 1.54264292408622
1:34155501 G A 50112 1.0755457829433
1:34167109 C G 50112 1.22908204711617
1:34179436 G A 50112 1.78187403993856
1:34184776 A C 50112 2.30237288135593
1:34184790 T C 50112 1.36703601108033
1:34189917 C T 50112 -1.05300513440048
1:34194958 A G 50112 0.352835648148148
1:34195422 T C 50112 0.238572458543619
1:34196267 A G 50112 -0.184177740863787
1:34198988 C T 50112 -0.789016018306636
1:34201152 C T 50112 -0.449836708033965
1:34205845 T C 50112 -0.732981220657277
1:34206861 A G 50112 -0.718703976435935
1:34208142 G C 50112 -0.0801193467336683
1:34211677 G A 50112 0.583781581092095
1:34221216 A C 50112 -1.20632133450395
1:34222034 A G 50112 -1.30199579831933
1:34222115 C T 50112 -1.42527530152071
1:34228925 T C 50061 -1.49418310571573
1:34229130 C G 50112 0.781748318924111
1:34231789 C T 50112 -0.0767037552155772
1:34236593 C T 50112 -0.241220307405682
1:34237912 A G 50112 -0.593619972260749
1:34240338 A G 50112 0.742758620689655
1:34244450 G C 50112 -0.465737410071942
1:34246222 T C 50112 0.891090540931443
1:34249160 G C 50112 -0.74610190300798
1:34249330 C T 50112 -0.935483870967742
1:34255072 C T 50112 0.246771217712177
1:34256734 T C 50112 0.799123447772096
1:34257471 C T 50112 0.0458803783948734
1:34273967 A G 50112 -1.214859437751
1:34274228 C T 50112 0.117972782731112
1:34278771 T G 50112 -0.823496027241771
1:34279849 C T 50112 0.598474698546841
1:34283720 T C 50112 0.531797696544817
1:34285342 G A 50112 -0.371031432633075
1:34289132 A G 50112 1.55747767857143
1:34303521 A G 50112 0.625213675213675
1:34318524 T C 50112 -1.26561264822134
1:34320638 A G 50112 1.3719156572454
1:34327943 C T 50112 0.564604185623294
1:34329897 T C 50112 0.0937093275488069
1:34330137 A C 50112 0.262364907819453
1:34332530 C T 50112 0.0275071724577622
1:34336265 A C 50112 0.211546610169492
1:34337704 G A 50112 -0.122072001257664
1:34340467 G A 50112 0.810967600700525
1:34345005 G A 50112 1.32436194895592
1:34346184 C T 50112 0.459559613319012
1:34349737 T C 50112 -0.576884057971014
1:34352741 C T 50112 -0.454832214765101
1:34360686 T C 50112 0.0463993771895679
1:34363864 T C 50112 0.747401247401247
1:34372123 C T 50112 -0.336274903061907
1:34372643 T C 50112 0.390974272458878
1:34375199 C A 50112 2.36546651180798
1:34379845 A C 50112 -0.33195132942767
1:34381408 C T 50112 0.353778268063982
1:34381854 A G 50112 -1.41395705521472
1:34382005 G A 50112 -1.28245476003147
1:34382520 A G 50112 -1.83101207056639
1:34383108 G C 50112 0.564417857538496
1:34385826 A G 50112 -0.567153011597456
1:34394229 C T 50112 0.18618925831202
1:34395835 G A 50112 3.1244616709733
1:34400715 G A 50112 2.07666719467765
1:34402352 T C 50112 -1.52566844919786
1:34406684 G A 50112 -1.10529377545084
1:34408609 C T 50112 -0.8515625
1:34410093 A C 50112 0.383162125949084
1:34415050 T C 50112 0.295297648824412
1:34415927 A G 50112 2.71700310559006
1:34418942 G A 50112 1.01722314549026
1:34419276 A G 50112 0.515127388535032
1:34420683 G A 50112 0.0241680486456606
1:34421567 G A 50112 -0.457208943716268
1:34422163 C T 50112 -0.659471766848816
1:34424393 T C 50112 -2.35172851252775
1:34424462 T C 50112 1.75887573964497
1:34428082 G A 50112 1.08546433378196
1:34428130 G T 50112 2.13690922730683
1:34440316 C T 50112 -0.259776975027485
1:34441384 C T 50112 -0.96342219466832
1:34441463 A G 50112 -0.377720038973693
1:34446766 G T 50112 -0.308080808080808
1:34451877 G A 50112 -0.26326359832636
1:34460711 T C 50112 -1.56070496083551
1:34461027 T C 50112 0.661587301587302
1:34473786 A G 50112 0.181757402101242
1:34475200 A G 50112 0.316118708175735
1:34476726 T C 50112 -0.15004835589942
1:34492628 A C 50112 0.460654112983152
1:34502161 A G 50112 0.554853985793212
1:34503535 C T 50112 -0.648542999289268
1:34516663 G T 50112 0.331190049541478
1:34521308 G A 50112 0.928264373992477
1:34521566 C G 50112 -0.150601503759399
1:34526609 G T 50112 0.433648648648649
1:34526763 A G 50112 -1.52690084481992
1:34528359 C T 50112 1.58644245927483
1:34532977 T C 50048 0.429974489795918
1:34536489 A G 50112 0.302020636285469
1:34538145 C T 50112 2.26282306163022
1:34539107 C T 50112 0.87719298245614
1:34539358 A C 50112 -1.04187327823691
1:34540942 G C 50112 -0.401940035273369
1:34548951 G C 50112 0.476001761338617
1:34549238 T C 50112 0.977800901838363
1:34556489 C G 50112 -0.164005356958896
1:34564086 T G 50112 0.134847767786717
1:34566862 G C 50112 -1.4464586846543
1:34568402 A G 50112 0.132794830371567
1:34574824 T C 50112 2.34421213666497
1:34577949 A C 50112 -0.417029972752044
1:34579507 A G 50112 -0.0888603696098563
1:34603218 G C 50112 -0.147260774287801
1:34609144 C T 50112 0.200643939393939
1:34612026 A C 50112 0.406953282632314
1:34614290 T C 50112 -0.750560538116592
1:34617472 T C 50112 0.426871735345328
1:34620023 G A 50112 1.3361216730038
1:34621822 T C 50112 -2.37621497998857
1:34622725 T C 50112 -0.434844192634561
1:34623220 T C 50112 0.445214378518839
1:34626053 G C 50112 1.0499243570348
1:34627949 T C 50112 -0.0056062783243064
1:34629297 A G 50112 1.1030534351145
1:34631709 T C 50112 -0.640225829216655
1:34633204 C A 50112 -0.496
1:34636192 G T 50112 -2.30275229357798
1:34637199 C T 50112 -0.507410636442895
1:34640262 A G 50112 0.701509098979139
1:34643450 A G 50112 -0.837898267188373
1:34643837 G A 50112 -2.23613026413493
1:34649634 T G 50112 -0.717789022966135
1:34650520 T C 49984 -0.973118279569893
1:34651502 G A 50112 1.19750456482045
1:34652626 A G 50112 -0.801980198019802
1:34653468 G A 50112 0.918525261720528
1:34657611 T C 50112 0.184393262289447
1:34662919 C A 50112 -0.496828752642706
1:34663180 A G 50112 0.429798356982823
1:34663411 G C 50112 0.877646743500402
1:34664839 T C 50112 0.209494702526487
1:34665219 A G 50112 -1.4016393442623
1:34669080 G A 50112 0.666820276497696
1:34669698 T G 50112 -0.998258850841556
1:34672172 C A 50112 0.506068863017092
1:34674814 C T 50112 0.464852297592998
1:34676964 C A 50112 1.00946215139442
1:34678040 G T 50112 -1.19406719085061
1:34679066 G A 50112 -0.31656383483626
1:34684463 G A 50112 0.242364808069487
1:34684797 G A 50112 0.830023094688222
1:34691983 T C 50112 -0.120905020032996
1:34700889 A C 50112 0.640019379844961
1:34710182 C T 50112 -0.335383858267716
1:34712112 C A 50112 1.67712177121771
1:34715170 C T 50112 -0.0315188427864484
1:34726806 A C 50112 -0.426518585675431
1:34727439 T C 50112 -1.15189873417722
1:34729713 A G 50112 -0.0115771812080537
1:34749535 C G 50112 -0.328528072837633
1:34750936 T C 50112 -0.717167721518987
1:34754783 A G 50040 -0.0806451612903226
1:34758501 C T 50040 -0.0806451612903226
1:34782459 G A 50112 -0.635113386978786
1:34784542 T C 50112 0.55212543554007
1:34792758 T C 50112 -1.96835760924159
1:34794291 G C 49732 1.95690193628982
1:34795754 T G 50112 -0.0347096978326214
1:34800556 C T 50112 -0.0477414330218069
1:34800719 C T 50112 0.379049676025918
1:34800936 A G 50112 -1.06526898734177
1:34805625 A C 50112 0.123729481286934
1:34812189 T C 50112 0.352784222737819
1:34813617 T G 50112 -0.211470353021821
1:34815035 A G 50075 0.583168967784352
1:34817977 T C 49762 1.45371775417299
1:34825385 G A 50112 -0.469135802469136
1:34829829 G A 50112 0.395764272559853
1:34832080 A G 50112 2.14375461936438
1:34832241 C T 50112 -0.894151690526957
1:34833473 A G 50112 -0.892354124748491
1:34833746 C T 50082 0.831245880026368
1:34835285 A G 50112 -0.940845070422535
1:34838655 G A 50112 -0.757316027917228
1:34840708 T C 50083 0.741373644429839
1:34848132 A G 50112 -1.03641732283465
1:34853136 T G 50112 1.23644444444444
1:34870040 A G 50083 0.443862520458265
1:34871092 T C 50112 -1.66549570647931
1:34871599 A T 49697 0.308250414593698
1:34874401 T C 50112 0.0279115553536271
1:34874905 A G 50112 -1.41886137833149
1:34878397 A G 50112 0.763421828908555
1:34882644 T C 50112 -0.821782178217822
1:34883889 T C 50112 -0.871335161358363
1:34884015 T C 50112 -0.0193686868686869
1:34884836 G A 50112 -0.898567335243553
1:34886997 A C 50112 -0.806092008164547
1:34888093 A G 50112 -0.239845145920191
1:34890164 T C 50112 0.771491741448823
1:34890702 G A 50112 -0.879547538978906
1:34893995 C T 50112 0.228062601187264
1:34896656 T C 50112 -2.58184639255237
1:34898332 T C 50112 0.759903076274758
1:34900172 A G 49800 -3.0937019969278
1:34902736 T G 50112 0.458867924528302
1:34904106 G A 50112 0.28912704598597
1:34914724 A G 50112 0.349722222222222
1:34916427 T C 50112 0.694313809320222
1:34918669 G C 50112 -2.6416539050536
1:34918705 C A 50112 -2.9653049804141
1:34921613 C T 50112 1.34189958934958
1:34922823 T C 50112 0.394130243103665
1:34924352 T C 50112 -0.637366066784563
1:34925930 A G 50112 -0.248161597821153
1:34928321 G A 50112 -1.29618990021167
1:34929148 T C 50112 0.888526119402985
1:34937802 T C 49900 -0.605082417582418
1:34938380 A G 50112 -0.134204793028322
1:34938475 A G 50112 0.177183451734225
1:34939339 G A 50112 0.0833045557178908
1:34942073 T G 50112 0.0941585535465925
1:34967830 G T 50112 -0.0958904109589041
1:34970041 A C 50112 -0.954445664105379
1:34981177 T C 50112 -1.76842105263158
1:34993991 T C 50112 -0.439735099337748
1:34996348 C T 50112 0.238512035010941
1:35003356 A G 50112 -1.85656401944895
1:35010633 T C 50112 -1.4702486678508
1:35011315 T G 50112 -0.287700908455625
1:35013690 T C 50112 0.371412864211105
1:35028213 G A 50112 -1.6688113782594
1:35045526 A G 50112 -0.691864189622037
1:35053357 C A 50112 1.10127253446448
1:35057900 A G 50112 -1.33092078809811
1:35060339 C G 50112 -0.747956110154905
1:35061399 C T 50112 1.61041740991795
1:35064164 T C 50112 -2.888
1:35065885 G A 50112 1.51548451548452
1:35069943 T C 50112 0.860959920831272
1:35080381 T C 50112 0.624472573839662
1:35083266 A G 50112 0.283159615777642
1:35084308 A G 50112 -0.809335443037975
1:35096870 A C 50112 0.812442091330245
1:35097197 G A 50112 -3.00176366843034
1:35112284 T C 50058 0.931404958677686
1:35114777 G A 50112 -2.00566878121204
1:35116437 A G 50112 1.13855421686747
1:35116619 A T 50112 -1.95725958516656
1:35142875 G A 50112 -0.635675033417496
1:35152181 C T 50112 1.13993453355155
1:35152474 C G 49598 -0.161432777232581
1:35159859 T C 50112 0.854561558901683
1:35162163 A C 50112 0.194374049670552
1:35171620 A C 50112 0.695464362850972
1:35175364 A G 50112 1.09281767955801
1:35183509 A G 50112 0.880089862398203
1:35185337 T C 50112 0.163164400494438
1:35185414 T C 50112 0.248726287262873
1:35186615 T G 50112 0.18427285646613
1:35190138 G A 50112 -0.589886855706104
1:35191361 G A 50112 0.382876445368325
1:35198042 T C 50112 0.495792707359423
1:35200077 A C 50112 -0.357342007434944
1:35211457 G A 49827 -0.615267947421638
1:35215946 T C 50112 0.26751329001772
1:35219595 T C 50112 -0.548048048048048
1:35220117 C T 50112 0.431345565749235
1:35225395 A G 50112 1.08494690818239
1:35226074 C G 50112 1.06260869565217
1:35226281 T G 50112 -0.885839051777917
1:35226417 T C 50112 -0.58004158004158
1:35227162 T C 50112 -0.445577523413111
1:35227362 G C 50112 -1.23206487835309
1:35231378 G A 50112 -0.586435568952524
1:35235502 T C 50112 0.995054401582592
1:35240573 A G 50112 0.572536963841312
1:35240770 A G 50112 -0.491948634325316
1:35250457 T C 49708 1.03336980306346
1:35250720 T C 50112 0.682200420462509
1:35252002 T C 50112 0.79537037037037
1:35256386 C T 50112 1.22781557067271
1:35259961 A G 50112 -0.35967053081147
1:35260202 A G 50112 0.306263736263736
1:35262776 G A 50112 1.28308444902163
1:35264151 T C 50112 -1.28080985915493
1:35269529 A G 50112 -0.739832149774048
1:35273580 T C 50112 1.72286911970191
1:35274218 A G 50112 -0.202669235002752
1:35281308 A C 50112 -0.337260677466863
1:35282297 A G 50112 -0.514393581878244
1:35289873 G T 50112 -0.712543554006969
1:35291089 C G 49758 -0.984329089128306
1:35293235 A G 50112 -0.758717660292463
1:35303483 C T 50112 0.570977419864203
1:35308474 G C 50112 -0.794476898566118
1:35308591 G A 50112 -0.771031390134529
1:35317388 C T 50112 -0.648559764118848
1:35318027 C T 50112 1.11804536734003
1:35321242 C A 50112 -0.60530303030303
1:35323674 A G 50112 -0.879758763663777
1:35324786 T C 50112 -0.735792120704107
1:35328275 T G 49672 0.198639727945589
1:35330496 G C 50112 -0.957055870099348
1:35346060 C A 50112 1.30888030888031
1:35360078 G A 50112 -2.10518315853473
1:35360212 A G 50112 -1.97307692307692
1:35362713 A G 50112 1.14970930232558
1:35367221 A G 50112 1.15755053507729
1:35369246 A G 50112 1.22845691382766
1:35371083 T C 50112 -0.73877030901561
1:35379430 A G 50112 1.06179540709812
1:35387315 C T 50112 0.325970719287078
1:35450360 C T 50112 1.82809493264913
1:35476239 C T 50112 0.566715903495815
1:35549021 T C 50112 1.72679965307892
1:35628705 T C 50112 1.75060182956187
1:35688541 T G 50112 1.02179598953792
1:35696312 A G 50112 -1.16336241078509
1:35722025 G C 50112 1.84707903780069
1:35748867 T C 50112 -0.283497350492051
1:35771901 T C 50112 0.159422958870473
1:35790622 A G 50112 -2.16672733891518
1:35844449 T C 50112 -1.00317712470214
1:35859658 G A 50112 -0.425178997613365
1:35872476 C T 50112 0.335334029227557
1:35875915 T G 50112 -1.76064516129032
1:35890306 C T 50112 0.581610576923077
1:35892939 C T 50112 0.535827250608273
1:35897101 T G 50112 0.213111545988258
1:35914210 A G 49735 1.58819018404908
1:35939272 T G 50112 -0.702283105022831
1:35944609 C T 50112 -0.248585055643879
1:35948618 C T 50112 -1.21099290780142
1:35950705 A G 50112 2.16783216783217
1:35974520 C T 50112 0.227746591820369
1:36001984 T C 50112 0.0992090395480226
1:36002505 A G 50112 -0.535268505079826
1:36002894 T C 50112 -1.06437454279444
1:36007914 G A 50112 0.243544479058498
1:36009665 A G 50112 1.07434320849637
1:36035271 G A 50112 -1.86596820809249
1:36049163 T G 50112 -0.181588816911013
1:36051972 C T 50112 -0.30793724042455
1:36086990 A C 50112 -0.982188295165394
1:36087865 G T 50112 0.43453634085213
1:36109683 C A 50112 -0.282086851628468
1:36123539 T G 50112 2.44458707744972
1:36166782 G A 50112 -0.807399898631526
1:36175076 A C 49929 -1.37421383647799
1:36181813 C G 50112 -0.527157738095238
1:36196957 C G 50112 -0.617669459253618
1:36202585 A G 50112 -0.337311178247734
1:36219636 A G 50112 -0.634751773049645
1:36227588 A G 50112 1.84586622351475
1:36235455 T C 50112 -0.790921595598349
1:36238054 A G 50112 2.90800681431005
1:36261577 G A 50112 1.84611872146119
1:36268618 T C 50112 -0.0674058577405858
1:36288635 A G 50112 -0.779296875
1:36307120 A G 50112 2.12627118644068
1:36317380 T C 50112 -0.0865853658536585
1:36321067 G C 49911 -0.637605725439167
1:36347574 G A 50112 0.896660365469439
1:36362321 A G 50112 -0.188539741219963
1:36375226 C G 50112 -0.526846846846847
1:36376992 G A 50112 2.52028549962434
1:36380290 G T 50112 0.799623115577889
1:36385824 G C 50112 -0.288426349496798
1:36393158 A G 50112 -1.34982537834691
1:36397398 A G 50112 0.278463329452852
1:36432506 G A 50112 -1.42526964560863
1:36439346 T C 50112 0.941327843540916
1:36451061 A G 50112 -0.475853187379266
1:36470971 T C 50112 1.62530612244898
1:36474130 A G 50112 0.905312993161494
1:36489600 A G 50112 -1.41909275558565
1:36496696 G A 50112 1.39879759519038
1:36555758 T C 50112 -1.66836301950806
1:36562084 T C 50112 -1.53642773207991
1:36568264 A G 50112 -0.137966537966538
1:36574023 C T 50112 0.526852685268527
1:36579024 A G 50112 -0.194939543215405
1:36579458 G A 50112 -1.93841416474211
1:36582871 A G 50112 0.567615176151761
1:36600773 C A 50112 2.24113475177305
1:36602202 C T 50112 1.67068273092369
1:36605602 C A 50112 0.37470409198512
1:36627445 T G 50112 -0.0750496360026473
1:36633308 T C 50112 0.400122149837134
1:36634414 G A 50112 -2.00988947062246
1:36636854 A G 50112 -0.801954397394137
1:36640267 C A 50112 -0.208735936465917
1:36655346 T C 50112 -1.07075471698113
1:36661705 C T 50112 0.5064
1:36672422 T C 50112 -0.290192212912765
1:36672850 A G 50112 -0.0548488417746368
1:36673358 C G 50112 -1.65850144092219
1:36677585 T C 50112 1.47156398104265
1:36690748 T C 50112 0.848255813953488
1:36722309 A G 50112 0.0238378378378378
1:36723765 G A 50112 0.586401039411
1:36726496 G A 50112 -1.79653465346535
1:36732774 T C 50112 0.869942196531792
1:36758605 A G 50112 0.0933898305084746
1:36766086 A G 50112 0.536095661846496
1:36785270 T C 50112 1.21619399917797
1:36802459 A G 50112 1.22720478325859
1:36807481 T C 50112 1.71476369719783
1:36822604 T C 50112 -0.227770521450819
1:36824332 G A 50112 -1.20351526364477
1:36834478 A G 50112 1.40077821011673
1:36840464 A G 50112 -0.713260530421217
1:36849583 T C 50112 -1.76730769230769
1:36850279 C T 50112 -0.212777242044359
1:36853005 C A 50112 -1.13833634719711
1:36858534 A G 50112 0.146058091286307
1:36858680 A G 50112 0.451256897608829
1:36859163 C T 50112 -0.0533972602739726
1:36860764 A C 50112 0.757154882154882
1:36860826 A G 50112 0.0676131322094055
1:36872665 C T 50112 0.134483667017914
1:36874735 T C 50112 -0.005455525606469
1:36878126 G A 50112 -0.382393397524071
1:36878682 G A 50112 0.42821270310192
1:36881345 A C 50112 -0.122785977859779
1:36883909 A G 50112 -0.525396180414466
1:36886117 T C 50112 0.237565445026178
1:36887813 A C 50112 1.21371535932363
1:36888462 G A 50112 0.0181173131504257
1:36893968 G A 50112 0.254337464251668
1:36898067 C T 50112 0.232497387669801
1:36904720 C A 50112 -0.310787401574803
1:36916454 T C 50112 0.204747774480712
1:36921371 T G 50112 0.169582188810178
1:36921408 A G 50112 -0.754620777565328
1:36924234 A C 50112 0.00399200871776244
1:36924676 G A 50112 -0.377493301577851
1:36925932 T C 50112 -0.155763823805061
1:36941751 G A 50112 0.0814510002532287
1:36945653 A G 50112 0.00259706109822119
1:36945795 A G 50112 0.157300672430355
1:36960398 C T 50112 -1.42652745552978
1:36960776 T C 50112 1.03891197582168
1:36974104 T C 50112 -1.63430420711974
1:36975893 C T 50112 -0.744043827239139
1:36976253 G A 50112 0.195020169703714
1:36980804 C T 50112 -0.9111328125
1:36981687 A G 50112 0.205037115588547
1:36986354 C T 50112 -0.37391861582826
1:36989167 T G 50112 -0.0409240622140897
1:36991285 C T 50112 1.07676447264076
1:36994379 T C 50112 0.175099146737171
1:36998494 T C 50112 -0.967213114754098
1:37006177 T C 50112 0.205873402312842
1:37007129 C A 50112 -1.07951630633932
1:37008945 T C 50112 0.279169869331284
1:37011936 G A 50112 0.0728027408090657
1:37017877 T C 50112 -0.12074118350269
1:37019501 C G 50112 0.485241502683363
1:37020422 G A 50112 -0.349169435215947
1:37020631 G A 50112 -2.64076484947111
1:37021978 T C 50112 2.33659331703341
1:37022019 T C 50112 1.26075619295958
1:37029283 T G 50112 1.23251955439678
1:37033128 T C 50112 0.887288740776006
1:37040637 A G 50112 1.11316872427984
1:37044096 A G 50112 0.207895078561226
1:37046455 A G 50112 -0.238880813953488
1:37051420 C T 50112 1.23537193446627
1:37055687 G C 50112 0.655544840887174
1:37063921 A G 50112 0.137136994949495
1:37069185 T C 50112 -0.49595818815331
1:37070552 A G 50112 -0.422770199370409
1:37078924 G A 50112 0.450056179775281
1:37085688 G A 50112 -1.50452488687783
1:37085905 A G 50112 -0.366566171119659
1:37087187 C T 50112 -0.51923937360179
1:37092134 C A 50112 0.0315411195577056
1:37106619 G T 50112 0.41119109947644
1:37112426 G A 50112 0.24018302828619
1:37116673 T C 50112 0.438323699421965
1:37117328 T C 50112 -0.600210526315789
1:37117448 C T 50112 -0.201753125449059
1:37130444 A G 50112 -0.0784321223709369
1:37135485 T G 50112 -0.255302013422819
1:37140923 T C 50112 -1.92493496841323
1:37148156 T G 50112 0.385503355704698
1:37155058 G A 50112 1.72458045409674
1:37159579 T C 50112 -0.871777476255088
1:37185225 A G 50112 0.154162384378212
1:37196280 C T 50112 -0.316149130740629
1:37199222 C T 50112 0.264435146443515
1:37221254 T C 50112 -0.425144356955381
1:37222762 A G 50112 -1.0039603960396
1:37227219 A G 50112 -1.60202732481269
1:37252801 C T 50112 1.5259623992838
1:37263445 C G 50112 -0.478831637676403
1:37270560 C T 50112 0.341402855369336
1:37272788 C T 50112 0.645051698670606
1:37276409 T C 50112 -0.0697920105645427
1:37281112 T C 50112 -0.999038461538462
1:37282398 C T 50112 -1.06443024494143
1:37283083 T C 50112 -1.41788507310439
1:37288793 A G 50112 0.0251783590963139
1:37291910 C T 50112 -1.59025291604111
1:37294592 A G 50112 -1.55860636825104
1:37305208 G A 50112 -0.544640820980616
1:37306947 C T 50112 0.74632507349853
1:37309953 T C 50112 -1.59011014764472
1:37310745 A G 50112 1.39659006671609
1:37312022 A G 50112 0.247994987468672
1:37317590 G C 50112 -0.487256874580818
1:37320313 T C 50112 -2.34848484848485
1:37321046 T C 50112 -2.22544080604534
1:37324935 C T 50112 -0.0121007234279354
1:37327331 C T 50112 -0.927444794952681
1:37329530 T C 50112 -2.32237196765499
1:37330701 G A 50112 0.524584487534626
1:37344532 G T 50112 1.00296442687747
1:37350805 T C 50112 0.287054735013032
1:37368011 G A 50112 0.0842804766269478
1:37375275 T C 50112 -0.946540880503145
1:37375640 T C 50112 -0.386420863309352
1:37378971 A G 50112 0.327247502774695
1:37384722 G C 49875 -1.57856450048497
1:37394174 T G 50112 -1.1629116117851
1:37394566 T G 50112 -1.14504596527068
1:37394948 A G 50112 -0.00757407407407407
1:37396729 G A 50112 -0.432669902912621
1:37402184 G A 50112 0.0154401325130147
1:37402540 A T 50112 -0.455785305763308
1:37403900 A G 50112 2.31416957026713
1:37412587 A G 50112 0.26031914893617
1:37412798 C T 50112 -0.00552989130434783
1:37415673 C T 50112 -0.452170868347339
1:37421333 T C 50112 0.979484173505276
1:37422200 C A 50112 1.69182879377432
1:37426393 T C 50112 -1.14505720152537
1:37426574 G C 50112 0.675422974176313
1:37427336 A C 50112 0.358554376657825
1:37427453 A G 50112 -0.925585284280936
1:37432463 C T 50112 1.22674922600619
1:37450505 G T 50112 -0.152165812761993
1:37450698 G A 50112 -0.458750619732276
1:37457302 A G 50112 0.128506600660066
1:37458865 C A 50112 1.08351955307263
1:37472959 C G 50112 -0.043546511627907
1:37473463 A G 50112 1.02344404130617
1:37479786 A G 50112 -1.06794814483684
1:37485205 T C 50112 -1.0447409733124
1:37505129 C T 50112 0.621877963958267
1:37507909 T C 50112 -0.683503836317136
1:37512085 G A 50112 0.0289832466782207
1:37515862 C G 50112 -1.10337972166998
1:37522957 G A 50112 -1.23844587184709
1:37523510 G A 50112 -0.386920039486673
1:37525546 T C 50112 0.0180531845042679
1:37533178 G T 50112 1.70930780097316
1:37534326 A G 50112 -0.491091196626252
1:37537641 A G 50112 1.3921622362291
1:37539482 A G 50112 -0.927250308261406
1:37541617 A G 50112 0.386359832635983
1:37544223 A G 50112 0.179868200025843
1:37549803 T C 50112 0.0645569620253165
1:37555362 T C 50112 -0.270583190394511
1:37561742 A G 50112 -0.153279785809906
1:37578124 T C 50112 -0.0448664440734558
1:37592303 A G 50112 0.526854219948849
1:37596458 T G 50112 0.376287492925863
1:37596760 A G 50112 -0.57516462841016
1:37599303 T C 50112 0.444861483467382
1:37599553 G A 50112 -0.0291725105189341
1:37605127 A G 50112 0.974545454545455
1:37617059 A G 50112 -0.574911868390129
1:37628966 T C 50112 0.480983480599308
1:37636117 A G 50112 -1.78693623639191
1:37657118 A G 50112 0.927820602662929
1:37663208 A G 50112 -1.7283950617284
1:37670102 T C 50112 1.1703113685735
1:37698820 C T 50112 -0.17918200408998
1:37712422 G A 50112 -2.32109589041096
1:37723690 A G 50112 -0.725499092558984
1:37724432 G A 50112 1.04494028912634
1:37727819 G T 50112 -0.261129568106312
1:37732045 C A 50112 0.54003753518924
1:37736250 A C 50112 -0.30863813229572
1:37747400 C T 50112 1.08581480085438
1:37752385 T C 50112 0.85984
1:37752812 T C 50112 0.0591688311688312
1:37753819 A G 50112 -1.42660836976889
1:37760147 T C 50112 0.80239099859353
1:37768483 T C 50112 0.203435319377348
1:37772682 T C 50112 -0.230556813037574
1:37779280 T C 50112 1.76353336130927
1:37780922 G C 50112 -0.182636077372919
1:37791745 A G 50112 -0.896408839779006
1:37792912 T C 50112 -0.213095238095238
1:37799276 A G 50112 -0.627863487611033
1:37800285 A G 50112 0.238400193330111
1:37809549 T G 50112 2.12047828061147
1:37814215 T C 50112 0.296999154691462
1:37815431 G A 50112 0.878945655711032
1:37821732 A C 50112 0.887987012987013
1:37839088 C T 50112 2.33047493403694
1:37856699 G A 49720 0.544878706199461
1:37860200 G A 50112 0.953413654618474
1:37863828 T C 50112 0.705823293172691
1:37870995 T G 50112 0.626714801444043
1:37876195 T C 50112 2.95130522088353
1:37880752 C T 50112 0.0130280914348664
1:37886113 C T 50112 0.198790579248886
1:37892238 A G 50112 1.29276054097056
1:37896496 A G 50112 -1.5998003992016
1:37902620 T C 50112 -0.244920440636475
1:37904582 G A 50112 -3.82256554307116
1:37913653 A G 50112 -1.76367025683513
1:37914557 A G 50112 -3.11402921077315
1:37917854 A G 50112 0.611637757160145
1:37923006 A G 50112 0.512931034482759
1:37931489 G A 50112 -1.39425051334702
1:37931878 T G 50112 2.63689442954079
1:37939376 A G 50112 -1.42863397548161
1:37941920 T C 50112 -0.801302931596091
1:37953221 C T 50112 -0.208092983211365
1:37954413 A G 50112 0.20166163141994
1:37955866 T C 50112 0.982276119402985
1:37958813 G C 50112 -0.0492005813953488
1:37975279 C T 50051 -0.180813953488372
1:37977771 A G 50112 0.130867709815078
1:37978773 C T 50112 0.249409169686466
1:38019747 T C 50112 -0.177628361858191
1:38023316 T C 50112 -0.569196737176828
1:38023822 A G 50112 3.07630878438332
1:38034069 C T 50112 0.0877906976744186
1:38040981 C T 50112 1.5069793411502
1:38042866 T C 50112 -0.156205894562059
1:38054140 A G 50112 -0.692542787286064
1:38054729 C T 50112 -1.78054662379421
1:38068943 A G 50112 -0.561563244151842
1:38073356 C T 50112 -1.55165816326531
1:38074639 G A 50038 3.37010391686651
1:38075627 G A 50112 0.231944444444444
1:38098036 A G 50112 -0.72004652966266
1:38104456 G A 50112 -0.171753203857841
1:38115672 C A 50112 2.89246525237747
1:38117142 T C 50112 -1.061659027059
1:38117597 G A 50112 0.375400565504241
1:38119921 T C 49718 -0.61424454508028
1:38129324 T C 50112 -0.625744934445769
1:38130948 C T 50112 1.44369271060672
1:38131035 C A 50112 0.355349959774739
1:38133626 A G 50112 -0.596951735817104
1:38139445 T C 50112 0.993773349937733
1:38143688 T C 50112 -1.56132146628451
1:38147166 C T 50112 -0.922514414287723
1:38148124 A G 50112 -0.942383361439011
1:38151705 C T 50112 -0.940357293571529
1:38164826 A G 50112 0.0481447963800905
1:38166022 C T 50112 -1.29468219005664
1:38168800 A G 50112 -0.676180021953897
1:38169046 G T 50112 -0.740165631469979
1:38175950 T C 50112 0.863448275862069
1:38177303 C T 50112 0.581854838709677
1:38184382 T C 50112 0.620835288596903
1:38185723 T C 50112 -1.10800744878957
1:38186189 T C 50112 -0.186458829128986
1:38188574 A G 50112 -0.0795669824086603
1:38188697 C T 50112 -1.08955223880597
1:38188740 T C 50112 -1.10261194029851
1:38188787 G A 50112 -1.1484593837535
1:38189446 G A 50112 0.542037861915368
1:38196841 C T 50112 -0.50850439882698
1:38197864 G A 50112 -0.215169270833333
1:38198105 C T 50112 -1.07879950664657
1:38201412 C T 50112 -1.1188080495356
1:38209234 G A 50112 -2.35978212866186
1:38213507 T C 50112 -0.381136638452237
1:38213615 G T 50112 -0.264299424184261
1:38221380 A C 50112 1.51421587546636
1:38227086 T A 50112 0.538866160140269
1:38228016 T C 50112 0.87034114362025
1:38228124 G T 50112 -3.68637274549098
1:38235091 A G 50112 -0.500817279626386
1:38235343 C A 50112 -2.81263040756712
1:38244761 A C 50112 0.598947707505637
1:38254611 C T 50112 0.0381789556546838
1:38265653 C T 50112 0.243551912568306
1:38271495 G A 50112 -1.7734301041338
1:38279987 C T 50112 1.79870596693027
1:38289383 C T 50112 1.80994824611846
1:38290796 C T 50112 -0.439238785681921
1:38291962 C T 50112 1.81672727272727
1:38296719 A G 50112 -2.63890823005153
1:38304192 G A 50112 2.92221180880975
1:38309797 G A 50112 0.691781565519488
1:38329999 G C 50112 0.619094167481264
1:38334318 A C 50112 -0.0176847004072135
1:38335678 A G 50112 0.346654275092937
1:38340640 C T 50112 -1.54264524103832
1:38348192 C T 50112 0.370884289746002
1:38353941 T G 50112 -1.23393167342212
1:38358090 C T 50112 0.873529411764706
1:38366907 C T 50112 1.91552479163724
1:38387044 T C 50112 0.381265447355413
1:38406175 T C 50112 -1.99170731707317
1:38406946 T C 50112 -1.04356514788169
1:38411651 A G 50112 0.296935933147632
1:38412196 T G 50112 -0.502205005959476
1:38412270 C T 50112 0.330251558804558
1:38423521 G T 50112 0.260892049127343
1:38429942 T C 50112 0.692037844158605
1:38434306 A G 50112 -2.29160162347799
1:38442547 G A 50112 0.532069038994247
1:38444209 A G 50112 -2.64453665283541
1:38452701 A T 49868 -0.204036598493003
1:38465315 A G 50112 1.41375689157259
1:38465418 T C 50112 1.6034353995519
1:38465783 G C 50112 -2.14362657091562
1:38472516 G C 50112 -1.09535066981875
1:38486480 C T 50112 1.04294670846395
1:38488626 C T 50112 -0.00585187539732994
1:38502163 T G 50112 0.895104895104895
1:38505696 A C 50112 -0.341817087845969
1:38515685 A G 50112 1.82409254088552
1:38518043 G A 50112 -0.308976773383553
1:38520177 A G 50112 1.20445810914681
1:38525311 T C 50112 0.566937669376694
1:38528568 A T 50112 -1.50409836065574
1:38529827 A G 50112 1.32744043043812
1:38537770 A G 50112 0.0713188798554652
1:38542378 A C 50112 -0.360185289797763
1:38559533 G A 50112 -0.439592633928571
1:38560968 G A 50112 -0.63292697943603
1:38563923 G A 50112 -0.265514184397163
1:38568161 G C 50112 0.139453717754173
1:38569714 T C 50112 0.684466714387974
1:38578692 G A 50112 -1.20760075737084
1:38579223 A G 50112 -1.56702619414484
1:38580825 C T 50112 -0.454659161976235
1:38584551 G A 50112 -1.54683544303797
1:38590810 A G 50112 0.24538419016031
1:38593200 T C 50112 0.0036427267194157
1:38593411 C T 50112 -0.187722048066876
1:38593771 T C 50112 -1.45450317780189
1:38597671 T C 50112 0.238177623990773
1:38601003 A G 50112 -1.36079674060661
1:38602073 A C 50112 0.194852240228789
1:38609183 G A 50112 0.320440146715572
1:38618758 T C 50112 -0.263230240549828
1:38632609 C A 50112 1.0398428119201
1:38658717 G A 50112 -2.00609225413403
1:38661814 C A 50112 0.213638936049802
1:38667704 G T 50112 1.78402273444901
1:38669509 A C 50112 0.450718849840256
1:38676352 T C 50112 1.15645277577505
1:38677205 T C 50112 0.675116399379203
1:38683956 C T 50112 0.638366718027735
1:38687741 T C 50112 -0.584640102827763
1:38691199 C T 50112 1.33882783882784
1:38694737 A G 50112 -1.80465815176559
1:38702381 T C 50112 -2.09687721788502
1:38705409 G A 50112 1.13784764207981
1:38706286 G A 50112 -0.246224607129168
1:38710834 A G 50112 -0.64779776674938
1:38711641 A G 50112 0.776595744680851
1:38715353 G A 50112 -0.777846630518978
1:38723785 A G 50112 0.883735638241805
1:38726615 G T 50112 2.0641592920354
1:38731242 T G 50112 -0.618905950095969
1:38731439 G A 50112 -1.70484650148044
1:38731931 A C 50112 0.0543875968992248
1:38732659 T A 49666 0.5073385518591
1:38733788 T G 50112 -0.776659326832337
1:38738214 G A 50112 -1.53032197561738
1:38738930 G A 50112 -1.81887657623233
1:38745265 A C 50112 -1.8851521390986
1:38749134 C T 50112 0.217707300958044
1:38750949 T C 50112 -0.339900662251656
1:38790703 T C 50112 0.239737991266376
1:38792712 T C 50112 0.0523170387115004
1:38797237 C T 50112 1.12334494773519
1:38798200 T C 50112 -1.21269487750557
1:38799441 A G 50112 0.153216103655715
1:38814466 T C 50112 1.07831677381648
1:38826020 G A 50112 -0.827768014059754
1:38829582 T C 50112 0.668903803131991
1:38831738 T C 50112 0.738232468780019
1:38843689 C T 50112 -1.56997607655502
1:38847469 T C 50112 0.332256720150031
1:38848637 C G 50112 0.832797427652733
1:38851959 C A 50112 -0.682781456953642
1:38858526 C T 50112 1.35633442862359
1:38868362 A G 50112 0.165347368421053
1:38890389 C T 50112 1.65677280086346
1:38890598 C T 50112 -2.08660181989332
1:38900273 A G 50112 -1.98428908091123
1:38902650 T C 50112 -0.265843330980946
1:38908727 A G 50112 -0.881331916400992
1:38909596 T G 50112 0.837149355572403
1:38917810 T G 50112 -0.821608832807571
1:38922053 G A 50112 0.688097440641381
1:38924857 C T 50112 -0.0373746581586144
1:38925397 T G 50112 -0.0417442043841665
1:38931261 C T 50112 1.4219512195122
1:38932385 G T 50112 1.0695652173913
1:38948269 C G 50112 -0.407577070694565
1:38954566 T C 50112 -2.65069860279441
1:38958094 T C 50112 0.775150905432596
1:38962920 T C 50112 0.349400599400599
1:38966163 A G 50112 -2.10674157303371
1:38971133 C T 50112 -0.989927252378288
1:38986061 C T 50112 0.095778197857593
1:38987713 T C 50112 0.0909157241882525
1:38999394 G A 50112 0.0666499309652316
1:39009790 G A 50112 0.576485461441214
1:39026383 T C 50112 -0.144452635458902
1:39028537 T C 50112 0.517369727047146
1:39030526 T C 50112 -0.902611775121735
1:39041667 T C 50112 2.53646163601775
1:39044366 C T 50112 0.350362782757149
1:39045588 C A 50112 -0.718532455315146
1:39048109 A C 50112 1.3953359244864
1:39048388 C T 50112 -0.909849749582638
1:39051320 G A 50112 1.59250896533404
1:39051904 T C 50112 0.660053619302949
1:39051978 G T 50112 -0.427814569536424
1:39053684 C T 50112 -0.88169798190675
1:39054515 T C 50112 -1.18595351162209
1:39055106 A G 50112 1.59405940594059
1:39060900 A G 50112 -1.46146616541353
1:39061771 T C 50112 1.08517887563884
1:39064289 C G 50112 0.232668329177057
1:39071141 T C 50112 -0.63468992248062
1:39071436 T C 50112 -0.251882438668934
1:39074338 C G 50112 -0.406782945736434
1:39077644 A C 50112 2.45454545454545
1:39092056 C A 50112 2.77175943220022
1:39092134 A G 50112 0.527844588344126
1:39121231 C A 50112 -0.155458156416929
1:39122886 T G 50112 -0.334079536476165
1:39125052 A T 50112 -3.15244261330194
1:39145901 T C 50112 -0.387123745819398
1:39146672 C T 50112 -1.0529217199559
1:39147553 C T 50112 0.811111111111111
1:39150925 A G 50112 -0.435023923444976
1:39159890 T C 50112 -0.00802383939774153
1:39161755 A C 50112 -0.372078239608802
1:39163002 C T 50112 0.0303713768115942
1:39166086 T C 50112 0.561266747868453
1:39167106 T G 50064 0.17604743083004
1:39167809 T C 50112 1.39660056657224
1:39169274 A C 50112 -1.25122121423587
1:39178647 C G 50112 -0.412978083369145
1:39180158 A G 50112 0.102575107296137
1:39194716 T C 50112 -0.00573720954464937
1:39197149 T G 50112 -1.96917252568956
1:39199381 C A 50112 2.20623501199041
1:39202252 T C 50112 -3.65400350672122
1:39205993 T C 50112 1.92889672396063
1:39211748 G T 50112 -3.34889434889435
1:39212021 G A 50112 -0.936194311603322
1:39214067 T C 50112 -0.105781710914454
1:39216213 C T 50112 2.42486231313926
1:39220376 C T 50112 0.284821720641151
1:39222532 A G 50112 -0.0659824689554419
1:39222775 T C 50112 0.243431221020093
1:39227332 T A 49763 -0.698954070031833
1:39230383 A C 50112 1.2509128847157
1:39231628 T C 50112 -3.19022385638585
1:39246309 A G 50112 -0.377487155534797
1:39248701 C T 50112 -0.710231923601637
1:39254992 C G 50112 0.411467889908257
1:39255728 G A 50112 -1.53693693693694
1:39257678 G A 50112 0.279109461966605
1:39264821 A G 50112 -0.774733637747336
1:39270873 A G 50112 -0.225239107332625
1:39279037 G A 50112 -0.571236333052986
1:39283048 T C 50112 -0.284126984126984
1:39283085 A G 50112 0.638513513513514
1:39284434 C T 50112 -0.419448946515397
1:39284478 A G 50112 -0.460348162475822
1:39286089 T C 50112 -0.597006651884701
1:39289120 T C 50112 -0.00901696816715748
1:39289914 C T 50112 -0.641398601398601
1:39290059 T C 50112 -0.115228873239437
1:39290372 G A 50112 1.79631953157675
1:39297954 A C 50112 -0.178727924578409
1:39305403 T C 50112 0.387681625305388
1:39318993 C A 50112 -0.660975609756098
1:39329700 T G 50112 -0.0557047750229568
1:39339164 A G 50112 0.487808988764045
1:39340504 G T 50112 -1.25878833208676
1:39340558 A G 50112 -2.31656804733728
1:39340607 G A 50112 -0.287890255439924
1:39353939 C T 50112 0.826653790439401
1:39364788 C G 50112 0.812385680689835
1:39365283 C A 50112 -1.40268456375839
1:39367695 G A 50112 -2.45730198019802
1:39381452 A G 50112 1.13363139592648
1:39386734 A G 50112 0.502298850574713
1:39404551 C T 50112 -1.97857636489288
1:39406644 T C 50112 0.946679139382601
1:39407589 A C 50112 -1.02512431300707
1:39425127 C T 50112 0.525202520252025
1:39439538 A G 50112 0.738416343971158
1:39448388 A G 50112 -0.0587517146776406
1:39457910 G A 50112 0.331728665207877
1:39480917 T C 50112 1.58077226162333
1:39482180 G A 50112 -0.92876526458616
1:39482815 A G 50112 0.844688644688645
1:39492462 T C 50112 0.0550445320484742
1:39542062 G T 50112 1.22593406593407
1:39549449 C T 50112 -1.06417112299465
1:39549983 A G 50112 -0.0504763083013733
1:39551242 G A 50112 -1.40559706217551
1:39551423 C A 50112 -0.544805709754163
1:39553037 C T 50112 -0.662355190642222
1:39556749 C A 50112 1.16313094367228
1:39556983 C T 50112 -1.14608859566447
1:39576621 G T 50112 0.893562121016643
1:39578808 T C 50112 -1.34295656656786
1:39615500 G A 50075 -0.320792079207921
1:39616282 G A 50062 0.962435584486032
1:39621099 T A 50105 0.146051167964405
1:39623786 G A 50112 -0.61501042390549
1:39630310 G A 50112 0.507102272727273
1:39647038 G A 50112 1.05295404814004
1:39658518 A G 50112 0.49949545913219
1:39662602 T C 50112 -0.40468253968254
1:39665359 T C 50112 -1.76963812886143
1:39671698 A G 50037 0.678899082568807
1:39681410 C A 50112 -0.585157501334757
1:39755755 G A 50112 0.480376868096166
1:39759743 G A 50112 -1.35269419174248
1:39763365 T G 50112 0.487171263630532
1:39783457 T C 50112 -1.67380560131796
1:39797055 G A 50112 1.12073011734029
1:39798946 C T 50112 -0.263387784090909
1:39799912 T C 50112 -0.298936170212766
1:39800558 A C 50112 -0.948555599525129
1:39801815 C A 50112 0.888816729445382
1:39802168 C A 50112 -0.107024968260686
1:39802381 C A 50112 -0.534896110815131
1:39806566 G A 50112 0.422428748451053
1:39816546 A G 50112 -0.702591973244147
1:39816612 A G 50112 -0.834821428571429
1:39835817 G A 50112 0.870045484080572
1:39838174 C T 50112 -0.203649635036496
1:39841513 A G 50112 0.417378201908589
1:39844028 T C 50112 -0.383681318681319
1:39857192 A G 50112 0.889134103596002
1:39857950 T C 50112 -0.375778331257783
1:39880892 A C 50112 0.971868720696584
1:39908506 A G 50112 0.891494319836877
1:39910704 A C 50112 -0.262975517890772
1:39915035 A G 50112 -1.45860749808722
1:39917888 A C 50112 -0.22953642384106
1:39934499 C G 50112 0.524303797468354
1:39938849 T C 50112 -0.597526501766785
1:39938948 T C 50112 -0.493197278911565
1:39942297 G C 50112 1.23951212974132
1:39949254 G A 50112 -0.382585751978892
1:39962593 A G 50112 0.18122905027933
1:39970575 C T 50112 -0.00610553892215569
1:39991474 C A 50112 0.477599220842464
1:39995999 G C 49784 0.0444844517184943
1:40005134 G C 50112 -1.81393933245409
1:40007013 C T 50112 1.85613760750586
1:40032442 G A 50112 -1.03438661710037
1:40032832 T C 50112 -2.10216998191682
1:40036669 C G 49923 0.636753971661657
1:40043909 C A 50112 -1.23091247672253
1:40055469 T G 50112 0.860089686098655
1:40055568 C G 50112 0.57576948264571
1:40083476 G A 50112 1.14769975786925
1:40085885 G A 50007 -1.59081796311147
1:40089425 T G 50112 -0.345472972972973
1:40092089 T C 49850 0.907367514002585
1:40093331 T C 50112 -0.72591706539075
1:40106514 G C 50112 -1.7951690821256
1:40117210 C T 50112 0.826177024482109
1:40118037 T C 50112 -0.610961933343864
1:40119207 T C 50112 -0.271735015772871
1:40120023 C T 50112 1.30331240528253
1:40125325 T G 50112 1.2904636920385
1:40130993 C T 50112 -2.14527503526093
1:40132795 T G 50035 0.249481174029054
1:40138278 C T 50112 -1.12012241775057
1:40141049 C T 50112 0.918500407497963
1:40145297 T C 50112 0.182103610675039
1:40146930 A G 50112 -0.652050345107592
1:40152429 A G 50112 -1.3245931283906
1:40154634 T C 50112 -0.644962884411453
1:40156767 C T 50112 1.53800824985268
1:40160585 A G 50112 0.409371721645879
1:40168865 A G 50112 0.424229218869158
1:40170389 C T 50112 -0.799062683069713
1:40171226 T C 50112 1.51473697301331
1:40183578 A G 50112 -0.719003241491086
1:40190102 A G 50112 -0.801522359657469
1:40195031 A G 50112 0.677824267782427
1:40195574 G T 50112 -0.128961038961039
1:40199854 A G 50112 -0.230661696178938
1:40202174 T C 50112 -0.26984126984127
1:40203928 G T 49821 -0.207490988873217
1:40210055 G A 50112 0.198285101822079
1:40211926 G A 50112 0.424780726101921
1:40212055 T C 50099 0.570506454816286
1:40212878 A G 50112 -0.319767441860465
1:40214944 G A 50112 -0.249617385981022
1:40216234 G A 50112 -0.315539920464974
1:40221155 T C 50112 -0.834818775995247
1:40221464 T C 50112 -0.467200949836747
1:40226134 T C 50112 0.416407292129836
1:40227501 G A 50112 1.77959183673469
1:40229368 G A 50112 -0.143910155014236
1:40245369 C T 50112 -0.589529310556716
1:40245485 C T 50112 1.17221908526256
1:40247229 C G 50112 1.83387622149837
1:40247555 A G 50112 -0.712865497076023
1:40248119 A G 50112 0.24127447403624
1:40255872 T G 50112 -0.168846789956398
1:40256283 G A 49894 0.84402332361516
1:40261243 A G 50112 0.708431836091411
1:40279909 G T 50112 -1.23981900452489
1:40282445 A G 50112 -0.263862332695985
1:40284933 C T 50112 -2.23278542869836
1:40288051 A G 50112 -0.0661967606478704
1:40288417 G A 50112 -2.58733164983165
1:40290436 A C 50112 -0.31559849198869
1:40292464 T C 50112 -0.480078125
1:40295880 A C 50112 -0.795136164966939
1:40299195 C T 50112 1.0534422716314
1:40303627 T C 50112 -0.771797323135755
1:40308052 C T 50112 -1.51276595744681
1:40310221 A G 50112 0.740016992353441
1:40318038 T C 50112 -1.21161587119034
1:40349131 A G 50112 0.48398133748056
1:40363054 G C 50112 0.0882259767687434
1:40364988 T C 50112 0.611961722488038
1:40374386 C T 50112 0.907350216182829
1:40376944 T C 50112 -0.864227250842561
1:40387110 G T 50112 -0.912655971479501
1:40387371 C T 50112 0.00288988095238095
1:40389420 T C 50112 -0.98999852919547
1:40392289 C T 50112 0.0134641197728446
1:40400258 A G 50112 2.61181277860327
1:40402326 A G 50112 -1.18350898946063
1:40408904 A C 49833 1.29880197322058
1:40408951 A C 50112 0.24865831842576
1:40416437 T C 50112 -0.914455951198752
1:40418564 C T 50112 0.142598587404355
1:40428291 C T 50112 1.78799249530957
1:40429727 A G 50112 -0.994992295839753
1:40443206 C T 50112 1.02484472049689
1:40449604 G A 50112 -2.02097064110246
1:40462662 T C 50112 0.290311653116531
1:40470194 A G 50112 0.0130008176614881
1:40471464 G C 50112 0.0366136363636364
1:40480784 T C 50112 0.669578313253012
1:40496200 C T 50112 0.586930983847283
1:40502919 A C 50112 0.353224254090472
1:40507168 G A 50112 0.306833493743985
1:40515448 C T 50112 1.63219895287958
1:40521517 A G 50112 1.48069579974544
1:40523099 T C 50112 -1.73897497020262
1:40527996 A G 50112 0.709203839638622
1:40531664 C G 50112 0.342428675932699
1:40533358 A G 50112 -0.232173913043478
1:40543425 C T 50112 1.35086670651524
1:40549798 C A 49836 0.639299610894942
1:40552095 T C 50112 0.36037910309755
1:40555274 G C 50112 -0.251097178683386
1:40557033 G A 50112 -0.974375400384369
1:40568757 T C 50112 1.00542986425339
1:40569476 C T 50112 -0.462475442043222
1:40584798 A G 49946 -0.299527410207939
1:40601974 G A 50112 0.763416477702192
1:40602827 T C 50112 1.27845382963493
1:40606538 G A 50112 -1.77644131065948
1:40614013 C T 49979 -0.202639296187683
1:40621052 G T 50112 0.255863073561544
1:40650607 G A 50107 -0.510550161812298
1:40663398 G T 50112 -0.147681607418856
1:40683536 T C 50112 -1.40318566450971
1:40690754 A G 50112 -0.845718596755941
1:40696754 G A 50112 0.566472491909385
1:40697008 A G 50112 0.273203985317252
1:40702231 G A 50112 0.0187753807106599
1:40703244 A G 50112 -1.82204246713852
1:40705427 G C 50112 -0.464660194174757
1:40717144 G C 50112 0.615458937198068
1:40719889 A G 50112 -0.187772511848341
1:40721159 G C 50112 1.8488253319714
1:40727003 T A 49813 -0.214877192982456
1:40732368 C T 50112 0.746082374150603
1:40734290 C A 50112 1.86805970149254
1:40761998 A G 50112 -0.477283105022831
1:40765549 T C 50112 1.01866404715128
1:40773123 C G 50112 0.170490377296945
1:40774484 G T 50112 2.5650301464255
1:40781613 C T 50112 0.476633256853037
1:40783608 A G 50112 0.80994623655914
1:40784599 G A 50112 -1.20588235294118
1:40787666 G A 50112 -1.77877055039314
1:40803855 A G 50112 0.288818535041013
1:40804861 G A 50112 -1.15651438240271
1:40806933 T A 50112 -0.744748858447489
1:40810011 T C 50112 0.0500829562594269
1:40813389 C T 50112 0.304352806414662
1:40816144 A G 50112 -0.796945701357466
1:40818664 T C 50112 1.24438687392055
1:40824412 G C 49717 -0.670953912111468
1:40841006 A C 50112 -0.255600608210846
1:40842564 G A 50112 2.04705882352941
1:40845121 C T 50112 0.315278969957082
1:40845981 C T 50112 0.807609365372767
1:40845992 T C 50112 0.617471769134254
1:40846705 C T 50112 0.167615947925142
1:40851369 T C 50112 -2.07846153846154
1:40855691 A G 50112 0.516782006920415
1:40869272 G A 50112 -2.56507809371245
1:40879254 A G 50112 1.2934179222839
1:40879636 T C 50038 0.860194980294545
1:40884288 G A 50112 -1.93315327481431
1:40891936 T C 50112 -0.410334029227557
1:40899138 C T 50112 1.50093109869646
1:40904757 T C 50112 -0.0267354596622889
1:40911374 T C 50112 -0.212141077750098
1:40911861 A G 50112 0.530065689742294
1:40912301 G A 50112 -1.01875
1:40915006 A C 50112 0.215829846582985
1:40915365 C T 50112 0.268131868131868
1:40916312 G A 50112 0.365411646586345
1:40918545 G C 50112 0.515266196279667
1:40919123 G A 50112 -0.29507195813345
1:40920859 T G 50112 -1.12425021422451
1:40922147 G C 50112 0.00117647058823529
1:40922240 C T 50112 -0.442194644023514
1:40932539 G C 50112 -0.524324324324324
1:40954548 G A 50112 -0.377974504249292
1:40956142 T C 50112 -0.363241106719368
1:40960619 A G 50112 0.917800762112139
1:40966167 T C 50112 0.918389553862894
1:40966183 C T 50112 0.241258390942791
1:40977303 A G 50112 0.829259438528558
1:40980559 A G 50112 0.835914811229429
1:40980668 C T 50112 0.18602999210734
1:40980826 G A 50112 -0.935473411154345
1:40991881 G T 50112 -0.948601171112557
1:40997033 A G 50112 0.767468764460898
1:41008442 G T 50112 0.0652134146341463
1:41012726 C A 50112 -1.21640188922284
1:41015640 T C 50112 0.289492753623188
1:41034772 A G 50112 -0.338262626262626
1:41073472 C T 50112 -1.09324452901998
1:41088676 G A 50112 -1.63636363636364
1:41102542 C T 50112 -0.8996138996139
1:41105238 G A 50112 0.600516514883784
1:41106043 T C 50112 1.8919779286927
1:41106774 G T 50112 -0.661126085654387
1:41109466 G A 50112 0.0228524743230626
1:41117249 A G 50112 0.303092783505155
1:41117861 A G 50112 -0.724840182648402
1:41123043 A G 50112 -0.256818181818182
1:41124171 A G 50112 -1.02971014492754
1:41128179 A G 50112 0.339273356401384
1:41140006 T A 49941 2.17731891183219
1:41160024 T C 50112 -0.163904899135447
1:41160204 A G 50112 0.944628847314424
1:41170356 C T 50112 1.25103993344426
1:41172312 G A 50112 1.45227606461087
1:41185174 G A 50112 0.765784647629028
1:41204569 C T 50112 0.730907387162268
1:41215572 A G 50112 0.441525423728814
1:41221296 G A 50112 1.28529900332226
1:41222215 T C 50112 0.822068965517241
1:41234712 T G 50112 1.67213114754098
1:41238700 C A 50112 0.429252150893448
1:41240519 C T 50112 0.80278335005015
1:41241787 C T 50112 -0.0555283757338552
1:41245496 G A 50112 0.286793508673755
1:41250961 T C 50112 1.81193317422434
1:41255387 T C 50112 1.17853839037928
1:41255476 G A 50112 -0.129848866498741
1:41261886 G A 50112 -1.09918775382693
1:41265626 T C 50112 0.989576946658492
1:41266399 C T 50112 -2.00980957876515
1:41269239 G A 50112 -0.463177396943029
1:41270937 G A 50112 -0.952380952380952
1:41275319 C G 50112 1.35984908033328
1:41276073 T C 50112 -0.0869908814589666
1:41278224 A G 50112 -0.161105904404873
1:41280967 G A 50112 -0.0386599050496331
1:41281300 T C 50112 -0.404829545454545
1:41287436 C G 49663 0.215857406269207
1:41293189 T C 50112 -0.919155844155844
1:41295680 T C 50112 -2.14285714285714
1:41296181 T C 50112 -0.103368794326241
1:41298248 T C 49905 -0.0788469690546842
1:41306920 T C 50112 -0.763071895424837
1:41307308 C T 50112 -0.185134205092911
1:41308718 G A 50112 -1.47148288973384
1:41317020 G A 50112 0.422361130842449
1:41320568 T C 50112 -0.3569095618876
1:41321659 T C 50112 -1.17957351290685
1:41322370 A G 50112 1.71569595261599
1:41327281 A C 50112 -1.8062865497076
1:41328588 G T 50112 -0.464453441295547
1:41329623 G A 50112 -1.9380014587892
1:41332421 A G 50112 2.81971392154086
1:41338958 A G 49968 -0.0450869867780097
1:41346862 A G 50112 0.165824117956819
1:41353270 A G 50112 1.53171390013495
1:41362286 G A 50112 -0.713471212968139
1:41364822 A G 50112 -0.0691468890314304
1:41365445 T G 50112 4.27435387673956
1:41366059 A G 50112 -1.61456461851719
1:41388246 T C 50112 0.687628442252363
1:41389812 A G 50112 4.72009428403064
1:41394535 C T 50112 1.36939313984169
1:41395136 C T 50112 -0.489962572303505
1:41398123 A G 50112 1.61391941391941
1:41404596 C T 50112 -1.36773445426873
1:41405664 T G 50112 -1.9962511715089
1:41411693 G A 50112 1.50579345088161
1:41421336 A G 50112 -2.17763240659202
1:41421540 T C 50112 -1.01536033666491
1:41422099 T C 50112 0.68359668924003
1:41422196 G A 50112 -1.13749359302922
1:41432209 G A 49903 -1.29659000793021
1:41432467 T C 50112 -0.823583602026716
1:41432612 T C 50112 0.34192439862543
1:41446936 T C 50009 0.18641975308642
1:41447165 T C 50112 0.409210526315789
1:41450389 T C 50112 -0.140054035798717
1:41456137 G A 50112 1.11169566976932
1:41477688 C T 50112 0.715498938428875
1:41480067 C T 50112 -0.245402663284718
1:41482976 G A 50112 0.956486376575844
1:41486245 T C 50112 0.884048926610085
1:41488997 G A 50112 -0.148369565217391
1:41491928 G A 50001 -0.333273137697517
1:41501878 C T 50112 0.977687626774848
1:41502680 C A 50112 0.9601259181532
1:41505882 G T 50112 1.60832587287377
1:41507478 G A 50112 -1.08406026962728
1:41508284 T C 50112 0.877230549607423
1:41509834 A G 50112 -0.0917853895119733
1:41512980 G A 50112 -0.785998107852412
1:41514772 A G 50112 0.287022437841116
1:41530871 T C 50112 0.234352941176471
1:41535338 C T 50112 -0.426923076923077
1:41542504 C A 50112 -1.27545421290087
1:41554913 A C 50112 0.320536912751678
1:41615806 G C 50112 -0.728949858088931
1:41624403 T C 50112 0.15324609964771
1:41625146 G T 50112 0.229074074074074
1:41638697 A G 50112 0.697238805970149
1:41651697 A G 50112 -1.23426573426573
1:41658099 G T 50112 0.849131693198263
1:41663734 A G 50112 -2.02612646724725
1:41684151 T C 50112 0.230912659470069
1:41686253 T C 50112 0.159753846153846
1:41689226 T C 50112 1.62974542206342
1:41711605 C T 50112 0.364981729598051
1:41727334 G A 50112 1.12928221859706
1:41727918 C T 50112 0.51195219123506
1:41737172 G A 50112 -1.58426229508197
1:41765210 G A 50112 0.494727395108818
1:41772845 A G 50112 -0.0654651729176814
1:41773004 C T 50112 1.32200147167035
1:41778757 A G 50112 0.447093403004572
1:41788265 A G 50112 1.44831251660909
1:41794225 A G 50112 -1.2961038961039
1:41797098 G A 50112 -0.286334527298383
1:41817142 T G 50112 0.925679138903127
1:41822123 T C 50112 -0.316351188078937
1:41824179 A G 50112 0.75957572186211
1:41826102 A C 50112 0.0562982005141388
1:41828859 T G 50112 0.418243161826726
1:41835633 G A 50112 -0.266059295861643
1:41836209 C A 50112 -0.224663865546218
1:41838844 A G 50112 -0.584510472479299
1:41839822 T G 50112 0.842634263426343
1:41840197 A G 50112 0.725569544364508
1:41850671 T C 50112 0.778979907264297
1:41850733 A G 50112 -0.791729702471003
1:41853841 G A 50112 0.14199941280094
1:41869172 A G 50112 0.573457249070632
1:41869335 C T 50112 -0.0390672524501521
1:41869462 C T 50112 1.76139727649497
1:41878680 C G 50112 -1.37676517688164
1:41883722 A G 50112 -0.756412249339344
1:41886501 T C 49670 0.242637492607924
1:41893230 C A 49779 0.535304553518628
1:41893256 T C 50112 -0.0648988764044944
1:41900284 T C 50112 2.090953307393
1:41909401 T G 50112 -0.323443504996157
1:41909562 T C 50112 1.80236550934758
1:41909730 C T 50112 -0.0904470300061237
1:41910801 T C 49754 0.651829871414441
1:41911598 C T 50050 0.626650660264106
1:41912375 A G 50112 0.651446718419195
1:41913146 C T 50112 -0.762995313165743
1:41915486 A T 49772 0.833028641072517
1:41915882 T C 50112 -0.834487098804279
1:41930310 T C 50112 -0.140422432629279
1:41936414 G A 50112 0.42356225572306
1:41938585 T A 49889 0.859964093357271
1:41938619 A G 50112 0.574215761285386
1:41943795 G C 50112 -0.00674239350912779
1:41945040 T C 50112 2.50219560878244
1:41948991 T C 50112 -1.99856218547807
1:41954444 T C 50112 -0.817990161630358
1:41957439 C T 50112 2.18772988082978
1:41960003 A C 50112 0.970221522818061
1:41960889 A G 50112 0.0828196617670302
1:41963714 T G 50112 -0.457742402315485
1:41969394 T C 49743 -0.313454545454545
1:41969428 C A 50112 -0.332622161046111
1:41974164 G C 50112 -1.39372822299652
1:41974484 A G 50112 2.13659605551497
1:41984584 T C 50112 -0.89406049208588
1:41985941 A G 50112 0.389881831610044
1:41990686 T C 50112 -0.89708265802269
1:41996058 T G 50112 0.357677250978686
1:42002841 G C 50112 1.78189094547274
1:42003470 A G 50112 0.328144989339019
1:42003752 A G 50112 0.0790916334661355
1:42006005 T C 50112 0.789861751152074
1:42009272 A G 50112 -1.71605839416058
1:42024537 A G 50112 -1.76050955414013
1:42027561 T C 50112 1.21959791930269
1:42028527 T C 50112 -0.684852835606604
1:42037558 C T 50112 2.04280155642023
1:42039507 C T 50112 -1.73782771535581
1:42045747 C T 50112 0.480256593014968
1:42046491 G A 50112 -1.95188133140376
1:42047208 G C 50112 0.352616064848931
1:42047300 T A 50112 1.2651598676957
1:42050055 T G 50112 1.12679671457906
1:42050366 T C 50112 0.434776815456362
1:42055007 A C 50112 1.37373075663282
1:42063107 T C 50112 0.400056242969629
1:42063592 C T 50112 -2.30315278900566
1:42072070 T C 50112 0.914331465172138
1:42077009 C T 50112 -0.465891472868217
1:42086664 C T 50112 -0.631839258114374
1:42092152 A G 50112 -0.905179158191206
1:42104732 A G 50112 1.29543754674645
1:42108268 C T 50112 0.935294117647059
1:42114198 A G 50112 -1.63838414176303
1:42121370 A C 50112 -1.98296836982968
1:42124619 G T 50112 -1.09469548133595
1:42141252 T C 50112 0.481748318924111
1:42146295 C T 50112 0.749780893952673
1:42152741 C G 49933 -1.52300163132137
1:42160961 T G 50112 -0.358188153310105
1:42164818 T C 50112 1.14379562043796
1:42175772 A G 50112 -0.307974137931035
1:42211920 T C 50112 1.60874089490114
1:42215708 T C 50112 0.839758125472411
1:42216715 A G 50112 1.45635759589248
1:42231984 T C 50112 1.58932951757972
1:42256229 C T 50112 -0.374551386623165
1:42258953 A G 50068 0.951360263808739
1:42266525 G T 50112 -0.200091996320147
1:42272164 T C 49769 0.933227344992051
1:42276002 C T 50112 -1.28174856413529
1:42286930 A G 50112 1.85047619047619
1:42289650 G A 50112 2.87384378211716
1:42297236 C T 50112 -1.71855921855922
1:42299640 T C 50112 -1.37031994554118
1:42299995 A G 50112 -0.375526819923372
1:42312163 T C 50082 0.204984561093957
1:42314038 T C 50112 0.321453367276093
1:42318062 A G 50112 -0.742584384589158
1:42318868 C T 50112 -1.5319803198032
1:42322619 A G 50112 -1.83113590263692
1:42331212 C T 50112 0.183137829912023
1:42332552 T C 50112 2.11151603498542
1:42352513 G A 50112 1.08824795523031
1:42357303 C T 50112 -1.32322536181943
1:42361102 G A 50112 1.77480626044674
1:42365548 C T 50112 1.64545025931165
1:42369174 G T 50112 -0.743694060211554
1:42373900 T C 50112 1.19106424309699
1:42391734 T C 50112 0.316037396619921
1:42403214 T A 49779 -0.554531490015361
1:42419205 T C 50112 -1.25629949604032
1:42424491 T C 50073 -0.75377358490566
1:42424713 G A 50112 1.01081612586037
1:42425230 C T 50069 -0.480089318943059
1:42429672 G A 50112 -1.4070652173913
1:42441121 C T 50112 1.31955109273479
1:42445192 G T 50112 0.983499484358886
1:42451518 A C 50112 1.13469046291132
1:42482032 T C 50112 -0.468565815324165
1:42494633 G T 50112 1.03134392443109
1:42507429 A T 50112 1.6056338028169
1:42534523 A G 50112 1.69885515181682
1:42551194 A G 50112 -0.444180522565321
1:42558552 T C 50112 0.270790916209867
1:42567280 A G 50112 0.397265625
1:42576309 C T 50112 0.385709330558446
1:42578787 T C 50112 0.672897196261682
1:42583258 T C 50112 0.143168316831683
1:42586776 G A 50112 -1.53548387096774
1:42599054 A C 50112 -2.03521126760563
1:42619152 A C 50112 1.21497378368492
1:42619377 A G 50112 1.22755588127519
1:42619692 G A 50112 1.24140168721609
1:42622942 A G 50112 0.130825838103025
1:42631437 T C 50112 -0.354431776388378
1:42638971 T C 50112 -1.37558062375581
1:42643535 G A 50112 -0.732036736898974
1:42649443 C T 50112 -0.300921658986175
1:42653947 G A 50112 -0.209544518196384
1:42657196 G T 50112 0.622163761920421
1:42691155 C T 50112 1.15240054869685
1:42693597 A G 50112 1.49153418637715
1:42716190 C A 50112 2.49714285714286
1:42723108 G T 49855 -2.91194581280788
1:42724250 G C 50112 0.458077709611452
1:42740963 C T 50112 -1.42124375851112
1:42749333 C A 50112 1.17510635378071
1:42750460 A C 50112 -0.723438334223171
1:42768853 C T 50112 -0.892971815911523
1:42781132 G C 50112 0.085171568627451
1:42785703 T C 50112 -1.16709677419355
1:42791933 T C 50112 0.860557768924303
1:42793661 A G 50112 0.355077086656034
1:42804633 A G 50112 2.27586206896552
1:42817944 T C 50112 -0.209634843818742
1:42824317 C A 50112 -0.811227074678285
1:42826632 G A 50112 0.658222222222222
1:42829905 T G 50112 -0.331458919087785
1:42835786 G C 50112 -1.99920255183413
1:42841183 T C 50112 1.5157495256167
1:42852175 G A 50112 -2.00874453466583
1:42855090 C T 50112 1.81711606096131
1:42863091 T C 50112 1.28273845779023
1:42867960 G A 50112 1.41294642857143
1:42880442 A G 50112 0.701594533029613
1:42880516 T C 50112 -0.652481179904747
1:42882116 T G 50112 -0.114142139267767
1:42882296 A C 50112 -1.48566104151569
1:42883151 T C 50112 0.650346620450607
1:42896441 A C 50112 -0.108758700696056
1:42898843 A G 50112 0.433956663698427
1:42899893 C T 50112 0.217717872209075
1:42901082 C A 50112 -1.20105297795327
1:42914988 T C 50112 0.678637770897833
1:42915973 C T 50112 1.9579149754326
1:42924003 A G 50037 1.26847208291541
1:42924306 T C 50112 2.0242825607064
1:42972925 G A 50112 -1.36710617626648
1:42978592 A G 50112 -1.14934289127838
1:43003105 T C 50112 -1.15592203898051
1:43009319 C T 50112 -1.38130495141138
1:43017969 C G 50112 -0.0454730158730159
1:43021219 T C 50112 1.10264900662252
1:43042292 G A 50112 -1.33673469387755
1:43053265 A G 50112 0.95902004454343
1:43054193 C A 50112 -1.12537266593441
1:43055036 A G 50112 -0.0433197107827727
1:43057470 A C 50112 0.528357868309939
1:43060736 C G 50112 -0.228297501452644
1:43084885 C T 50112 -0.0777400746521887
1:43097634 T C 50112 -0.710918114143921
1:43101815 G A 50112 1.08396946564885
1:43105085 G A 50112 0.482208588957055
1:43124859 C T 50112 1.31556802244039
1:43131653 A G 50112 0.869878525838995
1:43150098 T C 50112 0.322974537037037
1:43152773 A T 49707 -0.160834813499112
1:43158188 T G 50112 0.179478327579593
1:43163527 G A 50112 1.61684011352886
1:43167225 A G 50112 0.164965397923875
1:43167815 A C 49828 -1.29706202393906
1:43182797 C A 50112 -1.94452910697958
1:43197566 A C 50112 -0.975031739314431
1:43199115 G A 50112 -1.48953117888029
1:43200855 A G 50112 -0.085973970097881
1:43201216 A C 50112 1.91190253045923
1:43201534 A G 50112 -1.53268048280574
1:43201576 T C 50112 -0.354034810126582
1:43201614 T C 50112 0.746071653048397
1:43208561 G A 50084 -0.0358303886925795
1:43212869 T A 50112 -2.23418972332016
1:43215052 A G 50112 0.637055837563452
1:43215930 T C 50112 -0.0373651635720601
1:43223412 A G 50112 -1.46542750929368
1:43223489 T C 50112 0.842569269521411
1:43230212 T A 50112 0.0540228203627853
1:43232504 A C 50112 0.743995633187773
1:43240998 T C 50112 -0.0262432031636184
1:43243380 C A 50112 -1.72648335745297
1:43245560 G A 50112 -0.055602565852327
1:43263435 T G 50112 0.373076923076923
1:43266686 G A 50112 1.23221476510067
1:43269549 A G 50112 0.66101083032491
1:43275593 A G 50112 -0.70160481444333
1:43277312 T C 50112 1.44067015063019
1:43283659 A G 50078 1.49068227321731
1:43297082 G T 50112 -0.288311319414856
1:43301454 A G 50112 -0.363685239491691
1:43306128 A G 50112 -0.520999115826702
1:43311563 G A 50112 0.0754110429447853
1:43315531 C T 50112 -0.0992925455260055
1:43317793 A G 50112 0.130092143549951
1:43319272 T C 50112 0.204695524578137
1:43327229 C T 50112 2.3311506080449
1:43350262 G A 50112 -0.734552644587247
1:43353775 C G 50112 -0.690155548595887
1:43354018 A G 50112 -0.292131616595136
1:43367875 C T 50112 -2.36071872527969
1:43368150 T C 50112 -0.404964251989748
1:43369305 T C 50112 -0.465361242403781
1:43369810 G A 50112 0.477136038186158
1:43373531 G T 50112 0.907020280811232
1:43379890 A G 50112 -0.312128234839706
1:43387452 A G 50112 -1.15068493150685
1:43395635 T C 50112 -0.0582906857727738
1:43396414 A G 50112 -0.139614506720771
1:43398396 A G 50112 -0.0108541183294664
1:43401438 A C 50112 -0.652004051512082
1:43401499 T C 50112 0.73016077170418
1:43406700 T C 50112 -0.640353982300885
1:43408966 A G 50112 1.20736308052556
1:43409420 T C 50112 -0.792231147344443
1:43412051 A G 50112 -0.921517671517671
1:43412727 T C 50112 1.23929308565531
1:43417781 T C 50112 -1.29077353215284
1:43422981 C A 50112 -0.179489134578727
1:43434418 C G 50112 -0.0166634615384615
1:43458423 A G 50112 0.149469111969112
1:43459636 G A 50112 0.439949324324324
1:43466933 C T 50112 1.77104377104377
1:43467085 C T 50112 -0.134111922141119
1:43468739 C T 50112 -0.749458170784569
1:43492998 T C 50112 0.0201845444059977
1:43506623 A G 50112 0.292282182695207
1:43514196 G A 50112 0.962030716723549
1:43518830 T C 50112 1.18127147766323
1:43526025 A G 50112 1.83161512027491
1:43529308 G T 50112 -1.3311377245509
1:43540053 T A 50112 -0.269238476953908
1:43540539 G C 50112 -0.570554827435561
1:43557676 A C 50112 -0.613106663010694
1:43589797 T A 50019 -0.798859512700881
1:43598749 A G 50112 0.512345679012346
1:43607770 T G 50112 0.58025078369906
1:43609704 T C 50112 -1.13008849557522
1:43615607 T C 50112 -1.7369238736406
1:43618596 A G 50112 -0.569005928581277
1:43622560 C T 50112 -1.01320700545507
1:43630315 A T 50112 0.681049982020856
1:43632536 T C 50112 -0.481363447415824
1:43638457 A T 50112 -0.686252771618625
1:43638874 T C 50112 0.307934272300469
1:43647424 T C 50112 0.686322686322686
1:43655774 A G 50112 -0.62138570649209
1:43662598 G A 50112 0.665573770491803
1:43664693 G A 50112 -0.911150060671431
1:43675499 T C 50112 -0.42034503271862
1:43677637 T C 50112 0.138761002031144
1:43683312 T C 50112 -1.72474180511899
1:43686781 T C 49721 -0.0924891670678864
1:43690439 A C 50112 -0.893639764831641
1:43719046 C T 50112 1.08930540242558
1:43722959 T C 50112 0.356775700934579
1:43731915 A G 50112 -2.67704537926466
1:43732681 T C 50112 1.82199312714777
1:43735196 A G 50112 0.371000935453695
1:43737348 A G 50112 -0.577632590315142
1:43739195 C G 50047 -0.335544554455446
1:43741224 A G 50112 0.129496628508703
1:43746798 A G 50112 0.125136154168412
1:43748763 A G 50112 0.126708333333333
1:43762782 A T 50112 0.427186009538951
1:43769482 T G 50112 0.669019697142207
1:43780863 T C 50112 0.217410433689503
1:43787437 G A 50112 -0.0224281493419285
1:43796302 T C 50112 0.145881552076242
1:43798234 T G 50112 0.414209320091673
1:43804340 A G 50112 -0.555606146841207
1:43805240 G A 50112 -0.03423968343697
1:43820193 A G 50112 -0.812284334023464
1:43826312 C A 50112 -0.719274580335731
1:43827190 A C 50112 0.284599955426789
1:43851797 A G 50112 -0.29505766062603
1:43871572 A G 50112 0.862753036437247
1:43895568 A G 50112 1.10077519379845
1:43897496 A G 50112 -1.08825978351374
1:43898053 G T 50112 -0.646935568360398
1:43900185 T C 50112 1.54279638490165
1:43903433 T C 50112 0.0909051158723218
1:43905286 T C 50112 1.7845084409136
1:43907092 A G 50112 0.115341405567345
1:43916642 T C 50112 -0.931667437914546
1:43919081 C T 50112 -0.441674641148325
1:43919413 A G 50112 -0.901069116096973
1:43941508 A G 49780 -1.07840169517179
1:43949958 A G 50112 0.903555772040916
1:43964954 T C 50112 -1.07238372093023
1:43969718 T A 50097 -0.134449093444909
1:43976157 A G 49863 -1.47769252628588
1:43976467 G A 50112 0.944178389703682
1:43976985 T C 50112 -1.09943502824859
1:43986445 T C 50112 0.165810368986455
1:43989419 G A 50112 0.098731884057971
1:43994214 G A 50112 -0.0805813953488372
1:44001813 G A 50112 0.129951519451342
1:44005928 G A 50112 -0.489451476793249
1:44010571 G A 50112 1.45209302325581
1:44013474 G A 50112 -0.192860497886332
1:44013877 A G 50112 -0.0344355219650449
1:44016549 C G 50112 -0.33180571876224
1:44035352 T C 50112 0.783688464364438
1:44041744 T C 49970 0.812914188615123
1:44058265 A C 50112 0.409993792675357
1:44070032 A G 49793 -1.05652173913043
1:44071796 G T 50112 -1.36620530565167
1:44073145 G C 50112 -0.847989093387866
1:44086831 C T 50112 -1.10359157019887
1:44117006 T G 50112 0.991744220954668
1:44129604 T C 50112 -1.30642673521851
1:44208306 G T 50112 -0.556913367756741
1:44222570 T C 50112 1.10290045182918
1:44245018 G A 50112 -1.25743348982786
1:44248311 A C 50112 0.510952623535405
1:44252259 T C 50112 -0.142898052691867
1:44261515 T G 50112 0.367386609071274
1:44266195 A G 50112 -0.000813125
1:44277688 T C 50112 0.436830154405086
1:44288944 A G 50112 -0.670676691729323
1:44290530 G A 50112 0.997293640054127
1:44297673 C T 50112 -0.607548526240115
1:44303095 G A 50112 -0.820273631840796
1:44320412 G A 50112 -0.119880239520958
1:44337083 A G 50112 1.2274678111588
1:44347094 C T 49768 1.18230088495575
1:44351251 A G 50112 -1.15260058881256
1:44351300 T G 50112 1.32127408572552
1:44362910 A G 50112 0.101848917062863
1:44363554 C A 50112 0.0104265734265734
1:44380585 A G 50112 0.780154486036839
1:44398245 T C 50112 -0.691891891891892
1:44402785 A G 50112 -1.13600628930818
1:44418435 A G 50112 0.265747126436782
1:44424405 T C 49708 -0.023520942408377
1:44446584 A G 50112 0.557588805166846
1:44447413 C G 50112 -0.45818692902319
1:44448110 T C 50112 -1.02819807427785
1:44460632 C G 50112 -0.219157894736842
1:44481492 T C 50112 0.207046127803639
1:44484945 G A 50112 -0.183274802458297
1:44490723 T C 50112 1.49146945514584
1:44493795 A G 50112 0.58736745043799
1:44497682 A C 50112 -0.178201151971644
1:44498152 G T 49865 0.867156585641605
1:44500750 C A 50112 0.331997533908755
1:44509551 A C 50112 0.617
1:44511409 C A 50112 0.478496008241051
1:44512756 G A 50112 0.0573732021196064
1:44524676 T C 50112 -0.847625079164028
1:44525510 A G 50112 -0.598978288633461
1:44535643 A G 50112 -0.296011964107677
1:44536931 A G 50112 -1.05697622252131
1:44541287 A G 50112 -1.43105337298482
1:44543401 A G 50112 0.00539910313901345
1:44543483 T C 50112 0.509074410163339
1:44544664 A G 50112 0.394275491949911
1:44555283 A G 50112 -1.14413680781759
1:44555478 G A 50112 -0.93450184501845
1:44571746 T G 50112 -0.61875
1:44572706 A G 50112 -0.0817172464840859
1:44574265 C T 50112 -0.619731800766284
1:44577967 A G 50112 -0.514409221902017
1:44578402 G A 50112 -1.49518499746579
1:44584043 T A 49775 -0.133498145859085
1:44585627 T G 50112 -1.11488
1:44585816 T A 50112 -0.860739907159938
1:44587132 T C 50112 -0.690824865511058
1:44591136 C T 50076 -2.14714055872459
1:44595047 A T 50112 -0.0326816457543041
1:44595410 G A 50112 2.33536585365854
1:44607422 G A 50112 -0.196280691558913
1:44615555 A G 50112 -1.45092936802974
1:44619920 T C 50112 -0.145049012643841
1:44623428 T C 50112 -2.89820359281437
1:44634135 C T 50112 -0.121312394840157
1:44635859 T C 50112 0.110764872521246
1:44638382 A G 50112 -0.284394124847001
1:44652884 C T 50112 -1.70334209538115
1:44671906 A G 50112 1.04945370902818
1:44689044 A G 50112 0.323604060913706
1:44696167 T G 50112 1.336867862969
1:44698589 C T 50112 -1.18877849210988
1:44709131 C G 50112 1.00174520069808
1:44721739 A G 50112 -1.47386709135659
1:44750795 A C 50112 -1.13816597788451
1:44754588 G A 50112 -1.32270685407912
1:44767179 T C 50112 -0.562035448827902
1:44771485 C T 50112 -1.25902864259029
1:44783846 G A 50112 1.08650519031142
1:44785571 A G 50112 -0.429647630619684
1:44788398 A T 50112 -0.79846315054139
1:44798044 A G 50112 -0.893617021276596
1:44799952 C T 50112 -2.04404291360813
1:44818803 C T 50112 0.0928054080154515
1:44830167 A G 50112 -0.930458221024259
1:44836510 A G 50112 1.17205009887937
1:44845627 A G 50112 -0.266950354609929
1:44856052 A C 50112 -1.15633463737587
1:44864534 G A 50112 -0.0682789729354615
1:44877425 T C 50112 -1.74154334038055
1:44878631 T C 50112 0.873125253344143
1:44878738 A G 50112 -0.326710634789777
1:44879221 C A 50112 -0.659657320872274
1:44884263 A C 50112 0.538711172925359
1:44884635 T C 50112 -0.912946134597656
1:44885343 G A 50112 -0.293713017751479
1:44888798 G A 50112 0.486620127981384
1:44889061 C T 50112 0.871577899452464
1:44889509 G A 50112 0.978373702422145
1:44890257 C A 50112 -0.202477739063105
1:44890818 A G 50112 0.991449144914491
1:44895912 T C 50112 -0.867452135493373
1:44902285 A G 50112 -1.18507420091324
1:44914823 T G 50112 0.0554564533053515
1:44921916 C T 50112 -2.18782201405152
1:44924618 C G 50112 0.168109090909091
1:44925508 G A 50112 -1.40806561859193
1:44926227 T C 50112 1.03860072376357
1:44931239 A G 50112 0.711317487801039
1:44933484 A G 50112 -0.410505836575875
1:44934194 A G 50112 -1.3590421624798
1:44937974 T C 50112 1.86520376175549
1:44940513 A G 50112 0.747229326513214
1:44962881 A C 50112 1.55203619909502
1:44963087 C T 50112 0.0148930157448526
1:44965141 A G 50112 1.49592986850344
1:44965376 A G 50112 0.204756380510441
1:44967648 A G 50112 0.0130782029950083
1:44969939 T C 50112 -0.283587786259542
1:44972309 A G 50112 -0.416470003726245
1:44977420 A G 50112 -0.973852648781152
1:44978184 T G 50112 -0.902445689301817
1:44982783 T C 50112 -0.269424823410696
1:44984861 C T 50112 -0.390161725067385
1:44986195 A C 50112 -0.724579124579125
1:44988477 A G 50112 1.2241457172964
1:44989447 G A 50112 -0.679776029862685
1:44989685 A G 50112 1.54207537429014
1:44991881 G C 50112 -0.411570247933884
1:44992321 C T 50112 1.01870437956204
1:44992714 T A 50112 -0.895191788222582
1:44999614 A G 50112 -0.72531328320802
1:45000777 A G 50112 -0.0684215328467153
1:45001163 T C 50112 -0.585254159670279
1:45001824 C A 50112 -0.535006518904824
1:45004017 A G 50112 -1.17900696864111
1:45007686 G A 50112 0.107121484141233
1:45010945 T C 50112 0.276345514950166
1:45013276 A C 50112 -0.11359918200409
1:45029679 T G 50112 -0.815247634947134
1:45032607 T C 50112 0.432340052585451
1:45034366 A G 50112 1.13459196102314
1:45058514 C T 50112 -0.277117496615014
1:45063668 G C 49873 -0.519087403598972
1:45068310 G T 50112 -0.358923450253695
1:45074911 C T 50112 -0.935502699547643
1:45078120 T C 50112 0.211475409836066
1:45080061 T C 50112 -0.0780089512519656
1:45080766 A G 50112 1.12048969072165
1:45082372 C T 50112 -0.525535939470366
1:45082440 A G 50112 1.29138686131387
1:45088629 A G 49671 -0.320122887864823
1:45096760 G C 49822 -0.359673444239063
1:45097317 T C 50112 -1.13424345847554
1:45101296 A G 50112 -1.1304347826087
1:45110557 T C 50112 -0.711340206185567
1:45110824 C T 50112 -0.720249707374171
1:45116985 T C 50005 -0.517427513880321
1:45118992 G A 50112 -0.735571260306243
1:45124099 T C 50112 -0.772811059907834
1:45125356 C T 49866 0.8700395256917
1:45128585 A G 50112 -0.190120620333142
1:45133561 G A 50112 -1.26715029175209
1:45137703 A G 50112 0.380827819664564
1:45138484 T G 50112 -2.60114613180516
1:45139252 C A 50112 0.347389558232932
1:45142943 A G 50112 0.271278042148199
1:45161845 C A 50112 -0.985086100861009
1:45166383 C T 50112 0.0103515263644773
1:45166683 T C 50112 -0.140412725709372
1:45167143 A G 50112 0.472829386763813
1:45168480 T C 50112 0.744464127546501
1:45174313 T C 50112 -0.509090909090909
1:45177071 A G 50112 0.767341040462428
1:45187426 T C 50112 1.14106463878327
1:45194773 C G 50112 0.432665181885672
1:45197796 C A 50112 0.0126746411483254
1:45208876 A G 50112 0.393486590038314
1:45209661 G A 50112 0.623974834288282
1:45212118 C T 50112 0.50010183299389
1:45216516 T C 50112 0.277327241576242
1:45224998 C A 50112 0.645255120591443
1:45225921 T C 50112 1.40424204616344
1:45250007 G C 50112 1.43503392812264
1:45258141 C A 50112 0.740794050617728
1:45268032 C A 50112 0.437796771130105
1:45298252 C T 50112 0.533644859813084
1:45299644 T C 50112 0.514077785731329
1:45301824 T C 50112 -0.681549573210768
1:45313150 A G 50112 0.673968292387753
1:45313582 G C 49758 0.0981012658227848
1:45319964 C A 50112 0.962488563586459
1:45327163 T C 50112 1.68761904761905
1:45329870 T G 50112 1.65891472868217
1:45340342 C A 50112 -0.487949427103911
1:45345036 C A 50112 -0.617178822658275
1:45352149 G A 50112 -1.17887563884157
1:45354632 A G 50112 0.293813206424747
1:45374209 T C 50112 0.148339749759384
1:45399156 A G 50112 0.596087283671934
1:45429614 T G 50112 -0.22852684144819
1:45434659 T C 50112 -0.0454929577464789
1:45440972 A G 50112 0.125808770668584
1:45474008 C T 50112 0.877736472532011
1:45476399 A G 50112 -0.067962291515591
1:45479709 G A 50112 0.619381598793364
1:45481853 T C 50112 0.542985746436609
1:45482466 G C 50112 0.172498953537045
1:45483812 G C 50112 -1.125050999592
1:45504720 G C 50112 1.70918766630146
1:45507749 G T 50112 0.0676917760884589
1:45524213 C T 50112 1.14189737055485
1:45530411 A C 50112 0.514114911989372
1:45555700 T G 50112 -0.645495495495495
1:45569347 T G 50112 -0.93540081919251
1:45579013 C T 50112 1.18622628250176
1:45588646 A C 50112 -0.255216525112719
1:45607058 A C 50081 1.0992141453831
1:45624138 T G 50112 0.264397905759162
1:45654541 G C 50112 1.60523114355231
1:45655550 C A 50112 -1.32393617021277
1:45661273 C T 50112 1.75580431177446
1:45672811 G T 49763 -0.681282240235814
1:45672933 T C 50112 0.293566833452466
1:45680139 C T 50112 0.768599281682914
1:45684562 T C 50112 1.32283464566929
1:45687788 T G 50112 -0.822564612326044
1:45699020 G A 50112 1.58643158298199
1:45705100 C T 50112 -0.188332384746727
1:45733403 C T 50112 1.07510204081633
1:45749622 A C 50112 -0.341499227202473
1:45782786 T C 50112 -2.79502118644068
1:45783656 A G 50112 2.06705176124136
1:45795084 A G 50112 0.571882726951607
1:45796269 G C 50112 -0.209816513761468
1:45800033 C T 50112 2.49467084639498
1:45800156 T C 50112 -0.397826086956522
1:45806933 A G 50112 0.607731213872832
1:45808863 A G 50112 2.48778960551033
1:45810230 A T 50007 -2.64984227129338
1:45810865 A G 50112 -0.178565254969749
1:45822440 A G 50112 -0.673417721518987
1:45827744 A G 50112 -2.64926931106472
1:45838756 T C 50112 1.53132708436112
1:45848931 T G 50112 2.77252159605101
1:45851710 T C 50112 0.148588616381305
1:45863019 T C 50112 0.193798449612403
1:45890155 C T 50112 -2.13360707517372
1:45898078 T C 49921 0.220803035093266
1:45917282 T C 50112 -0.56714527027027
1:45925218 T A 50112 -0.158031400966184
1:45926495 G C 50112 2.99986571773869
1:45938386 T C 50112 -1.14358108108108
1:45941240 C T 50112 0.536490683229814
1:45954914 A C 50112 0.670540340488527
1:45965307 A G 50112 -1.47371714643304
1:45976249 A G 50112 -0.62109375
1:45982722 C A 50112 0.0218236104731282
1:45987574 A C 50112 2.02513966480447
1:45988115 G A 50112 -0.753357206803939
1:45988764 T C 50112 -1.39305816135084
1:45999503 G A 50112 -0.647744248580819
1:46001491 A G 50112 0.446682606096832
1:46001578 A G 50112 0.273681616559882
1:46009818 T G 50112 2.32724384432089
1:46010938 A G 50112 -1.46328613763582
1:46015157 A G 50112 -0.380731195684747
1:46017836 T C 50112 -1.36144954701656
1:46020654 G A 50112 -1.38650210904546
1:46021556 A C 50112 2.13702239789196
1:46024988 C T 50112 1.4014598540146
1:46032307 A G 50112 -0.36996699669967
1:46041100 T G 50112 0.590731918579472
1:46050561 T G 50112 0.37622829452147
1:46055600 C T 50112 0.488660985122057
1:46075107 C T 50112 0.534170153417015
1:46086077 C T 50112 0.580770896491988
1:46086766 T C 50112 0.121255136346657
1:46087577 G A 50112 0.603991900491756
1:46090214 G A 50112 -0.886837121212121
1:46091749 G A 50112 0.842442146725751
1:46094027 G A 50112 0.59849471703575
1:46104548 T C 50112 0.314796602592758
1:46108491 C A 50112 0.446265409717186
1:46124663 A G 50112 -0.852097130242826
1:46126179 A T 49988 1.64631843926998
1:46126854 T C 50112 -0.586717267552182
1:46138916 G A 50112 0.0556201550387597
1:46154551 A G 50112 0.913320586360739
1:46167552 G A 50112 -0.0434456928838951
1:46173481 T C 49839 0.596387283236994
1:46194893 A G 50112 0.635062611806798
1:46195375 C T 49868 0.603989015753722
1:46238843 T C 50112 1.63793103448276
1:46241638 G T 50112 0.643621637257738
1:46252127 A G 49814 -0.22568578553616
1:46284246 A G 50112 -0.278510838831291
1:46284441 C T 50112 -1.90557184750733
1:46294316 T C 50096 -0.206879606879607
1:46314219 T C 50112 -0.418121149897331
1:46322512 A G 50112 -0.444257467395877
1:46325608 T C 50112 0.192282430213465
1:46348646 A G 50112 -0.970106075216972
1:46353332 G A 50112 -1.30515105411867
1:46357802 T C 50112 1.3626582278481
1:46358720 A G 50112 0.159274755927476
1:46361025 A G 50112 0.90625
1:46388916 T C 50112 -0.932757837346661
1:46436451 A C 50112 0.218095100448042
1:46440828 C A 50112 -0.0890831758034026
1:46449685 C T 50112 1.21713362068966
1:46454376 T G 50112 -0.349625748502994
1:46454390 A C 50112 0.859848484848485
1:46472144 G A 50112 0.819548872180451
1:46476587 T G 50112 0.0473867595818815
1:46476864 A G 50112 -0.539046302695231
1:46492144 T C 50112 -0.341034103410341
1:46493460 G T 50112 -0.281313845670281
1:46495434 A G 50112 0.161107614852108
1:46496709 A G 50112 0.28688406838098
1:46498375 A G 50112 0.318995381062356
1:46499526 G A 50112 0.246540362438221
1:46500251 A G 50112 0.237088815789474
1:46500993 G A 50112 0.0281791338582677
1:46501270 T C 50112 0.924746237311866
1:46501359 G A 50112 0.804915514592934
1:46506344 A G 50112 1.23514851485148
1:46521559 A T 50112 0.287673210161663
1:46537946 G T 50112 0.094728768651513
1:46563680 A C 50112 -0.305106048703849
1:46566252 G A 50112 -0.0707086614173228
1:46574015 T C 50112 0.235243180834175
1:46584859 A G 50112 0.172647355526733
1:46587530 A G 50112 0.36253081347576
1:46591119 G A 50112 0.133522348232155
1:46595329 G A 50112 1.2423645320197
1:46601349 G T 49758 -1.15985790408526
1:46605369 T C 50112 -0.0970430107526882
1:46635178 A G 50112 -0.493097913322632
1:46655645 T C 50112 0.371602288984263
1:46657063 C T 50112 0.714852872489491
1:46657220 T C 50112 0.679313242886301
1:46660295 C T 50112 0.767009374055035
1:46664249 G A 50112 0.26320141760189
1:46669276 C A 50112 -0.0431906825568797
1:46671997 G A 50112 0.945868945868946
1:46714242 G A 50112 -2.26567944250871
1:46716368 T C 50112 0.0752626050420168
1:46727304 T C 50112 0.759270216962525
1:46730398 A G 50112 0.775162790697674
1:46766583 T C 50112 0.476887159533074
1:46774783 G A 50112 0.215018656716418
1:46809321 G C 50112 -0.975793593274388
1:46809491 T C 50112 0.232767232767233
1:46810530 G A 50112 0.0776470588235294
1:46815375 T A 49767 0.76239224137931
1:46818502 G A 50112 -0.0884447674418605
1:46827214 A C 50112 0.317194349732099
1:46828110 A C 50112 0.160978043912176
1:46832084 A G 50112 -1.47212089630016
1:46843216 C T 50112 -0.899359274886701
1:46870761 A C 50112 1.02305327868852
1:46874279 A G 50112 0.118216139688532
1:46883668 A G 50112 -0.531918997107039
1:46887090 C T 50112 -0.903345724907063
1:46890686 T C 50112 -0.848398576512456
1:46904539 A G 50112 0.648105181747873
1:46911290 T C 50112 0.820690557154067
1:46912532 C G 50112 -0.994240837696335
1:46912769 T C 50112 -2.01565217391304
1:46919709 G C 49931 -0.0363251311012505
1:46921869 T C 50112 -2.21485797523671
1:46928012 G T 50112 -0.171895424836601
1:46940089 T C 50112 -0.77172350712139
1:46959845 C A 50112 0.243922445935869
1:46962605 T C 50112 1.48037310532452
1:46963568 T C 50112 -1.72108843537415
1:46972105 C T 50112 0.233741392501913
1:46975294 A G 50112 -2.48560092154102
1:46981145 G C 50112 -1.0318407960199
1:46982309 C T 50112 1.77386934673367
1:46991890 T C 50112 1.69451803545955
1:46994349 G T 50112 0.22943189596167
1:47000996 C T 50112 -0.808542904081891
1:47005597 T C 50112 0.762264150943396
1:47008883 A G 50112 -2.5421822272216
1:47013431 A G 50112 0.648849005072181
1:47016761 T C 50112 -2.46339677891654
1:47024609 T C 50112 0.271918367346939
1:47028700 T C 50112 0.32375
1:47028921 T C 50112 -0.674823529411765
1:47031542 A G 50112 -2.48710390567428
1:47051881 A G 50112 0.926588056295169
1:47062900 A G 50112 -0.0372498298162015
1:47065344 G A 50112 -1.88058823529412
1:47089334 A C 50112 0.545299872394726
1:47091250 T C 50112 -0.958227388303669
1:47097606 T G 50112 -0.982844889206576
1:47131734 T C 50112 1.231822971549
1:47132446 A G 50112 0.613402889245586
1:47139103 T C 50112 -0.25525238744884
1:47153704 A G 50112 -0.579710144927536
1:47159084 C T 50112 -1.62170293852171
1:47165729 C T 50112 -0.264550979068197
1:47166043 C A 50112 0.00216058394160584
1:47176894 G A 50112 -0.267413606911447
1:47179310 A G 50112 -0.305210583153348
1:47186979 A G 50112 -0.856012658227848
1:47210510 G A 50112 0.154072488966163
1:47215191 T C 50112 0.960849369608494
1:47226082 C T 50112 -2.42828741834706
1:47227250 T C 50112 0.301696065128901
1:47231478 T C 50112 -1.57743097238896
1:47233733 G A 50112 -0.348847139197267
1:47237476 T C 50112 -1.60192230676812
1:47250084 T C 50112 -0.438567493112948
1:47268594 C A 50112 -0.903130025980453
1:47276194 A G 50112 -0.485164835164835
1:47280830 G A 50112 0.0790818087676907
1:47280884 T C 50112 0.127756160830091
1:47281782 A C 50112 -0.551316984559491
1:47282772 T C 50112 0.110919105734961
1:47290446 C T 50112 0.164651874521806
1:47298518 C G 50112 0.115651438240271
1:47309632 G A 50112 -1.21437054631829
1:47321982 C T 50112 -1.0934393638171
1:47325758 T C 50112 -0.379334038054968
1:47326693 C T 50112 -0.715713492504164
1:47366050 T G 50112 0.468604651162791
1:47387913 A G 50112 0.398834304746045
1:47389700 A G 50112 -0.399917218543046
1:47396903 T C 50112 0.0725828377230246
1:47396949 T C 50112 -0.577016373559733
1:47420334 C T 50112 1.18011811023622
1:47436334 T C 50112 -0.787836125580741
1:47460532 T A 50112 -0.0859042553191489
1:47463732 G T 50112 -0.459334657398212
1:47467308 T C 50112 0.476692139737991
1:47468964 C T 50112 1.02680798004988
1:47495605 G A 50112 0.135405872193437
1:47497292 A G 50112 0.230057526366251
1:47512543 C T 50112 -3.22210065645514
1:47514753 A G 50112 0.120357634112792
1:47516239 T C 50112 1.8265625
1:47569868 A G 50112 -2.82142857142857
1:47594374 T A 50112 0.527441077441077
1:47604959 C G 50112 -1.41772952461263
1:47610574 T C 49987 -0.807758128921848
1:47627246 C T 50112 -1.43370311674591
1:47628781 T C 50112 -0.624516129032258
1:47645995 T C 50112 1.31666405392695
1:47651189 A G 50112 -2.01909307875895
1:47651494 A C 50112 2.24810002451581
1:47654057 T C 50112 -1.0487106017192
1:47654345 T C 50112 -1.6045197740113
1:47656998 T A 50112 0.420286184627074
1:47661564 A G 50112 0.908609451385117
1:47663960 A G 50112 3.66306111411574
1:47664233 C G 50112 0.50635593220339
1:47684567 C T 50112 -1.48280201342282
1:47687177 C A 50112 -1.49696048632219
1:47692281 C T 50112 -0.842940685045948
1:47694080 A G 50112 0.303511235955056
1:47705139 A C 50112 1.84022662889518
1:47709525 A G 50112 0.14
1:47709673 T C 50112 0.705302464525765
1:47718105 T C 50112 0.164049382716049
1:47721529 A C 50112 -1.35402298850575
1:47726087 C T 50112 -0.634875762535337
1:47743152 T C 50112 -1.29659090909091
1:47752996 C T 50112 -1.76113360323887
1:47815165 A C 50112 1.06746031746032
1:47834209 T G 50112 2.60736622654621
1:47853326 C G 50112 0.291661519456455
1:47857075 A G 50112 1.35900268265741
1:47863026 G A 50112 0.943428571428571
1:47869316 G A 50112 1.84961204929256
1:47873311 T C 50112 -2.07632677400119
1:47874094 T C 50112 -0.646539222148978
1:47876421 A G 50112 0.648451327433628
1:47880483 G A 50112 -0.355024946543122
1:47894575 T C 50112 -0.873470012239902
1:47902319 C A 50112 0.672750865051903
1:47907662 A C 50112 -1.49819040125885
1:47915425 A G 50112 1.17159336697909
1:47930893 G T 50112 -1.26638176638177
1:47948028 A G 50112 -1.26984779925956
1:47960079 C G 50112 0.70355504587156
1:47961032 C T 50112 -0.936720142602495
1:47968691 G A 50112 0.0210318275154004
1:47969496 G A 50112 -1.07935855263158
1:47972349 A G 50112 0.628493150684932
1:47974381 C T 50112 -0.525091799265606
1:47977192 A G 50112 -0.495977917981073
1:47984438 C T 50112 -0.551841814714443
1:47984692 G T 50112 0.659343372006912
1:47994868 T C 50112 -0.472215422276622
1:47997403 A G 50112 0.101323580633925
1:47998522 G A 50112 -0.836811594202899
1:48001334 T C 50112 -0.30320652173913
1:48002204 G A 50112 -1.60778727445394
1:48002377 C G 50112 0.81237721021611
1:48006123 T C 50112 -0.495569620253165
1:48006500 G A 50112 0.944094488188976
1:48010926 A G 50112 -2.04781054512958
1:48013582 A G 50112 -0.882285714285714
1:48021132 C T 50112 0.3744880046811
1:48027619 A G 50112 -0.558867924528302
1:48029787 T C 50112 0.0985294117647059
1:48030350 A G 50112 -0.0557929104477612
1:48041651 G T 50112 0.518502764780944
1:48041786 A G 50112 0.592709984152139
1:48043215 T C 50112 0.823119967244438
1:48052723 G A 50112 0.638901532392657
1:48053626 T C 50112 0.400189214758751
1:48056405 A G 50112 1.68362081674775
1:48056629 C G 50112 -1.04420324052226
1:48063350 G A 50112 -0.371345919610231
1:48063902 A G 50112 0.25195689166194
1:48065019 G A 50112 -0.287866927592955
1:48071281 A G 50112 -0.0613069647463457
1:48074850 A G 50112 -1.01883325677538
1:48076597 G C 50112 -0.640223985067662
1:48078810 G A 50112 -0.179538461538462
1:48080840 A G 50112 -0.231418312387792
1:48081838 C T 50112 -0.074142443862791
1:48089310 C T 50112 0.872200469851214
1:48093718 T G 50112 -0.313928329952671
1:48096906 T C 50112 0.934986595174263
1:48097886 A C 50112 0.399272396543884
1:48100829 G G 50112 1.15031746031746
1:48101462 A G 50112 1.18917785234899
1:48102121 T C 50112 0.447191362854013
1:48103023 A C 50112 0.235242675994753
1:48104177 G A 49811 0.362450066577896
1:48105616 A C 50112 -0.915745856353591
1:48106775 A G 50112 0.959787108219988
1:48108020 A G 50112 -0.721238938053097
1:48109075 A G 50112 0.206711822660099
1:48110450 G A 50112 -0.600390625
1:48112362 A G 50112 0.961195595175669
1:48113078 G A 50112 0.742431523306103
1:48115746 T C 50112 -0.136589030803907
1:48117693 T C 50112 -0.874896437448219
1:48123748 A G 50112 -0.521031207598372
1:48128134 A G 50112 -0.66133909287257
1:48142053 T C 50112 -1.29221226740179
1:48159446 A G 49739 -0.381263616557734
1:48160598 C T 50112 0.865617433414044
1:48167390 T C 50112 1.23027888446215
1:48171974 A G 50112 0.922905525846702
1:48185268 T C 50112 -0.887533875338753
1:48192754 A G 50112 0.158087716824143
1:48193450 A G 50112 0.220268361581921
1:48195360 C T 50112 -0.0163515825491873
1:48195380 A G 50112 -0.625153123723969
1:48196251 A G 50112 0.479776847977685
1:48204438 G A 50112 -1.49967804249839
1:48204857 T C 50112 0.0225145067698259
1:48213641 C T 50112 1.18463219227968
1:48213736 C G 50112 0.576956333765672
1:48215259 T C 50112 -1.82921635434412
1:48216629 T C 50112 2.29327453142227
1:48217341 A G 50112 -1.05928237129485
1:48218090 A C 50112 -0.868911981970703
1:48222050 A C 50112 -0.438293675255825
1:48225296 G A 50112 0.235581324382057
1:48228215 T C 50112 -1.17297297297297
1:48232072 A G 50112 -0.74225621414914
1:48232503 T C 50112 0.0250151240169389
1:48234358 T C 50112 2.02536715620828
1:48235066 T C 49846 -0.0535866309317358
1:48235567 G A 50112 0.487521856620569
1:48241061 A G 50112 -0.848270440251572
1:48247837 C T 50112 -1.07858472998138
1:48255008 A G 50112 1.24756756756757
1:48261013 T C 50112 -0.751498202157411
1:48262202 T C 50112 -0.403046218487395
1:48262622 A G 50112 -0.502220427937021
1:48262687 G A 50112 -0.573099415204678
1:48265797 T C 50112 -0.322446863659927
1:48272097 G T 50112 -0.75
1:48307177 A G 49888 -0.332600454890068
1:48309952 A G 50112 0.341201923076923
1:48314564 C A 50112 -1.53523639607493
1:48317101 T C 50112 -0.526272912423625
1:48317211 C T 50112 -0.128218181818182
1:48319515 T C 50112 -0.77887432536623
1:48321221 T C 50112 0.0826697892271663
1:48326647 T C 50112 0.385294117647059
1:48330082 T G 50112 0.393304843304843
1:48341893 A G 50112 -2.28130081300813
1:48342731 T G 50112 0.606573848141237
1:48348841 C T 50112 0.836817950025497
1:48382594 G C 50112 -0.307238605898123
1:48384466 A G 50112 -1.07526408450704
1:48384803 T C 50112 0.601941747572816
1:48386001 A G 50112 -0.115594632114762
1:48396481 A C 50112 -2.15365768288414
1:48401303 G T 50112 1.71866546438233
1:48404846 G A 50112 -0.825864276568502
1:48409812 T C 50112 1.91239907089924
1:48411428 A G 50112 -0.058783175888439
1:48418176 C T 50112 1.00045871559633
1:48419291 C T 50112 -0.775409023301934
1:48428960 C T 50112 1.76949891067538
1:48435568 T C 50112 -0.498251551043429
1:48436026 C A 50112 0.352317415730337
1:48441584 G C 50112 -0.341643777730826
1:48442182 A G 50112 -0.557677958513655
1:48444398 T C 50112 -1.14513981358189
1:48444912 G A 50112 -0.575
1:48453489 A G 50112 -2.81561583577713
1:48469844 G A 50112 -0.252916839056682
1:48471439 A G 50112 -1.41235985780695
1:48481372 G A 50112 -0.78679706601467
1:48481515 T C 50112 -0.59673590504451
1:48485047 T C 50112 0.788095238095238
1:48489581 A G 50112 -0.513882767739092
1:48493075 A G 50112 0.136692759295499
1:48501029 A G 50112 0.232935560859189
1:48509805 T G 50112 0.396034136546185
1:48510373 T C 50112 -1.09166983643971
1:48514963 A G 50112 0.341913991520291
1:48515407 C T 50112 1.92596876807403
1:48516401 G T 50112 -1.61840663640632
1:48518413 T G 50112 -0.626439934174438
1:48526033 A G 50112 1.29605734767025
1:48528681 A G 50112 -0.440721262208865
1:48530175 T C 50112 -0.81468830059778
1:48530195 C G 50112 0.166409109394063
1:48532040 G C 50112 -0.325161933233682
1:48532293 C T 50112 2.00152594099695
1:48534495 C A 50112 -1.24540199684708
1:48535658 C G 50112 1.07380202868136
1:48536674 C T 49732 0.920316622691293
1:48539670 A C 50112 -0.595125253893026
1:48543351 G A 50112 0.0351522340846184
1:48543753 A G 50112 -0.0746055979643766
1:48545156 C T 50112 -0.983050847457627
1:48547192 A G 50112 -1.01610824742268
1:48549552 A C 50112 0.78038496791934
1:48549673 C T 50112 -0.216751819167054
1:48556821 A G 50112 0.52889369592089
1:48556937 C A 50112 -0.277862181226262
1:48558974 T G 50112 0.82351100448524
1:48565048 G A 50112 -0.585365853658537
1:48588176 T C 50112 -0.282846003898636
1:48607809 A G 50112 -0.877719429857464
1:48624494 G T 50112 -1.54176334106729
1:48627454 T C 50112 -0.339951179820993
1:48629509 G A 50112 1.17237609329446
1:48643357 A G 49767 2.50819672131148
1:48647606 A G 50112 -1.27955313068329
1:48653521 A G 50112 1.71979434447301
1:48659747 A C 50009 -0.181421899325376
1:48662841 T C 50112 -0.652348454435969
1:48665101 T C 50112 0.967857142857143
1:48669585 G C 49703 -0.419809244314013
1:48692634 A T 49879 -0.145745798319328
1:48695081 A G 50112 -0.63275039745628
1:48703166 G A 50112 2.46902201740911
1:48708228 T G 50112 -0.765199637023594
1:48708250 T C 50112 0.805685920577617
1:48713206 C T 50112 0.403338898163606
1:48717508 T C 50112 0.350743707093822
1:48736321 A G 50112 0.680115273775216
1:48741427 T C 50050 0.617660309355759
1:48763327 T C 50112 -0.0793814432989691
1:48773450 G C 49734 0.989171023151606
1:48775362 A T 49702 -0.952312138728324
1:48813948 T C 50048 1.17556561085973
1:48825355 A G 50112 1.86162361623616
1:48826853 G A 50112 0.315095846645367
1:48828015 A C 50112 0.503210360213298
1:48828576 A T 50112 1.47589900535578
1:48845454 A G 50112 -0.192173252279635
1:48847252 T C 50112 -0.424279334145351
1:48851402 T C 50112 -1.38961038961039
1:48865121 T C 50112 -0.0872579001019368
1:48866555 G A 50112 1.20363636363636
1:48868119 G A 50112 -0.211201216421693
1:48868417 C T 50112 -0.0917350527549824
1:48886398 C T 50112 0.192444821731749
1:48912548 C T 50112 0.593412833617263
1:48936031 A C 50112 0.681102362204724
1:48950354 G C 49665 -0.322614654717976
1:48954350 A G 50112 1.30373831775701
1:48963511 C T 50112 1.13595505617978
1:48965484 T C 50112 1.34356298910542
1:48972432 A G 50112 0.711225296442688
1:48977584 G A 50112 1.48064272619433
1:48978188 C T 50112 -1.33808933002481
1:48991061 C T 50112 -1.17937033968517
1:48996754 G A 50112 0.743843843843844
1:48998283 T A 49822 1.06142034548944
1:48999555 C T 50112 0.013125375826819
1:49001337 G A 50112 0.109533898305085
1:49003256 T C 50112 -1.58783204798629
1:49007034 C T 50112 -0.52843779232928
1:49011972 C G 50112 0.250681981335248
1:49014219 A C 50112 1.17464996315402
1:49025101 G C 50112 -0.194974446337308
1:49025436 G A 50112 0.0395186118108032
1:49033734 C A 50112 -0.473534109057723
1:49035400 A G 50112 0.137825028820289
1:49037217 T C 50112 0.851788756388416
1:49042952 G A 50112 0.201942645698427
1:49043898 T G 50112 -0.288834951456311
1:49046482 T C 50112 -0.0429880478087649
1:49047146 C T 50112 -0.0731921266581087
1:49047562 A G 50112 0.664891846921797
1:49050053 A C 50112 -1.89951573849879
1:49055013 C A 50112 -0.554062403459994
1:49057717 C T 50112 -0.0609796596097966
1:49058139 T G 50112 0.266587452471483
1:49063929 A G 50112 -0.907301587301587
1:49067014 C T 50112 1.16339948861561
1:49067348 G A 50112 0.128332946904707
1:49069392 A T 49657 -0.907775020678247
1:49074468 A C 50112 -1.48656061437191
1:49074787 G A 50112 1.29513247073321
1:49076711 T C 50112 0.0123143851508121
1:49084794 C T 50112 1.39019963702359
1:49085517 T C 50112 -0.796752519596864
1:49090971 A G 50112 0.0983767830791933
1:49103804 C T 50112 -0.269679736605807
1:49113384 T C 50112 1.64384873145046
1:49119670 G A 50112 -1.29585798816568
1:49121556 T G 50112 -1.62915782024062
1:49133886 G A 50112 -0.25555208007507
1:49134582 T C 50112 1.00546448087432
1:49139857 G A 50112 -2.86485914001271
1:49145514 T G 50112 -0.279040404040404
1:49152307 T C 50112 0.94233409610984
1:49155649 G C 49632 0.896803140773977
1:49165223 C G 50112 2.15317587709241
1:49174020 T C 50112 0.657058823529412
1:49190234 G A 50112 -1.45956336674447
1:49206054 C T 50112 0.0603202846975089
1:49207669 C T 50112 -0.137070938215103
1:49228490 A C 50054 -0.286524822695035
1:49245133 T C 50112 -1.08522440746344
1:49247501 G T 50112 0.585408222350897
1:49247730 C T 50112 -1.09540389972145
1:49251397 T C 50112 -2.06438631790744
1:49257536 C A 50112 -0.644736842105263
1:49262870 C T 50045 -1.29218865143699
1:49292464 A C 50112 0.0390523500191058
1:49305326 C T 50112 2.02004146510021
1:49305941 T C 50112 2.70917952883834
1:49309764 A G 50112 -1.27966101694915
1:49311332 T C 50112 -0.0214828544949027
1:49320667 A G 50112 -0.951645064805583
1:49339602 C T 50112 -1.66287878787879
1:49355642 G C 50112 -0.115221579961464
1:49369556 G A 50112 0.0920932878270762
1:49386793 G A 50112 -0.371652003910068
1:49396989 C G 50112 0.659679408138101
1:49402090 T C 50112 -0.699216395418927
1:49422016 G A 49933 0.668227033352838
1:49432935 C T 50112 0.0446262785208497
1:49450085 G C 50112 -1.43422965116279
1:49459794 C T 50112 0.446663577386469
1:49477945 T G 50112 0.405824508320726
1:49477976 T C 50112 -1.60685905478879
1:49486981 A G 50112 0.624758794715749
1:49511424 G A 50112 1.25655355954757
1:49524433 T C 50112 1.37158808933002
1:49529592 T G 50112 0.865806771673075
1:49563581 T C 50112 -0.951807228915663
1:49573780 T C 50112 1.25917553191489
1:49576393 A G 50112 0.287308461025983
1:49577731 T C 50112 0.273182247403211
1:49643320 A C 50112 0.298886827458256
1:49678990 C T 50112 -1.15961800818554
1:49699672 A G 50112 -1.69854401058901
1:49743593 G A 49912 -0.5183446571958
1:49744635 G A 50112 1.25951086956522
1:49754598 T C 50112 0.603006789524733
1:49754798 G A 50112 -1.1296803652968
1:49771822 C T 50112 -0.0464912280701754
1:49782964 C T 50112 1.12623985572588
1:49786277 A G 50112 -0.437567776917119
1:49790344 T C 50112 -0.10625
1:49807888 C A 50112 1.52553024351925
1:49829537 T C 50112 0.755404570722668
1:49887243 G A 49872 -1.242194092827
1:49902817 A G 50112 -0.592688450339696
1:49916358 G A 50112 0.790927694406548
1:50054227 T A 50112 1.32972972972973
1:50056542 A G 50112 0.576223776223776
1:50069352 C T 50112 1.41033623910336
1:50087609 T C 50112 -1.20151133501259
1:50092835 G A 50112 -0.902232951116476
1:50094148 T C 50112 -1.26334733053389
1:50104642 A G 50112 -0.385855263157895
1:50118540 G A 50112 -0.839942321557318
1:50130309 T C 50112 0.653929539295393
1:50161528 C G 50112 -0.080898321816387
1:50185751 C T 50112 -1.60476524176594
1:50230306 T C 50112 -0.820451843043995
1:50237574 C T 50112 -1.12152466367713
1:50243627 T C 50112 -1.41407678244973
1:50250603 T G 50112 1.03758020164986
1:50279490 G A 50112 0.551003039513678
1:50285185 T C 50112 0.0533333333333333
1:50319880 A G 50112 -0.569007263922518
1:50336554 T C 50112 -0.911976911976912
1:50336786 C T 50112 0.314941860465116
1:50373076 G C 50112 -1.25819672131148
1:50397337 G A 50112 -0.332666666666667
1:50479321 A T 50107 -1.4380714879468
1:50515835 G C 50112 0.335199076745528
1:50524566 A G 50112 0.139340256566891
1:50533086 C T 50112 1.35430916552668
1:50549733 A G 50112 -0.574028985507246
1:50554767 A G 50112 0.0210990990990991
1:50555646 C T 50112 -1.17157712305026
1:50572263 T C 50112 0.13058769088385
1:50580066 G A 50112 -0.518556701030928
1:50587882 T C 50112 0.407868325973505
1:50592601 G C 50112 -0.350252206809584
1:50593241 T C 50112 -2.04037490987743
1:50602421 C T 50112 0.157438894792774
1:50616375 T G 50112 -1.8621255642183
1:50617496 A G 50112 1.42546816479401
1:50644891 T C 50112 0.0317511225144323
1:50647789 T C 50112 -0.0760106030483764
1:50649929 A G 49779 0.781784728610856
1:50651194 A T 50112 0.313557993730408
1:50658070 T C 50112 -0.498437695288089
1:50659079 C T 50112 1.47299651567944
1:50672533 C T 50112 0.091731123388582
1:50673575 A G 50112 0.584615384615385
1:50674559 G A 50112 -0.0824761037778789
1:50679409 T C 50112 -0.688073394495413
1:50698231 A C 50112 -0.746245668078552
1:50698860 C A 50112 1.47601246105919
1:50711528 A G 50112 -0.312847965738758
1:50726052 T C 50112 -0.0050084388185654
1:50744634 A G 50112 -0.744635947942314
1:50763945 A G 50112 1.30344648872765
1:50779202 T C 50112 -0.493964957819598
1:50781475 T C 50112 0.495302491103203
1:50788332 G C 50112 1.19728963126379
1:50791465 C T 50112 0.5516711833785
1:50806455 C T 50112 -0.927728613569322
1:50809304 G A 50112 0.0540841990158557
1:50811839 G T 50112 1.35337635762632
1:50815783 T C 50112 -0.0314545454545455
1:50818474 A G 50112 2.45381911153723
1:50834471 G C 50112 0.470531400966184
1:50838544 C T 50112 1.38575268817204
1:50851261 A G 50112 0.0280650994575045
1:50876825 T G 50112 0.11962481962482
1:50879413 T G 50112 -1.5790099009901
1:50882506 C T 50112 -0.133953168044077
1:50913388 A G 50112 1.06965761511216
1:50918388 T C 50112 1.54081632653061
1:50929508 A C 50112 -0.489986648865154
1:50936801 A G 50112 -1.05630791161796
1:50938459 G T 50112 -0.690227773695812
1:50952011 A G 50112 -0.0691268692715871
1:50962026 G A 50112 1.39012925969448
1:50993178 C T 49889 0.726558113419427
1:51009190 G A 49925 -0.123916967509025
1:51012924 G A 50112 -0.938228438228438
1:51013003 C T 50112 0.213543490951547
1:51019137 T C 50112 0.466666666666667
1:51026402 A G 50112 0.268833244539158
1:51028154 G A 49967 -2.82897139379184
1:51038215 C T 50112 -2.00364298724954
1:51043312 C T 50112 -0.0153225078935498
1:51047717 T G 50112 -0.284658040665434
1:51054570 A C 50112 -2.08186663984713
1:51095195 A G 50112 -0.689009009009009
1:51134336 G A 50112 1.10459433040078
1:51161263 A G 50112 0.939659090909091
1:51172469 A G 50112 0.648771929824561
1:51203745 C T 49967 -0.910294117647059
1:51205760 C T 50112 -0.604418394950406
1:51214379 C A 50112 -1.73730098559515
1:51218131 A G 50112 2.59028281363307
1:51219984 C T 50112 -0.0020658895083629
1:51252471 C A 50112 -0.573447344734473
1:51255686 G A 50112 -0.425217896571761
1:51287749 A G 50112 -1.03099573808601
1:51289932 A G 50112 0.26673640167364
1:51323983 A G 50112 0.949329359165425
1:51341695 G A 50112 1.26055555555556
1:51369906 A G 50112 -0.408227311280746
1:51382667 T C 50112 -1.71705685618729
1:51391845 T C 50112 -0.715765765765766
1:51439456 T A 49898 1.57849752586595
1:51458372 G A 50112 0.413540576894336
1:51459479 C T 50112 -0.819016152716593
1:51519027 T G 50112 -1.16833484986351
1:51528881 G C 50112 1.02130274477673
1:51537371 T G 50112 0.0958418541240627
1:51540864 G A 50112 0.160539919586445
1:51546140 G T 50112 1.09799453053783
1:51549346 G A 50112 1.23169681309216
1:51553100 G A 50112 0.767319277108434
1:51572919 C A 50112 -0.827144120247569
1:51585052 G A 50001 -2.4599679743795
1:51595033 A G 50112 2.91089787525703
1:51605849 A G 50112 1.17911056711546
1:51617981 A C 50112 0.395822720326032
1:51643319 A G 50112 0.551465614430665
1:51657346 C T 50112 -1.02980132450331
1:51661974 C T 50112 -1.74299065420561
1:51685058 C T 50112 -0.66710875331565
1:51716152 T C 50112 2.91369754552652
1:51740644 G A 50112 -1.71130030959752
1:51744478 T C 50112 0.475015271838729
1:51762442 A G 50112 1.15815217391304
1:51766490 A G 50112 1.75586095392078
1:51773078 C T 50112 -0.452281663290838
1:51787215 T C 50112 -1.98696461824953
1:51804952 C T 50112 1.11060259344012
1:51805099 T C 50112 -1.62051282051282
1:51827223 C T 50112 0.588507109004739
1:51828324 C A 50112 1.04816513761468
1:51835918 T C 50112 1.25361271676301
1:51838719 A G 50112 -1.76908356368276
1:51859242 T C 50112 0.512871287128713
1:51861510 A G 50112 1.16723783413297
1:51863321 A G 50112 3.33606557377049
1:51866769 C T 50112 -0.732950191570881
1:51873967 A G 50112 -2.01928640308582
1:51888223 A G 50110 -0.191791907514451
1:51893014 T C 50112 -0.921730515191546
1:51895867 G A 50112 -1.48582794629538
1:51906634 T C 50112 0.726955233358027
1:51908788 C T 50112 -1.47731000546747
1:51912694 C T 50112 1.57171853856563
1:51912760 G T 50112 -1.35974304068522
1:51913564 C T 50112 0.0696290189612531
1:51931124 G A 50112 0.362444017914267
1:51935750 G A 50112 0.762816553428042
1:51946006 T C 50112 0.854249667994688
1:51960852 C T 50112 1.71683848797251
1:51962938 C T 50112 -1.85209003215434
1:51985730 G A 50112 -0.66775092936803
1:52005271 C T 50112 0.610264635124298
1:52008681 A C 50112 3.54990925589837
1:52030379 A G 50112 1.43510423671822
1:52032568 G C 50010 -1.67009551800147
1:52036938 A G 50112 -1.68991517436381
1:52050945 T C 50112 0.826826826826827
1:52060644 A G 50112 -0.981179422835634
1:52067655 G C 50091 1.59006211180124
1:52077824 G C 50112 -0.862559241706161
1:52116657 C A 50112 1.7359413202934
1:52125371 A G 50112 0.969387755102041
1:52141197 A G 50112 -0.697739204971606
1:52146765 A G 50112 0.987771739130435
1:52153714 G A 50112 -0.864530635188308
1:52175013 T G 50112 0.657587548638132
1:52181521 A C 50112 1.70662598081953
1:52184351 C T 50112 0.448260437375746
1:52186389 A C 50112 -0.686189443239335
1:52195019 T C 50112 -0.199648968845985
1:52219363 T C 50112 -1.16887417218543
1:52238423 A G 50112 1.61608775137112
1:52255943 C T 50112 2.10058231868714
1:52256129 A G 50112 0.0969924812030075
1:52257074 G A 50112 2.2144436256448
1:52264844 C T 50112 -2.55077403777872
1:52272118 T C 50112 -0.252364118426867
1:52284217 T G 50112 -2.30290162774239
1:52292576 T C 49832 2.09113670505759
1:52306027 A G 50112 0.453185781354795
1:52310693 A C 50112 0.351724137931034
1:52324228 C T 50112 -2.14310344827586
1:52355218 G A 50112 0.18109987357775
1:52370399 G T 50112 -3.31804500501648
1:52381264 T C 50112 -1.51545665089115
1:52395516 A G 50112 -0.983069977426637
1:52396312 A G 50112 -2.8278625366004
1:52397596 T C 50112 0.94321608040201
1:52427287 G A 50112 1.36240520043337
1:52429998 T C 50112 1.51328671328671
1:52431812 G T 50112 2.21566146492338
1:52441278 T G 50112 -0.524681753889675
1:52450838 A G 50112 -0.982388973966309
1:52451348 C T 50112 -0.247545787545788
1:52498861 T A 50112 -0.136501650165017
1:52512732 A G 50112 -0.294418910045962
1:52518993 G C 50112 1.8794454490657
1:52530300 A G 50112 0.53421550094518
1:52535558 T C 50112 -2.37434706906558
1:52547721 C T 50112 1.68026644462948
1:52572660 A G 50112 -0.41004260499087
1:52588689 A G 50112 0.230828516377649
1:52588899 A G 50112 1.79491255961844
1:52618901 G A 50112 -0.094537417113988
1:52623435 A G 50112 -0.766209000762777
1:52623462 A G 50112 -0.567858515955402
1:52635135 A G 50112 0.448792106158557
1:52650316 G A 50112 -0.327410551849606
1:52656193 A G 50112 1.22926829268293
1:52684289 G A 50112 -0.913632119514472
1:52684478 A G 49920 -0.405752212389381
1:52690182 T C 50112 0.319009504752376
1:52697941 C T 50112 1.25879396984925
1:52703491 C G 50112 -0.160792639773532
1:52715434 A G 49833 0.114703783012134
1:52717821 A G 50112 -2.39726758458747
1:52729808 A G 50112 2.06867671691792
1:52749018 T C 50112 -2.73070226349391
1:52774631 G A 50112 2.07953568357696
1:52777869 A G 50112 -0.237368050668543
1:52815230 C T 50112 -0.126294820717131
1:52819530 C A 50112 -1.17906683480454
1:52828384 G A 50112 -0.21871921182266
1:52835070 T C 50112 -0.118760856977417
1:52838992 G A 50112 1.17791706846673
1:52854961 A G 50112 2.10178645616951
1:52859391 A G 50112 0.0769791006966434
1:52866914 T C 50112 -0.304477020602219
1:52899972 A G 50112 0.632292358803987
1:52923401 G A 50112 0.152664426308209
1:52931131 T C 50112 -0.39069649211998
1:52940845 A C 50112 0.429512006196747
1:52946093 C T 50112 0.0668041237113402
1:52973210 T C 50112 -1.55343915343915
1:53030028 C T 50112 -0.373520249221184
1:53031239 T C 50097 0.517271051014136
1:53039603 C T 50112 -0.163106113843992
1:53047467 G A 50112 -1.88876212207644
1:53064034 G A 50112 -0.516052880075543
1:53069463 A G 50112 -0.275413371675054
1:53071949 A C 50112 -0.268551461245235
1:53072059 G T 50112 0.353993855606759
1:53072454 T C 50112 -1.31458232737808
1:53076159 A G 50112 1.01494885916601
1:53103679 C T 50112 0.737669764117227
1:53103781 G T 50112 -0.0621077283372365
1:53109088 C T 50112 0.604150197628458
1:53112410 C T 50112 -0.605476796316491
1:53114388 C T 50112 0.213215061549602
1:53115840 T C 50112 1.15151515151515
1:53115895 A G 50112 -0.066510172143975
1:53118066 T C 50112 0.0273489461358314
1:53131770 A G 50112 0.890583554376658
1:53132517 A G 50112 0.671802054154995
1:53132813 C G 50112 -0.930714916151809
1:53133866 C T 50112 -0.708390437033653
1:53138614 C T 50112 -0.111780104712042
1:53153432 C T 50112 -0.66265243902439
1:53155867 C T 50112 -0.514905977679254
1:53173306 G A 50112 -1.80493678506924
1:53181556 C G 49947 -0.845451581349853
1:53189026 A G 50112 -1.86413826212194
1:53201844 T C 50112 1.10628571428571
1:53207600 G C 49908 0.494022024121657
1:53234225 C T 50112 -0.695128339444736
1:53234576 G C 49877 0.743366681165724
1:53241541 A G 50112 0.518103008669046
1:53247354 C T 50112 1.41148068669528
1:53274344 T C 50112 -0.0978792822185971
1:53280177 A G 50112 0.694952681388013
1:53323492 C A 50112 1.13095238095238
1:53342687 C T 50112 1.1005376344086
1:53362496 T C 50112 -0.135456017269293
1:53364339 T C 50112 -1.24658869395711
1:53405313 A G 50112 1.18633540372671
1:53423372 G A 50112 1.19863945578231
1:53430942 A G 50112 1.41183098591549
1:53433081 A G 50112 1.81467889908257
1:53436563 C T 50112 -1.47871116225547
1:53443120 T G 50112 -1.7812755519215
1:53451745 T C 50112 -1.93478260869565
1:53454240 A C 50112 -0.527665995975855
1:53455565 A G 50112 0.803048780487805
1:53476693 T C 50112 -0.0736434108527132
1:53477526 G C 50112 -1.12078797304303
1:53521242 A G 50112 2.28611304954641
1:53534257 G T 50112 -0.0709815950920245
1:53535493 G C 50112 -1.41466957153232
1:53535499 T C 50112 -0.140326975476839
1:53537266 A G 50112 -0.628625772705659
1:53542606 A G 50112 0.173976272483735
1:53544807 T C 50047 -2.05292096219931
1:53550640 T C 50112 0.685654008438819
1:53554406 C T 50112 1.03011363636364
1:53554565 T C 50112 1.12861736334405
1:53556625 T C 50112 -0.780876494023904
1:53557484 T C 50112 0.730010251153255
1:53557528 G A 50112 0.930930930930931
1:53558270 A G 50112 0.96695059625213
1:53563266 G C 50112 1.29947887792438
1:53566571 G A 50112 -0.399262743104106
1:53568411 T C 50112 -1.46515040352164
1:53569237 A G 50112 -1.35057034220532
1:53573841 A G 50112 -0.708217821782178
1:53581886 A G 50112 1.04023668639053
1:53582306 T A 50112 0.796035891254855
1:53585723 G T 50112 0.855398763278896
1:53586225 T C 50112 0.350024642681124
1:53587022 T C 50112 1.73862660944206
1:53587289 A T 50112 0.533496332518337
1:53591707 C T 50112 0.820347097546379
1:53596099 T C 50112 -0.201990811638591
1:53599650 A G 50112 2.70568663036903
1:53600047 C T 50112 -0.0489327811404906
1:53600796 C T 50112 2.24768875192604
1:53604717 T C 50112 -2.18501872659176
1:53605035 T C 50112 -1.03627232142857
1:53610372 A C 50112 -0.447086614173228
1:53611144 T C 50112 -0.119899051697767
1:53611699 G A 50085 -0.0553923818265259
1:53614388 A G 50112 0.647941888619855
1:53618037 A C 50112 0.580850552618933
1:53621345 G T 50112 1.06972160630697
1:53622016 T C 50112 0.556572541382668
1:53622093 A G 50055 1.31353738388914
1:53628545 C T 50112 -1.34757834757835
1:53632163 A G 50112 0.272659793814433
1:53638729 A G 50112 -1.20407393436439
1:53638841 G T 50112 -0.524433106575964
1:53638985 T C 50112 0.906181818181818
1:53639682 T C 50112 2.42143432715552
1:53642460 T C 50112 0.63323022536456
1:53643220 T C 50112 0.611908931698774
1:53653934 T G 50112 -1.07808164883076
1:53678227 G A 50112 0.257507820646507
1:53678728 T C 50112 -1.12404741744285
1:53698223 C T 50112 1.27976766698935
1:53709447 A T 49965 1.83688524590164
1:53711007 T C 50112 -0.749819754866619
1:53711089 C T 50107 -1.27044025157233
1:53713498 T C 50112 -1.65286144578313
1:53720723 C T 50112 0.85993265993266
1:53729043 T C 50112 1.46270022883295
1:53731393 T C 50112 -1.44627192982456
1:53740854 G A 50112 1.16772700983227
1:53752576 T C 50112 1.14502808060786
1:53754321 C T 50112 -0.483919788119561
1:53757154 C A 50112 -0.150662878787879
1:53758034 A C 50112 -0.575591985428051
1:53760505 C T 50112 -0.32239467849224
1:53763728 C G 50112 -1.0058651026393
1:53763921 T C 49642 -0.866666666666667
1:53766972 G A 50112 0.0662674650698603
1:53770888 T C 50112 1.85405071119357
1:53771202 G A 50112 1.55278884462151
1:53773248 A G 50112 1.37317518248175
1:53775102 T C 50112 -0.627564102564103
1:53776407 T C 50112 -0.074360153256705
1:53777964 G C 50112 0.71727349703641
1:53779516 A G 50112 0.269369863013699
1:53780028 A G 50112 -0.311729706757331
1:53783845 T C 50112 -0.727459016393443
1:53801240 A C 50112 0.0240872771972956
1:53808658 T C 50112 -0.0891998250983822
1:53812473 A G 50112 0.101950448075909
1:53820870 G A 50112 -0.820093457943925
1:53831342 C A 50112 0.0179607250755287
1:53833073 G C 50112 0.294627773397905
1:53835096 A G 50112 0.0179171668667467
1:53845985 A G 50112 0.0882531366331173
1:53848487 A G 50112 -0.5072880168185
1:53850364 T C 50112 0.747162959600545
1:53851500 T C 50112 0.190133292477402
1:53860103 A C 50112 -0.403262518968134
1:53860219 G A 50112 -0.170319383259912
1:53864019 A G 50112 -1.53722030981067
1:53864086 T C 50112 0.952414275717285
1:53866575 A G 50112 0.226445152480655
1:53871085 C G 50112 -0.985179407176287
1:53882517 C T 50112 0.0143076923076923
1:53886578 G A 50112 -0.731682146542828
1:53907185 A C 50112 0.692429022082019
1:53920030 A G 50112 -0.670056497175141
1:53926695 T C 50112 -1.01388367729831
1:53927262 T C 50112 2.9124135660191
1:53927836 T G 50112 -0.707414829659319
1:53931213 A C 50112 1.06661045531197
1:53940437 C A 50112 -1.40125720272394
1:53942583 G A 50112 -0.758066200271484
1:53950781 C T 50112 0.986740446857381
1:53953786 T G 50112 0.252991026919242
1:53974853 T C 50112 -0.817571884984026
1:53978955 T C 50112 0.0746987951807229
1:53980389 T C 50112 -1.43606870229008
1:53987000 C A 50112 -1.55454641461612
1:53994733 A G 50112 1.03303509979353
1:54005331 A G 50112 -1.28185328185328
1:54015832 C A 50112 0.384337159930807
1:54024086 T C 50112 -0.667064012397187
1:54024598 A G 50112 -1.64886303543099
1:54029776 A G 50112 -0.446354883081155
1:54049635 C G 50112 0.323763736263736
1:54051947 G A 50112 -1.14985014985015
1:54076383 T C 50112 1.54991634132738
1:54080347 A G 50112 0.950198675496689
1:54095360 T C 50112 -0.284502923976608
1:54096863 A C 50112 -0.688787375415282
1:54111136 T C 50112 0.804347826086956
1:54117669 T C 50112 1.45425463851567
1:54124121 T C 50112 0.0142626886145405
1:54127745 G A 50112 -0.463289962825279
1:54129668 T C 50112 -2.07834602829162
1:54138425 T C 50112 0.360250494396836
1:54138854 C T 50112 -1.26565307532827
1:54155657 C T 50112 -0.25291723202171
1:54157106 A G 50112 0.384694825983683
1:54161514 G C 50112 -1.56275033377837
1:54163251 A G 50112 -0.422342247398235
1:54165440 G C 50112 -0.433706965572458
1:54172592 G T 50112 0.128361981799798
1:54177350 C T 50112 -1.46651421104214
1:54187449 T C 50112 0.494146825396825
1:54198417 C T 50112 0.495715907917828
1:54206980 C T 50112 1.14535519125683
1:54216654 C G 50112 0.0196999867250763
1:54217139 T C 50112 0.974830203755493
1:54222119 A G 50112 1.0155252466628
1:54222571 A G 50112 -1.4037774374681
1:54228291 G T 50112 0.187433762301287
1:54231418 T C 50112 -0.17414364640884
1:54234580 A C 50112 0.837237171805208
1:54243154 T C 50112 0.893179950698439
1:54273279 C T 50112 2.34506769825919
1:54284551 C T 50079 0.842019366771842
1:54285530 T G 50069 0.840496137525841
1:54289020 T C 49765 1.08725490196078
1:54293297 T C 50112 2.19671261930011
1:54298050 C T 50112 0.577981651376147
1:54301186 C T 50112 2.0476979132163
1:54301458 T G 49934 0.802390852390852
1:54313553 G A 50112 1.0930200414651
1:54314844 T G 50112 0.846252402306214
1:54320337 G A 50112 1.92354124748491
1:54321013 A G 50112 -2.92337536372454
1:54321750 A G 50112 -0.575611325611326
1:54340580 C T 50112 -0.976950354609929
1:54342251 T C 50112 1.87575899112564
1:54343342 A G 50112 -1.18739431206764
1:54345441 A G 50112 1.95937248592116
1:54354165 A G 50112 1.34402011629734
1:54354658 G T 50112 -0.211626139817629
1:54355804 A C 50112 0.731470923603193
1:54360467 G C 50112 -1.16831382089098
1:54360819 C T 50112 -0.383175205566097
1:54366817 A G 50112 -1.91907514450867
1:54369730 T C 50112 1.13039608366711
1:54375701 T C 50112 -1.05118169501731
1:54379193 A G 50112 0.568981064021641
1:54379203 C T 50112 -0.803751803751804
1:54379284 G A 50112 0.251742160278746
1:54382357 G C 50112 -0.0645496107747436
1:54387010 C T 50112 -1.39201995012469
1:54419730 G A 50112 -0.951672862453532
1:54465945 T C 50112 0.379586206896552
1:54468166 T G 50112 1.20760456273764
1:54471953 G T 50112 0.819566960705694
1:54472145 A C 50112 -0.325093457943925
1:54473616 T A 50112 -0.82564750473784
1:54479491 T C 50112 -1.06098843322818
1:54484482 T C 50112 2.22826086956522
1:54508564 C T 50112 -0.253507992895204
1:54511349 G C 50112 -1.26693968726731
1:54513132 C T 50112 0.580310880829016
1:54514570 C G 50036 0.442067736185383
1:54532687 G A 50112 -0.646439628482972
1:54540731 C G 50112 -0.285003885003885
1:54543320 G T 49910 -1.44500179147259
1:54550595 A C 50112 0.181534090909091
1:54561076 A G 50112 -1.24398845783905
1:54566310 A G 50112 2.01429209468513
1:54576448 C T 50112 0.940730530668505
1:54586649 A G 50112 1.3339494762785
1:54606804 C T 50112 -2.28717829276814
1:54609280 A G 50112 -1.81614135625597
1:54612692 C T 50112 1.40278796771827
1:54616304 G A 50112 -0.703281519861831
1:54623183 T C 50112 1.74124053030303
1:54628044 T C 50112 -0.484180386542591
1:54633259 C T 50112 0.0211920529801325
1:54634941 A C 50112 2.32315239753125
1:54638374 C T 50112 0.213147883975273
1:54641638 C T 50112 2.31495707184817
1:54642971 C T 50112 -1.68587360594796
1:54644859 T C 50112 0.702559241706161
1:54661150 T C 50112 -0.269540142662012
1:54661262 T C 50112 -0.517871371656232
1:54662686 A G 50112 -0.356492718446602
1:54667039 C T 50112 0.205
1:54677786 A G 50112 1.37560038424592
1:54680058 G A 50112 -0.729182389937107
1:54686374 T C 50112 0.592222395751991
1:54688529 G A 50112 0.391139240506329
1:54690622 T A 49949 0.484508133230054
1:54690954 C T 50112 -0.197000789265983
1:54693536 T C 50112 0.537543622650006
1:54694214 A G 50112 -0.383200941453369
1:54700707 A G 50112 0.0115362953692115
1:54703631 A G 50112 -0.338849385908209
1:54704629 C T 50112 0.0973733291886851
1:54707215 C G 50112 0.343268482490272
1:54711265 T C 50112 -2.31019830028329
1:54718770 T C 50112 -0.3003885003885
1:54720485 C T 50112 -0.472826938136257
1:54724297 T G 50112 0.902730627306273
1:54725405 A G 50112 -0.304693366708385
1:54726362 G A 50112 0.213423239767916
1:54729165 A C 50112 0.236012328117591
1:54732940 A G 50112 -0.104476443887932
1:54734506 T C 50112 2.09665226781858
1:54736038 A G 50112 0.785329018338727
1:54741632 G A 50112 2.3437285341393
1:54745528 G A 50112 -0.671520869654395
1:54746000 A G 50112 0.238496932515337
1:54750080 G T 50112 -0.779673063255153
1:54752531 A G 50112 1.100493608404
1:54753512 A C 50112 0.169385905279855
1:54756753 A C 50112 0.191350531107739
1:54758301 C G 50112 -1.04786206896552
1:54761561 G A 50112 1.36568566061365
1:54764283 T C 50112 -0.753658255559396
1:54767680 C A 50112 -0.185909692601853
1:54770177 G A 50112 0.146154766176295
1:54776175 G T 50112 -0.748202137998056
1:54776954 A C 50112 -0.0474964234620887
1:54786456 G T 50112 0.718184999416773
1:54789772 A G 50112 -1.43518518518519
1:54798424 A G 50112 -0.0748406289842754
1:54802523 C T 50112 -1.88983050847458
1:54802706 T C 50112 -0.471646586345382
1:54808757 A G 50112 0.132076253626191
1:54814185 T C 50112 1.16839485690585
1:54815386 A G 50112 -0.805627705627706
1:54823299 A G 50112 -1.1709188964945
1:54826187 C T 50112 0.557182783678032
1:54838129 A G 50112 -0.0378767395626243
1:54840558 T C 50112 -2.28511404561825
1:54845044 A G 50112 0.0469187675070028
1:54851517 A G 50112 -1.46284289276808
1:54858679 A G 50112 -0.22219152854512
1:54864884 A G 50112 1.25894652191395
1:54865837 G A 50112 0.11443141254462
1:54869025 G C 50112 0.454626732230666
1:54879568 T C 50112 1.04339963833635
1:54889233 G A 50112 1.53134328358209
1:54902583 G A 50112 0.322802925898442
1:54906227 G A 50112 -0.757415254237288
1:54906270 A G 50112 0.365221318879855
1:54906662 C T 50112 -0.611506080449018
1:54917533 A G 50112 -0.747215346534653
1:54926356 A G 50112 -1.60169093471113
1:54930915 C G 50112 0.294147843942505
1:54937973 G A 50112 -0.186955497998587
1:54946982 T C 50112 -1.32638780904991
1:54952406 A C 50112 0.0114784981161491
1:54952818 G C 50112 -0.30668658946582
1:54955687 T C 50112 0.0117887815351583
1:54959521 G A 50112 -0.637827194811212
1:54960364 T C 50112 0.20067521944632
1:54960497 A C 50112 -1.26346153846154
1:54961698 G A 50060 0.33821356615178
1:54961806 T C 50112 1.73774145616642
1:54962906 A G 50112 -0.865746298519408
1:54963642 C T 50112 -0.0749873545776429
1:54983712 T C 50112 -2.05916585838991
1:54992939 C T 50112 -0.445750708215297
1:54995446 T C 50112 0.000409789915966387
1:54998018 T C 50112 0.19534639148153
1:55002013 G A 50112 -0.285898353614889
1:55009144 C G 50112 0.920161500390727
1:55011537 T C 50112 0.238187702265372
1:55014013 T C 50112 -0.292414296134209
1:55014595 C G 50112 -0.94284128745838
1:55020927 T C 50112 0.98442748091603
1:55024620 C T 50112 1.86393596986817
1:55025240 A C 50112 0.565350877192982
1:55025358 C T 50112 -1.32041116005874
1:55030615 T G 49890 -0.62913622690159
1:55032450 A C 50099 -0.284698544698545
1:55032737 C T 50112 -0.430151153540175
1:55035395 A G 50112 -0.277882797731569
1:55046039 G T 50112 0.343268242548818
1:55050353 A G 50112 -1.39813451153657
1:55051313 T C 50112 1.37843295638126
1:55056836 A C 50112 0.654201101928375
1:55061488 T C 50112 -0.68281036834925
1:55064980 A G 50112 -0.406187845303867
1:55073396 A G 50112 -0.323191038449894
1:55075062 T C 50112 -0.46975476839237
1:55076430 A G 50112 -0.36848635235732
1:55080983 T G 50112 -0.0125174825174825
1:55084575 T C 50112 -0.223631735256682
1:55085141 G A 50112 -0.0772589368157235
1:55085608 T C 50112 0.522405208732286
1:55090281 C T 50112 1.07358208955224
1:55091084 A G 50112 -0.426180555555556
1:55103453 T C 50112 -1.6347082868822
1:55106518 A G 50112 0.328632148377125
1:55108237 G A 50112 0.248142414860681
1:55119144 G A 50112 -0.353117956423742
1:55119515 G T 50112 0.362923888470234
1:55119534 T C 50112 -0.269324986390855
1:55119702 C T 50112 1.24611398963731
1:55129564 C T 50112 -2.92452830188679
1:55132437 C T 50112 0.0388364185870797
1:55132925 C T 49885 -0.716089670828604
1:55136529 C T 50112 -0.505379429063262
1:55139105 C T 50112 1.49096167751265
1:55139741 A G 50112 -0.784450897571278
1:55141188 A G 50102 -0.821975699947174
1:55146181 C A 50112 -0.064758087603779
1:55149582 T C 50112 2.04291966680785
1:55154372 T C 50112 -4.23867378221869
1:55155723 T C 50112 2.10435090201627
1:55162732 T C 50112 1.58802299157867
1:55166842 T C 50112 2.59570082449941
1:55169641 C T 50112 -1.71015724606885
1:55171524 C T 50112 -5.43986502771752
1:55172374 T C 50112 -3.1315014720314
1:55178985 A G 50112 0.042407158836689
1:55193477 G A 50112 1.42091727389627
1:55202994 C G 50112 0.445403539059128
1:55206393 G A 50112 0.591609977324263
1:55215523 T C 50112 -0.136601307189542
1:55217734 G A 50112 1.26750448833034
1:55224131 C T 50112 1.7769248137277
1:55224751 A C 50112 1.7769014084507
1:55224773 C A 50112 1.22202873313017
1:55226288 T C 50112 -0.255535055350553
1:55232556 A G 50112 0.376438760452533
1:55233145 T C 50112 2.13958944281525
1:55233720 G A 50112 0.203
1:55244197 C T 50112 -1.71462974111981
1:55247852 G A 50112 0.686858432036097
1:55248074 G A 50112 0.793099572937739
1:55254653 T C 50112 0.239120781527531
1:55261221 A G 50112 -2.02626123013131
1:55261390 C T 50112 -0.767768810205676
1:55262166 T C 50112 0.298559300231541
1:55262327 G A 50112 1.28426395939086
1:55266797 C G 50082 1.56902961158826
1:55270771 C T 50112 -1.98195187165775
1:55273580 G T 50112 0.692093023255814
1:55277198 A G 50112 1.13055181695828
1:55279744 T G 50112 1.9299347061778
1:55280791 A G 50112 0.101752336448598
1:55285025 A G 50112 -1.41259429321089
1:55302832 T C 50112 0.714353163361662
1:55306758 A G 50112 -0.296640316205534
1:55315941 T G 50112 -0.431547619047619
1:55319428 T C 50112 -1.14786418400876
1:55319902 A G 50112 1.76
1:55322868 A G 50112 -1.08619612742036
1:55323838 A G 50112 0.185652038593215
1:55325411 C T 50112 0.899904061400704
1:55326253 T C 50112 -0.359784017278618
1:55327977 T C 50112 0.27398533007335
1:55332907 T G 50112 0.654952076677316
1:55334389 T C 50112 0.0484507042253521
1:55348309 G A 50112 -0.503880597014925
1:55350507 A G 50112 -0.408909905425585
1:55357665 C A 50112 0.344744260974627
1:55357897 A G 50112 -0.238772029562251
1:55358459 T C 50112 0.104253214638971
1:55358685 C T 50112 1.22946305644791
1:55378724 A G 50112 0.82225656877898
1:55386167 T C 50112 -0.0870948645848749
1:55387765 G T 50112 -1.39188332276474
1:55395092 C T 50112 0.32478323699422
1:55395844 T C 50112 -0.203929442133945
1:55401327 C T 50112 1.00110375275938
1:55402743 T C 50112 0.531258208563173
1:55406204 G A 50112 -2.48327137546468
1:55417024 G A 50112 -0.111575611228494
1:55428303 A G 50112 -1.44704353476283
1:55433530 T C 50112 0.208340971585701
1:55435487 A G 50112 -0.211780104712042
1:55441040 C T 50112 0.0999371464487744
1:55450636 T C 50112 1.39107229500243
1:55451872 A G 50112 0.543982333456018
1:55460315 C T 50112 0.211684275947794
1:55463381 A G 50112 0.00790818798449612
1:55466041 A T 49648 0.22602073882048
1:55470153 T C 50112 0.147380206000896
1:55477635 T G 50112 -1.48413793103448
1:55478678 G T 50112 -0.626288331848836
1:55480211 A G 50112 -2.12533628738724
1:55486064 G A 50112 -2.658533125266
1:55486751 A G 50112 -1.47990596664055
1:55495508 A G 50112 -0.44390243902439
1:55496039 C T 50112 1.44327340359578
1:55504650 G A 50112 -1.04609822235613
1:55505647 T G 50112 -0.274451345755694
1:55505668 T C 50112 -0.233457493426819
1:55509939 C T 50112 1.95991847826087
1:55510971 C T 50112 0.393118514472966
1:55513043 T C 50112 -0.258658854166667
1:55518287 A G 50112 -2.1176844783715
1:55522083 C A 50112 -1.43356643356643
1:55524237 G A 50112 -1.85973397823458
1:55525944 A G 50112 -0.215619765494137
1:55534271 T C 50112 0.511248345831495
1:55536159 C T 50093 -1.99351032448378
1:55540413 T C 50112 -0.216850625459897
1:55541896 C T 50112 0.560153846153846
1:55541922 A G 50112 -0.908509036144578
1:55551718 A G 50112 0.128408370323399
1:55561295 A G 50112 -2.72764227642276
1:55571953 C T 50112 0.723419041000695
1:55602763 T C 50112 -0.0850048216007715
1:55606897 C T 50112 -0.290515564202335
1:55612278 C T 50112 -1.20329881089375
1:55630151 C T 50112 -0.921980574324324
1:55634498 T C 50112 -0.352831541218638
1:55636240 C T 50112 0.74464409122322
1:55638075 G A 50112 -2.38514863118317
1:55648688 C G 50112 1.76705490848586
1:55649428 C T 50112 0.274773485932284
1:55663372 G A 50112 0.363725490196078
1:55668004 C A 50112 -0.910748195974174
1:55696300 C A 50112 0.665983606557377
1:55700480 T C 50112 -1.79251807607671
1:55709029 A G 50112 -0.194852320675105
1:55712505 A C 50112 -0.435082343929529
1:55714766 C T 50112 1.50098879367172
1:55718442 T C 50112 -1.01506024096386
1:55720337 G A 50112 -0.914091680814941
1:55722635 A G 50098 -0.836027713625866
1:55723441 C T 50112 -1.53836430286942
1:55724048 G A 50112 -0.272458543619322
1:55725343 G A 50112 -1.11650992685475
1:55726519 T C 50112 -0.434664401019541
1:55727141 G A 50112 -0.45595818815331
1:55732403 G A 50112 -0.587950747581354
1:55734545 G A 49867 0.152757619738752
1:55738353 C T 50112 -0.0468495297805643
1:55738561 G T 50112 0.36706497386109
1:55744058 T C 50112 0.58609990691902
1:55748075 A G 50112 -1.04911504424779
1:55764120 G A 50112 -0.360842963970088
1:55764564 C G 50112 -1.80390290337934
1:55766150 T C 50112 0.483284671532847
1:55768662 T C 50112 -0.0565906838453915
1:55775050 G T 49797 -0.247442661785291
1:55780468 C A 50112 1.36032388663968
1:55780779 T C 50112 0.599419147391349
1:55781281 C T 50112 0.692786293958521
1:55788338 G A 50112 0.562978723404255
1:55793372 C T 50112 -0.330873671782763
1:55801285 G G 50112 0.176190476190476
1:55806063 T C 50112 0.299639489739323
1:55806465 T C 50112 -0.226999140154772
1:55808055 T C 50112 0.782350251486054
1:55808472 G T 49987 -0.8126539408867
1:55812548 A C 50112 -0.303321167883212
1:55817010 C T 50112 0.788600288600289
1:55819652 T C 50112 -1.32782475019216
1:55822338 T C 50112 0.0961471103327496
1:55831159 T C 50112 -0.894093686354379
1:55832969 A G 50112 1.93123772102161
1:55835087 T A 50112 0.334087694483734
1:55835430 C T 50112 0.545025140941642
1:55841079 T C 50112 1.14188124014714
1:55842634 T G 50056 0.580882352941176
1:55846104 G A 50112 0.692420091324201
1:55850191 C T 50112 0.397613065326633
1:55852987 A G 50112 -1.07318032786885
1:55863382 T C 50112 0.711051212938005
1:55877544 A G 50112 -1.05680868838764
1:55882832 A G 49907 0.0175317604355717
1:55886955 A G 50112 0.863279445727483
1:55894893 C A 50112 -0.795975609756097
1:55902608 G A 50112 1.19781420765027
1:55903092 C T 50112 1.49355572403336
1:55914813 C T 50112 -0.0198265895953757
1:55936857 C A 50092 0.811037527593819
1:55940515 T C 50112 0.447843137254902
1:55943223 C T 50112 0.99181446111869
1:55950041 T C 50112 0.603102534998108
1:55953404 G A 50112 -0.758398607484769
1:55963681 T C 50112 1.93894736842105
1:55964206 T A 49597 0.732981530343008
1:55965199 T C 50112 -0.288249118683901
1:55966965 A C 50112 -0.742625795257374
1:55971759 C A 50112 0.514004206797299
1:55983064 C A 50112 -0.880718954248366
1:55997445 C T 50087 0.353684598378777
1:56002629 G T 50112 0.750590086546027
1:56006678 A G 50112 -0.0284527972027972
1:56008538 G A 50112 0.188099520383693
1:56018574 A G 50112 0.9765625
1:56021897 T C 50112 0.803085299455535
1:56024730 G A 50112 0.27705953096813
1:56037324 T C 49701 -0.0856521739130435
1:56037794 T C 50112 2.80135823429542
1:56057969 A G 50112 -0.85679264555669
1:56058288 A C 50112 0.986551909628833
1:56090746 A G 50112 -0.0588579136690648
1:56091591 G A 50112 -0.250192794976314
1:56110356 G A 50112 0.0471384884228921
1:56116505 T C 50112 0.725868725868726
1:56118105 A C 50112 0.0329497098646035
1:56125715 C T 50112 -1.53831538948702
1:56135774 C T 50112 -1.18218829516539
1:56139770 T C 50112 -0.93406374501992
1:56140358 A G 50112 0.317482736974262
1:56161430 A G 50112 0.229772607086198
1:56161734 C A 50112 0.482243744955609
1:56164478 T C 50112 -0.247406475950959
1:56165638 A G 50112 -2.21546961325967
1:56172057 A G 50112 -0.890433815350389
1:56178130 G A 50112 1.21023665382499
1:56178541 T G 50112 0.0750980392156863
1:56179395 G A 50022 -1.45646630236794
1:56179910 C T 50112 0.59302649930265
1:56180565 T G 50112 -2.08128469468676
1:56181322 A G 50112 -0.0204626168224299
1:56182031 A C 50112 1.31947582467239
1:56190581 G A 50112 -1.06746463547334
1:56193019 G A 50112 -1.20615796519411
1:56193043 C G 49976 1.82978723404255
1:56195659 G A 50112 1.81227028555273
1:56207532 C T 50112 0.323346860825973
1:56217610 C T 50093 0.827436823104693
1:56219253 T C 50112 0.570879478827362
1:56223540 A G 50112 0.535335042109118
1:56233143 A G 50112 1.27724498692241
1:56239591 G T 50112 2.02825342465753
1:56240278 T C 50112 -2.10662824207493
1:56243360 G A 50112 1.94546568627451
1:56243843 C A 50112 1.51747967479675
1:56247216 G T 50112 0.376146788990826
1:56264252 C A 49709 1.46300715990453
1:56270180 A G 50112 1.82415776499589
1:56270754 G C 50112 0.917122851686824
1:56277440 A G 50112 -0.0308018867924528
1:56281263 T C 50112 2.3350311262026
1:56284015 A G 50112 -0.30393594225781
1:56297981 A G 50112 1.08680725846003
1:56298715 T C 50112 0.249636002647253
1:56304147 G T 50112 0.456802525832377
1:56308959 T C 50112 0.911919368974584
1:56327241 T G 50112 1.18303305094857
1:56333421 A G 50112 1.86694045174538
1:56364414 G A 50112 1.14368014748243
1:56366209 C T 50112 1.7733860342556
1:56372470 A G 50112 -1.45593419506463
1:56379250 T C 50112 0.589025755879059
1:56386755 G A 50112 -0.527343290603317
1:56387285 A G 50112 -0.317124001389371
1:56410616 T C 50112 0.872939729397294
1:56427019 T C 50112 -0.475295275590551
1:56427426 T C 50112 -1.30091438071488
1:56430742 C T 50112 -1.02238805970149
1:56434964 T C 50112 -1.4145153433999
1:56440202 A G 50112 -0.393214134872589
1:56452312 T C 50058 -1.49937421777222
1:56452636 A G 50112 1.51520823584464
1:56458942 T C 50112 0.263653970303422
1:56463257 T C 49919 -0.897615708274895
1:56470297 G T 50112 -1.26032823995473
1:56474217 A C 49985 -0.696022727272727
1:56474336 C T 50112 1.47290640394089
1:56504984 T C 50112 -0.116491448297505
1:56537479 T A 49903 1.3935632183908
1:56539239 T C 50089 -1.22684043677351
1:56545913 A G 50112 -0.334229208924949
1:56558953 C A 50112 -1.27448609431681
1:56561150 G A 50112 -0.111819595645412
1:56568065 C A 49820 1.68532654792197
1:56599862 A G 50112 -1.6796066252588
1:56608087 T C 50112 -2.60213843556556
1:56615809 A G 50112 1.47453246160864
1:56620020 T G 50112 0.490348525469169
1:56634305 G A 50112 1.35477855477855
1:56636258 A G 50112 -0.309018181818182
1:56647816 A C 50112 -1.55428812843262
1:56652062 A G 50112 -1.32915796798887
1:56673543 A C 50112 1.61879114302813
1:56673750 C T 50112 -1.68465430016863
1:56678132 A G 50112 0.379307282415631
1:56695174 G A 50112 0.698124621899577
1:56707340 G A 50112 -1.58083441981747
1:56714861 A G 50112 1.0590884279476
1:56723766 C T 50112 -0.866202090592335
1:56742806 A G 50112 -0.225623352929252
1:56753026 C A 50112 2.74659930042752
1:56756459 T C 50112 0.857142857142857
1:56760469 A G 50112 1.8905325443787
1:56762687 C T 50112 1.29358897543439
1:56763141 T C 50112 -2.62057522123894
1:56768449 A G 50112 -1.00384985563041
1:56776815 A G 50112 -0.814835471277189
1:56778863 A G 50112 0.807568201818715
1:56783671 A G 50096 -1.15255255255255
1:56784140 C T 50112 1.23757763975155
1:56787046 C A 50112 1.75352010451444
1:56790500 A C 50112 0.850776778413737
1:56795570 G A 50112 0.36707938820102
1:56799799 T C 50112 -1.71076417419885
1:56802135 T C 50112 -1.37149643705463
1:56806415 C T 50112 1.03643216080402
1:56819096 A G 50112 1.42553191489362
1:56819383 A C 50112 0.171993127147766
1:56823728 G A 50112 -0.603550295857988
1:56824229 G T 50112 0.331463030938647
1:56826300 A G 50112 -2.16290420988408
1:56844031 C T 50112 0.564876282438141
1:56844447 C T 50112 2.41204437400951
1:56844621 G T 49814 -1.34370091109017
1:56848716 C T 50112 0.559813084112149
1:56849653 T C 50112 -0.509872241579559
1:56858032 C A 50112 0.423428079242033
1:56858781 G A 50112 0.0317732449005131
1:56860513 T C 50112 0.6032990805841
1:56865202 G A 50112 -0.240311082307194
1:56866183 G T 50112 0.0437661857195708
1:56871299 A G 50112 0.14866866236017
1:56873772 G A 50112 0.420140515222482
1:56878569 A G 50112 -0.683799908214777
1:56883491 A G 50112 -2.44277360066834
1:56883829 G T 50112 0.175426136363636
1:56884341 C T 50112 0.0985233798195242
1:56885041 T C 50112 -0.180453378956373
1:56886810 G A 50112 -0.726934984520124
1:56892198 T C 49673 -0.322684958353748
1:56898288 A G 50112 1.02776978417266
1:56898591 A G 50112 -0.262333594361785
1:56898711 T C 50112 0.376604938271605
1:56898998 T C 50112 -0.772020725388601
1:56899575 T G 50112 -0.21014598540146
1:56901407 C G 50112 -1.20224548626915
1:56902050 A G 50112 0.119335511982571
1:56904136 T C 50112 -1.23405746320953
1:56904297 A G 50112 0.18
1:56904480 C T 49982 0.440816326530612
1:56905342 G T 50112 0.854801163918526
1:56907428 C T 50112 0.46342551293488
1:56914701 T G 50112 -0.778135382059801
1:56915990 T C 50112 0.814871016691957
1:56916851 T C 50112 -1.19462450592885
1:56926224 T C 50081 0.136346633416459
1:56927627 A G 50112 -0.326492287055667
1:56929298 G T 50112 1.22579541566883
1:56931353 T G 50112 -0.689858038112291
1:56936282 A C 50112 1.31057268722467
1:56946055 T C 50112 -1.92733564013841
1:56957612 C T 50112 0.0359939531368103
1:56962821 G A 50112 0.650824175824176
1:56963214 A G 50112 4.00612369871402
1:56966350 G A 50112 0.649954170485793
1:56972543 G C 50112 -1.40638606676343
1:56979431 C T 50112 0.864936793080506
1:56999256 T G 50112 0.739588319770225
1:57008857 T C 50112 -0.591553637484587
1:57013121 T C 50112 1.11448395490026
1:57015668 G A 50112 1.46192156048973
1:57020683 A G 50112 1.53709462461128
1:57029581 A G 50112 -0.160974332111053
1:57036047 C T 50112 -1.09980252164667
1:57041142 A G 50112 -0.0217441860465116
1:57043572 A G 50112 0.54040404040404
1:57070987 T C 50112 -1.47160381644707
1:57085577 G A 50094 -1.20260223048327
1:57086190 A G 50112 0.825794032723773
1:57090886 T C 50112 -1.34413793103448
1:57098201 T C 50112 -0.323173803526448
1:57098487 C T 50112 0.171420518602029
1:57105308 G T 50112 -0.163131055583886
1:57111773 C T 50112 -1.2342803912436
1:57115491 A G 50112 -0.274161735700197
1:57126650 T C 50112 0.577184389319008
1:57134839 T G 50112 0.0634427684117125
1:57138359 A G 50112 0.449213380174126
1:57142618 G A 50112 -1.11196911196911
1:57158634 A C 50112 1.0543710021322
1:57161549 A G 50112 -0.631987577639752
1:57168353 A G 50112 1.17962003454231
1:57179225 G A 50112 -0.842395044735031
1:57181820 G A 50112 -0.0573027420257415
1:57183311 G T 50112 0.925589836660617
1:57185340 C T 50112 1.65960601567465
1:57188536 A C 50112 -0.0970289638698119
1:57194676 A G 50112 1.22350993377483
1:57194994 A G 50112 -0.506617384046739
1:57207221 A G 50112 1.05366643534582
1:57211933 A G 50112 0.675858187957231
1:57211976 T C 49655 -0.732299895662543
1:57215972 G A 50112 1.4645846091039
1:57217741 A G 50112 -1.87719984356668
1:57219539 A C 50112 0.425842696629213
1:57222969 G A 50112 -0.968847352024922
1:57229041 T G 50112 1.95285784074255
1:57232805 C T 50112 -2.64253773057574
1:57250866 C T 50112 -1.64582238570678
1:57251074 C T 50078 -0.404241948153967
1:57253977 G A 50112 0.940759134444838
1:57254900 A G 50112 -2.40596873519659
1:57257458 C T 50112 0.034318010550113
1:57259538 A G 50112 0.355679702048417
1:57259948 T C 50112 -0.584347048300537
1:57272328 C T 50112 -0.547044917257683
1:57274531 G A 50112 0.209235427706283
1:57276195 T C 50112 0.633305904134952
1:57276278 T G 50112 -0.874141876430206
1:57278791 T C 50112 0.658279695728496
1:57282068 C T 50112 -1.05718037483586
1:57282918 T C 50112 0.35075016307893
1:57282951 A G 50112 0.827728208647907
1:57284057 G T 50112 0.559353178978317
1:57284222 A G 50112 2.07427447122479
1:57291371 A G 50112 1.38724012061578
1:57291548 G A 50112 -0.1347252116516
1:57297388 A C 50112 -1.3202416918429
1:57301284 T C 50112 -1.25436179981635
1:57301356 A G 50112 -0.707217337967696
1:57301657 C A 50112 -0.748686096512183
1:57302877 C T 50112 0.00302237613212573
1:57304019 A G 50112 1.34384775808133
1:57304687 T G 50112 -1.10152969406119
1:57308997 A G 50112 -1.97516069288594
1:57310246 C G 50112 0.112503639010189
1:57320444 A G 50112 -1.38820029747149
1:57333312 G A 50112 0.494732020155749
1:57338232 A G 50112 -0.127449918787223
1:57340727 A C 50112 -0.492421899164862
1:57347966 G C 50112 0.461294337274424
1:57348427 A C 50112 -0.0775673707210488
1:57351943 C T 50112 -1.2937456078707
1:57352193 T C 50112 -0.991411701556629
1:57372797 A G 50112 0.525137111517368
1:57380064 T C 50112 0.265963966172325
1:57383357 T C 50112 0.73168880455408
1:57383358 T C 50112 0.0864882158472859
1:57400261 A G 50112 -0.922016109348304
1:57405625 A G 50112 0.502446982055465
1:57406927 C T 50112 -0.384730092454518
1:57409327 C T 50112 0.669216589861751
1:57410145 A C 50112 0.332615837770477
1:57411779 A G 50112 -0.29375
1:57412947 C T 50112 0.0528359030837004
1:57415310 A G 50112 -0.623896285914506
1:57415595 T G 50112 1.73404255319149
1:57418776 C T 50112 0.253818827708703
1:57421337 A G 50112 -0.164779499404052
1:57422484 C T 50112 -0.710695187165775
1:57422511 T C 50112 -0.662368605466013
1:57426454 C T 50112 -0.962288316493525
1:57428381 G A 50112 -0.968370883882149
1:57429172 T C 50112 -1.53991880920162
1:57429324 A G 50112 1.89150719595129
1:57430984 A G 50112 2.05423476968796
1:57431251 A G 50112 -0.595690284879474
1:57431629 G A 50112 -0.340629685157421
1:57432150 T C 50112 -0.195275590551181
1:57436382 C G 50112 0.764375413086583
1:57438766 C A 50112 -0.830698287220026
1:57440578 G A 50112 -0.820722891566265
1:57444494 G A 50112 -1.07853403141361
1:57469707 T G 50112 1.14581497797357
1:57471963 T C 50112 1.62323113207547
1:57477473 T C 50112 0.454545454545455
1:57489239 T C 50112 -0.255644599303136
1:57489540 G C 50112 -1.27264653641208
1:57503314 G A 50112 1.50606305578011
1:57505224 T C 50112 1.40615748963884
1:57509619 A C 50112 -1.54903658800606
1:57517318 A G 50112 1.87152034261242
1:57528772 A G 50112 -0.604941860465116
1:57531697 G C 50112 -0.716099249855741
1:57535549 T C 50112 -1.97262859839547
1:57546892 G A 50112 -0.78110003691399
1:57555902 T C 50112 1.84318996415771
1:57556444 T C 49688 0.871674491392801
1:57557002 G A 50112 -0.0562125512456638
1:57560649 T C 49968 0.0195543000627746
1:57562729 T C 50112 0.302514566084023
1:57565437 A G 50112 0.354509493670886
1:57572720 A G 50112 -0.15569418635519
1:57579610 G A 50112 1.15018535216912
1:57584721 G A 50112 0.405135730007337
1:57590497 G A 50112 1.17467948717949
1:57599216 C T 50112 0.756466734440303
1:57603383 C T 50112 0.900856793145655
1:57609070 A G 50112 -0.640569395017794
1:57612107 G T 50112 -0.708717948717949
1:57615514 A G 50112 -0.587629839471199
1:57617877 A G 50112 -1.05086928525435
1:57625500 C T 50112 -0.779049295774648
1:57625649 A G 50112 -0.224256651017214
1:57628145 C T 50112 0.866603235014272
1:57636976 C T 50112 0.532546705998033
1:57654898 A G 50112 2.54294615042279
1:57657613 A G 50112 -0.0400612423447069
1:57658706 A G 50112 1.42236306020824
1:57664223 C T 50112 0.268113879003559
1:57664413 A G 50112 1.06225497883017
1:57670074 T C 50112 -0.927142279708973
1:57681932 G A 50112 -1.32269630692004
1:57700186 T G 50112 1.13293768545994
1:57704206 C T 50112 -0.827090752793811
1:57705235 A T 50112 -0.609476309226933
1:57712996 G A 50112 0.964068114357132
1:57721731 C T 50112 0.695983935742972
1:57731561 G A 50112 -0.193149381541389
1:57733573 G A 50112 0.862928348909657
1:57735629 A G 50112 -2.66425731839537
1:57739497 C T 50112 0.862992125984252
1:57741933 T C 50098 -1.22685768261965
1:57742783 A G 50112 -1.67387944358578
1:57751761 T C 50112 -1.46015384615385
1:57761472 A C 50112 -0.523921085080148
1:57767095 C A 50112 -1.06421730255927
1:57769226 C T 50112 -0.152572402044293
1:57774268 G C 50112 0.462376237623762
1:57776938 T C 50112 -0.104994511525796
1:57778545 G A 50112 0.626886335317735
1:57779934 C G 50112 -0.208030933967876
1:57784499 A G 50112 -0.484437898870889
1:57788128 C A 50112 0.106916890080429
1:57788438 A G 50112 -2.01385849744712
1:57788471 G A 50112 0.955005624296963
1:57797536 T C 50112 0.550030819806863
1:57805550 C A 50112 -0.169568965517241
1:57815429 A G 50112 0.215312916111851
1:57816489 G A 50112 -0.321817321344061
1:57822753 A G 50112 0.492979719188768
1:57829434 A G 50112 -0.184357005758157
1:57829694 A G 50112 0.211482132396016
1:57831913 A G 50112 -1.17809139784946
1:57835005 A G 50112 0.22400354295837
1:57843193 G A 50112 -0.238669148441135
1:57848685 G A 50112 0.46881375692218
1:57852910 C G 50112 -0.635772357723577
1:57856564 C T 50112 0.020328125
1:57858443 T C 50112 -0.73808271072293
1:57872860 T C 50112 1.84635938543754
1:57874879 C T 50112 -0.0100096432015429
1:57878306 T G 50112 -0.241482194417709
1:57884310 A G 50112 0.751183338592616
1:57886354 C T 50112 -0.237669592976856
1:57886384 C T 50112 0.742139992237029
1:57887778 G A 50112 -1.68556701030928
1:57903916 G T 50112 0.105589338853668
1:57904244 T C 50112 0.484670936094836
1:57909466 C T 50112 0.0911721068249258
1:57914885 T C 50112 -1.64081826831589
1:57916599 A G 50112 -0.447242206235012
1:57922772 A G 50112 0.526408651109846
1:57923730 C T 50112 0.627278141751042
1:57943988 T C 50112 0.963894712322385
1:57950405 G A 50104 -0.794440631434454
1:57967065 C G 49643 -0.40327868852459
1:57968069 A G 50112 1.05124716553288
1:57982250 T G 50112 0.406488781079442
1:57984708 A G 50112 0.370250896057348
1:57984991 A C 50112 -0.622768470200494
1:57987253 T G 50112 -0.437435367114788
1:57988835 T C 50112 -0.0471389270976616
1:57992413 A G 50112 -0.235732358729266
1:58000497 G A 49808 0.414471097129375
1:58039337 A G 50112 1.44139966273187
1:58042716 C T 50112 -0.302347802347802
1:58053560 T C 50112 1.02783547985044
1:58054494 A G 49920 -0.458840579710145
1:58065660 G T 50112 -1.0664123216052
1:58077088 T C 50021 0.866799204771372
1:58078598 A G 50112 1.62590327959978
1:58082956 C T 50112 0.678632478632479
1:58091202 G A 50112 1.78482328482328
1:58092574 A G 50112 -0.682916368834882
1:58097887 A G 50112 0.113232682060391
1:58102540 G A 50112 -0.740182218033302
1:58105676 A G 50112 0.66984126984127
1:58138896 G A 50112 0.554510099109271
1:58147459 C T 50112 -0.893959290873276
1:58163362 C T 50112 1.3737723859041
1:58163523 T C 50112 0.483490566037736
1:58176257 A C 50112 0.152327586206897
1:58185117 A G 50112 -0.0920857895396965
1:58193166 C G 50112 -0.862307692307692
1:58207177 A G 50112 0.361735537190083
1:58207399 G T 50112 0.183233890214797
1:58207801 T C 50112 1.11356466876972
1:58207992 A G 50112 0.158889358108108
1:58213788 T C 50112 -1.48361252731245
1:58215377 A G 50112 -0.683679525222552
1:58220471 A C 50112 1.02746844840386
1:58222222 A G 50112 0.162686567164179
1:58224457 A G 50112 -0.561463730569948
1:58233133 A T 49752 0.0976842105263158
1:58238692 C T 50112 -0.312863200879535
1:58243015 C T 49960 0.563157894736842
1:58243493 A G 50112 -0.481989708404803
1:58245322 T C 49751 -1.2559039359573
1:58246111 G T 50112 1.82156308851224
1:58247723 C T 49951 -1.33659648652273
1:58247848 C G 49969 -1.3195655089178
1:58254631 T C 50112 -0.469588271990019
1:58260028 T C 50112 0.789460723959616
1:58272390 T C 50112 0.589430894308943
1:58273678 T G 50112 1.85787234042553
1:58278635 T C 50112 0.627462686567164
1:58294764 A C 50112 -1.02717051842598
1:58312692 A G 50112 0.490978773584906
1:58315822 C G 50112 -0.0190580431177446
1:58319283 G A 50014 1.921875
1:58330181 G C 50112 -0.463308095515434
1:58334623 T G 50112 -0.826048565121413
1:58341444 C A 50112 -0.515697855144545
1:58343669 A G 50112 -1.06485587583149
1:58345238 C T 50112 1.162109375
1:58352715 T C 50112 -0.41813933109391
1:58353372 A G 50112 -0.153381483913329
1:58355724 A G 50112 0.071041462618348
1:58367236 G A 50112 -0.342331825477893
1:58368024 C T 50112 1.10442454569397
1:58372837 T C 50112 -0.418960717599753
1:58376778 A C 50112 0.817904233171409
1:58381275 T C 50112 1.65671641791045
1:58381980 T C 50112 -0.0957251908396946
1:58382636 G A 50112 0.326279702092446
1:58398638 A C 50112 0.448753462603878
1:58402021 A G 50112 0.521937842778793
1:58402877 G A 50112 -0.701416692331383
1:58411847 G T 50112 0.644672796106003
1:58436784 G C 50112 0.879072681704261
1:58451042 T C 50112 -0.807934014139827
1:58455642 G T 50112 0.133155555555556
1:58456474 T C 50112 -0.199381570810142
1:58457604 C T 50112 -0.472129710780018
1:58463540 G A 50112 -0.371122866073575
1:58467375 T C 50112 -1.10835913312693
1:58473015 T C 50112 0.661492338441039
1:58480921 T C 50112 0.0178156996587031
1:58482203 T C 50112 -0.357031493607733
1:58482548 G A 50112 0.159141660851361
1:58487707 G A 50112 -0.401166781056966
1:58489443 G A 50112 0.922460552268245
1:58499546 T C 50112 -0.112337057728119
1:58501315 A G 50112 -1.0785736825497
1:58514211 A C 50112 0.594055013309672
1:58522420 T G 50112 0.0102049056222873
1:58522624 C G 50112 -0.655072463768116
1:58523346 C T 50112 -0.566567351419163
1:58526382 G T 50112 -0.737439446366782
1:58531254 G A 50112 -0.315022539050215
1:58532228 T C 50112 -1.48353909465021
1:58536721 A G 50112 -1.0297131147541
1:58537361 G A 50112 1.90513098744381
1:58542136 T C 50112 0.995833333333333
1:58543002 T C 50112 -0.0627093596059113
1:58549246 A G 49844 1.25853191234583
1:58559510 A G 50112 -1.28852616418627
1:58563696 T C 50112 -0.715064758009543
1:58568671 C G 50112 0.384080717488789
1:58575099 C T 50112 -0.965128205128205
1:58580112 C T 50112 0.726467694326009
1:58585735 C T 50112 -0.53868778280543
1:58599249 A G 50112 1.24473420260782
1:58603765 C T 50112 -2.09731343283582
1:58604174 T C 50112 -0.513
1:58609441 C T 50112 0.462352309344791
1:58622123 C T 50112 -0.559388861508132
1:58650298 C A 50112 0.240556224679733
1:58663930 T G 50112 1.17592592592593
1:58677864 C T 50112 0.292939481268012
1:58680678 A G 50112 0.50771259063942
1:58685101 A G 50112 -0.527777777777778
1:58685692 A G 50112 -0.446177685950413
1:58686759 C A 50112 1.19924457034939
1:58695024 T C 50112 0.485494582313876
1:58710918 T C 50112 0.670179135932561
1:58718508 A G 50112 0.527501082719792
1:58722748 A G 50112 1.8327721661055
1:58724341 T G 50112 -1.0476877010092
1:58729208 G A 50112 0.475680499776885
1:58742150 G A 50112 0.542215226101889
1:58743424 T C 50112 -1.66006191950464
1:58745493 C G 50112 0.375371383893667
1:58749094 G A 50112 0.71101791841403
1:58755157 T C 50112 1.34874290348743
1:58757915 T C 50112 0.444566813509545
1:58765046 G A 50112 -0.623323013415893
1:58767738 T G 50112 0.284519994426641
1:58781125 G A 50112 0.336695537769981
1:58781235 G A 50112 -0.0541580672574967
1:58791397 G A 50112 1.53896103896104
1:58800895 A C 50012 -0.284711258828417
1:58801396 G C 50112 -0.331553398058252
1:58805941 C T 50112 -0.809355692850838
1:58807217 A G 50112 0.641102328562273
1:58808118 G A 50112 -0.834355828220859
1:58809669 C A 50112 -1.56255792400371
1:58811029 T C 50112 0.940735365263667
1:58819144 G A 50112 0.406342263531985
1:58820185 A G 50112 0.535108575051514
1:58823620 G T 50112 -0.362249761677788
1:58824110 C A 50016 -0.693503184713376
1:58827046 C A 50112 0.423209926769731
1:58833908 T G 50112 -0.943661971830986
1:58833911 A G 50112 -0.104799301919721
1:58848647 C T 50112 0.802827707145989
1:58854919 A G 49818 -0.791754756871036
1:58858413 A G 50112 0.855369335816263
1:58859413 A G 50112 0.596767509324492
1:58860237 C T 50112 0.0986754966887417
1:58860533 C T 50112 -0.964520367936925
1:58860791 C T 50112 0.98977610974505
1:58863384 T C 50112 1.70615149974581
1:58865399 A G 50112 1.44446195052781
1:58868627 A C 50112 -0.111965101786456
1:58872522 T C 50112 0.348844328792285
1:58875590 G A 50112 -1.20648967551622
1:58878217 T G 50112 0.329475833900613
1:58882490 C T 50112 -0.931598513011152
1:58884883 T C 50112 0.405261049539324
1:58888234 G A 50112 -0.294672324375295
1:58889964 C A 50112 0.177333759590793
1:58908112 A C 50112 0.91345397324941
1:58909744 T C 49904 -0.593661305581835
1:58911601 C T 50112 0.240308151093439
1:58912438 G A 50112 -1.183997769724
1:58912575 A G 50112 -0.203633610900833
1:58922482 T C 50112 -1.368
1:58928888 A G 50112 1.12860013395847
1:58933274 C T 50112 -1.11333228396033
1:58934259 A G 50112 -0.650167785234899
1:58934458 G T 50080 -1.00931677018634
1:58942656 G T 50112 0.290324074074074
1:58944833 T G 50112 0.0938165084843256
1:58947961 C T 50112 1.00158247108947
1:58951759 C T 50112 1.1774628879892
1:58963033 C T 50112 -0.324225473321859
1:58980806 C A 50112 -0.117632241813602
1:58982787 T G 50112 0.163500287852619
1:58994951 T A 50112 -0.88394449950446
1:58996203 C T 50112 2.62728883638512
1:58999098 C A 50112 -1.97438816163916
1:58999651 G T 50112 -0.75359477124183
1:59004617 A G 50112 -0.297896318557476
1:59007461 C T 50112 -1.74184782608696
1:59008700 T C 50112 1.89888423988842
1:59017337 G T 50112 0.108855291576674
1:59025937 T C 50112 1.01094890510949
1:59037867 A G 50112 0.964698795180723
1:59039944 A G 50112 -0.661114302125215
1:59042001 A G 50112 1.40059347181009
1:59042311 G T 50112 -0.805125815470643
1:59042388 G C 50112 -2.75289855072464
1:59043794 T G 50112 0.673323823109843
1:59050029 A G 50112 0.926755852842809
1:59050176 A G 50112 0.646731780616078
1:59057231 C T 50112 -1.39162561576355
1:59063483 A G 50112 0.000832036411686977
1:59063915 C T 50112 -1.86182462356067
1:59075102 C T 50112 0.935443951737651
1:59078656 T C 50112 0.0835449735449735
1:59083427 A G 50112 2.41716867469879
1:59084139 A G 49600 -1.15329153605016
1:59085705 T C 50112 -1.11739130434783
1:59091880 T G 50112 -1.45198079231693
1:59095562 C A 50112 0.675561797752809
1:59102932 A G 50112 -1.34655532359081
1:59112586 C A 50112 -0.972198088618593
1:59116273 T C 50112 1.60270176653966
1:59127193 T C 50112 -0.495045239121069
1:59147926 T C 50112 0.167496886674969
1:59148118 T A 49919 -0.820307205782697
1:59155337 A C 50112 -0.175912408759124
1:59162148 C T 50112 0.235385814497272
1:59170546 G A 50112 -0.45551391862955
1:59175338 A G 50112 1.04938271604938
1:59176293 T C 50112 -1.53381893860562
1:59180079 A G 50112 -3.57826982492276
1:59188451 C T 50112 1.32010997643362
1:59190998 T G 50112 0.130987124463519
1:59191537 A T 50112 0.303836048344719
1:59203121 T C 50112 0.335157960588051
1:59205102 A G 50112 -0.517988729952319
1:59206384 A G 50112 -1.24540229885057
1:59207425 T C 50112 -0.218531943815134
1:59212509 G A 50112 0.326293308020883
1:59220130 A G 50112 -1.26339794754846
1:59221647 T C 50112 -0.858816964285714
1:59222132 G C 50112 -0.737696335078534
1:59230033 G A 50112 0.00428940961655508
1:59231743 G C 50112 -0.100420609884332
1:59240455 A G 50112 0.25929648241206
1:59243638 T C 50112 1.55260047281324
1:59272428 G C 50112 -2.16447602131439
1:59275567 A G 50112 0.544344827586207
1:59277650 A G 50112 -0.504420206659013
1:59293500 T C 50112 -1.51687116564417
1:59304026 T C 50112 -0.229022556390977
1:59307485 C T 50112 1.1406374501992
1:59308629 C T 50112 -2.60220201053135
1:59312290 G A 50112 -0.11248382923674
1:59312341 C T 50112 -0.0845975232198142
1:59313244 G T 50112 -0.579700715679896
1:59313473 T A 50112 -1.76411290322581
1:59317443 G A 50112 -0.341566265060241
1:59317783 G T 50112 1.90597345132743
1:59320845 C A 50112 -0.0883201581027668
1:59325441 T C 50112 -1.00580130529369
1:59325656 T G 50112 -0.127815063385533
1:59330272 C A 50112 -0.0988186886116273
1:59332010 G C 49812 -0.074553101997897
1:59332116 A G 49630 0.0635930339138405
1:59336866 A T 50112 -0.103091944670464
1:59338256 T G 50112 -0.240637689878177
1:59346518 G A 50112 1.62393162393162
1:59348528 A G 50112 0.956130367304708
1:59356826 C T 50112 -0.0274451689389449
1:59357800 G A 50112 0.494957041464326
1:59358646 T A 49738 -0.713052310817674
1:59361144 T C 50112 -0.628924833491913
1:59377500 A G 50112 1.95208070617907
1:59377673 G A 50112 0.726678550207962
1:59379487 A G 50112 1.70241850683491
1:59392781 G C 50112 -0.753894359892569
1:59392956 T C 50112 -0.316833000665336
1:59394353 C T 50112 -0.62924925541748
1:59396047 T G 50112 -0.0341072688779111
1:59396262 A C 50112 -0.248980780430984
1:59397257 T C 50112 1.12124105011933
1:59398127 T G 50112 0.77351290684624
1:59398957 A C 50112 0.449226123065308
1:59399138 C G 50112 -0.403056713401541
1:59401753 G A 50112 -2.01716738197425
1:59423530 T C 50112 0.450287807430665
1:59435778 T C 50112 -0.764696709808202
1:59436952 T C 50112 -0.49586435070306
1:59436956 T G 50112 0.945240101095198
1:59444380 A G 50112 -0.217575757575758
1:59456302 T C 50112 -0.659938837920489
1:59466301 A G 50112 -0.175115919629057
1:59470439 G A 50112 -0.389741669786597
1:59486551 A G 50112 -0.494393741851369
1:59488579 G T 50112 -1.14861837191934
1:59491269 A G 50112 1.41985752448798
1:59499623 G C 50112 1.88944614042739
1:59500790 A G 50112 0.905607476635514
1:59515189 G T 50112 -0.882408575031526
1:59525513 A C 50112 -0.13157606912392
1:59527133 T C 50112 1.02384291725105
1:59530741 C T 50112 1.57665169980757
1:59538207 G C 50112 -1.79091330551692
1:59548231 G C 50112 -1.65746268656716
1:59552704 G T 50112 0.650499286733238
1:59558111 G A 50112 0.539184692179701
1:59567263 C T 50112 1.06622162883845
1:59567429 A G 50112 -1.90509725016767
1:59572316 T C 50112 -0.190335886859163
1:59573856 T G 50112 -0.722358722358722
1:59578785 T C 50112 -1.37018057589068
1:59581150 T C 50112 -1.40125610607118
1:59582235 A G 50112 -0.356862745098039
1:59584211 G A 49830 -1.30447390223695
1:59590817 A G 50112 0.894193188163037
1:59608141 T C 50112 -0.487063655030801
1:59611918 A G 50112 -0.319295706705258
1:59616735 G A 50112 0.33869168356998
1:59623095 C T 50112 -0.465016658733936
1:59626174 A G 50080 -1.53433352567801
1:59628252 C T 50112 -1.67502787068004
1:59631699 A G 50112 -0.191711071640024
1:59636522 G T 50112 0.22425974025974
1:59647365 C T 50112 -0.119836785938481
1:59651063 T G 50112 1.96883852691218
1:59653158 A G 50112 0.22715394038383
1:59653865 C T 50112 0.785936285936286
1:59654586 A G 50112 -0.790014684287812
1:59655033 G C 50112 0.0961053011179228
1:59657790 A G 50112 -0.136369910282954
1:59664234 C T 50112 -0.0800460034502588
1:59669488 C T 50112 1.05577116573236
1:59671794 C T 50112 1.49650837988827
1:59676925 C T 50112 -1.93521488133419
1:59680579 G A 50112 -0.659408866995074
1:59682600 G A 50112 0.571454326923077
1:59688897 T C 50112 1.00934943513829
1:59694611 C T 50112 0.0330181485435413
1:59697051 T C 50112 -1.75264718339687
1:59697263 G C 50112 -0.0622727272727273
1:59697917 A C 50112 1.24175574255174
1:59699592 T A 49855 -1.69126328217237
1:59700013 G A 50112 0.693448570209134
1:59703982 G A 49820 0.692687303723643
1:59704685 C G 49815 0.0960223207898126
1:59707885 T C 50112 0.946081504702194
1:59707916 T C 50112 0.424417426545086
1:59715658 C T 50112 1.34578146611342
1:59724960 C T 50112 0.479008598887203
1:59728695 C A 50112 1.47504403992954
1:59733588 A G 50112 -0.646171693735499
1:59742252 A G 50112 0.885331025530074
1:59747787 G T 50112 -0.47235142118863
1:59760597 C G 50112 0.274291628930004
1:59760627 G A 50112 0.827181208053691
1:59776113 G A 50112 0.618736383442266
1:59782017 C T 50112 0.87483156161102
1:59785235 C T 50094 0.282558139534884
1:59786416 T C 50112 -0.317188540972685
1:59787205 C T 50112 -0.32941998602376
1:59787350 G T 50112 0.823872996854875
1:59788373 C T 50112 1.09671532846715
1:59794792 A G 50112 -0.731282972275227
1:59802531 G A 50112 0.832950511589058
1:59814093 C G 50112 -0.696986518636003
1:59830402 A G 50112 0.00147086656752738
1:59834078 G A 50112 -2.51763094830537
1:59843797 G A 50112 0.892368681863231
1:59848388 A G 50112 -2.69658405894173
1:59857051 G A 50112 -0.344642857142857
1:59868797 G A 50112 0.967320261437909
1:59889341 T C 50112 -0.842513576415826
1:59892333 A C 50112 -0.439994898609871
1:59894984 G A 50112 0.283954372623574
1:59896107 C T 50112 -0.507235041063747
1:59898756 A G 50112 0.81128526645768
1:59901810 G A 50112 0.742647058823529
1:59903857 C A 50112 0.7825
1:59904510 G A 50112 -0.181022354228545
1:59904743 A C 50112 -1.53127792672029
1:59907566 G C 50112 0.80594243268338
1:59912537 A C 50112 -0.936405529953917
1:59921216 T C 50112 -0.0520052083333333
1:59921580 T C 50112 -0.380593165699549
1:59940664 A G 50112 0.174822974036192
1:59943288 G A 49941 0.145112900678983
1:59944547 G C 49943 0.189919418549534
1:59945920 C G 49945 0.109688636004425
1:59947215 C A 50056 0.109273619243551
1:59947601 T C 50112 0.171050559143172
1:59948200 G A 50056 0.105300632911392
1:59951110 T A 49960 1.09617547806524
1:59951705 G T 50047 0.145726495726496
1:59962606 C T 49978 0.0609204491538827
1:59962683 T G 49978 0.0609204491538827
1:59963839 C T 49962 0.0781116558595603
1:59971351 G A 50112 0.020223700120919
1:59979612 T C 50112 -1.29481546572935
1:59983414 A G 50112 -0.595785440613027
1:60006444 G C 49950 1.26449275362319
1:60007275 C T 50112 -0.824150397686189
1:60011126 G C 50112 0.662839879154079
1:60019853 T C 50112 0.676774193548387
1:60030573 T G 50112 -1.3138580395944
1:60032769 G C 50112 1.28162816281628
1:60058965 G A 50112 1.32007125890736
1:60064465 G A 50112 0.212157128344057
1:60065610 C G 50112 -1.43623361144219
1:60093683 G A 50112 0.852371409485638
1:60098195 T C 50112 0.32130777903044
1:60101106 T C 50112 1.43323216995448
1:60129767 A T 49940 0.572485207100592
1:60132351 A G 50112 0.0776814734561213
1:60155495 A G 50112 -1.17321140398063
1:60161256 A G 50112 -1.93035579106737
1:60162451 G A 50112 0.354466230936819
1:60164778 T C 50112 -0.346444304594084
1:60165348 G A 50112 1.4794711203897
1:60168554 C A 49962 -0.587244457241578
1:60173707 T C 50046 -1.07290400972053
1:60183673 G T 50112 -1.91435478300909
1:60183723 G A 50112 0.525719895287958
1:60183913 G C 50112 0.063451481696688
1:60184415 A G 50112 0.714428191489362
1:60184444 C G 49693 -0.226580976863753
1:60184785 T C 50112 1.20945945945946
1:60185960 G A 50112 -1.27947598253275
1:60187588 G A 50112 0.261531449407475
1:60188326 G A 50112 0.412158145065398
1:60191957 T G 50112 -0.419180118946474
1:60195895 T C 50112 -0.0502226910454759
1:60196997 T C 50112 -0.235814798002724
1:60197393 A G 50112 0.351023102310231
1:60205784 C T 50112 -0.319059205190592
1:60210374 A C 50112 -0.340451872485299
1:60210649 T C 50112 0.659830842312594
1:60212879 G C 50112 0.746367713004484
1:60215739 T A 50112 -0.688812896922325
1:60219857 G A 50112 -0.0811152341791194
1:60222210 C T 50112 0.991922455573506
1:60222974 C T 50112 0.574585152838428
1:60223332 T C 50112 1.14545839508787
1:60227628 T C 50112 -1.51061776061776
1:60228854 A G 50112 -1.36788732394366
1:60228920 G T 50112 -1.02772404900064
1:60229150 A G 50112 -0.89119170984456
1:60238038 A G 50112 0.135429344151454
[truncated: 17,639,850 more chars]
