# Supplementary material for: Scalable summary-statistics-based heritability estimation method with individual genotype level accuracy
Source: Genome Res. 2024 Sep;34(9):1286–93. doi: 10.1101/gr.279207.124 (PMC11529871; doi:10.1101/gr.279207.124)
Supplement: Supplement 1 [file Supplemental_Code.zip › Supplemental_Code/example/small.bim]

1	rs3131962	0	756604	A	G
1	rs12562034	0	768448	A	G
1	rs4040617	0	779322	G	A
1	rs79373928	0	801536	G	T
1	rs11240779	0	808631	G	A
1	rs57181708	0	809876	G	A
1	rs116452738	0	834830	A	G
1	rs4422948	0	835499	G	A
1	rs4970383	0	838555	A	C
1	rs4970382	0	840753	C	T
1	rs950122	0	846864	C	G
1	rs13303222	0	849998	A	G
1	rs6657440	0	850780	C	T
1	rs72631889	0	851390	T	G
1	rs4970459	0	858051	T	C
1	rs13303101	0	862124	A	G
1	rs192998324	0	862772	G	A
1	rs55678698	0	864490	T	C
1	rs2340588	0	864757	G	A
1	rs41285790	0	865628	A	G
1	rs74047407	0	866938	A	G
1	rs2001730	0	868096	C	T
1	Affx-89008640	0	874730	T	TGAGC
1	Affx-52325915	0	876498	GA	G
1	rs3748592	0	880238	A	G
1	rs3748593	0	880390	A	C
1	rs144656266	0	880483	G	A
1	rs2272757	0	881627	G	A
1	rs35471880	0	881918	A	G
1	rs67274836	0	884767	A	G
1	rs3748597	0	888659	T	C
1	rs13303065	0	891059	C	T
1	rs112164716	0	891898	C	T
1	rs13303010	0	894573	G	A
1	rs6696971	0	897738	T	C
1	rs115741058	0	900427	A	G
1	rs201730138	0	902088	A	G
1	rs41285810	0	905894	T	C
1	rs78850589	0	906769	A	C
1	rs142080242	0	908929	T	C
1	rs3829740	0	909238	G	C
1	Affx-15504485	0	910438	A	G
1	rs3748588	0	911101	T	C
1	rs2340596	0	913889	G	A
1	rs72891183	0	914521	T	C
1	rs6659460	0	918270	T	C
1	rs2341354	0	918573	A	G
1	rs28469033	0	919127	C	T
1	rs61770779	0	919927	A	G
1	rs28869591	0	920640	T	C
1	rs6677131	0	920733	T	C
1	rs78164078	0	921071	A	G
1	rs3128109	0	930377	T	C
1	rs201391049	0	934770	A	G
1	rs35940137	0	940203	A	G
1	rs76233940	0	942636	A	G
1	Affx-15871198	0	949608	A	G
1	rs2799070	0	949925	C	T
1	rs2710890	0	958905	G	A
1	rs28591569	0	959509	G	T
1	rs4970349	0	967658	C	T
1	rs2465130	0	973458	C	T
1	rs138288952	0	978762	A	G
1	rs79016973	0	978974	A	G
1	rs149814455	0	979594	T	C
1	rs146243145	0	980868	A	G
1	rs9697293	0	981131	G	A
1	rs116836855	0	981353	T	C
1	rs3813188	0	981942	A	C
1	rs142620337	0	983243	T	C
1	rs200232485	0	984660	T	C
1	rs144620006	0	984669	T	C
1	rs2275811	0	985460	C	T
1	rs145444272	0	986165	A	G
1	rs2710887	0	986443	C	T
1	rs144245019	0	986732	A	G
1	rs9803031	0	987200	C	T
1	rs113261977	0	987253	T	C
1	rs74223856	0	988902	A	C
1	rs3813193	0	998501	C	G
1	rs7520893	0	998578	C	T
1	rs11260596	0	1002434	T	C
1	rs4075116	0	1003629	C	T
1	rs113592356	0	1004331	T	C
1	rs3934834	0	1005806	T	C
1	rs9442394	0	1006223	G	A
1	rs9442372	0	1018704	A	G
1	rs151035904	0	1021302	C	T
1	rs115057577	0	1022154	G	A
1	rs115723010	0	1022223	A	G
1	rs144168476	0	1022530	G	C
1	rs61766340	0	1023114	A	G
1	rs75079403	0	1025751	T	C
1	rs115662838	0	1026913	T	C
1	rs6687776	0	1030565	T	C
1	rs9651273	0	1031540	A	G
1	rs11579015	0	1036959	C	T
1	rs4970354	0	1042927	T	G
1	rs147606383	0	1045331	A	G
1	rs12080505	0	1045606	C	A
1	rs61766343	0	1047266	T	G
1	rs61766344	0	1054091	T	C
1	rs57414802	0	1054743	G	C
1	rs9442373	0	1062638	C	A
1	rs55945496	0	1063492	A	G
1	rs2298216	0	1064802	T	C
1	rs4072537	0	1065296	T	C
1	rs11260598	0	1065726	C	T
1	rs113355263	0	1069535	A	G
1	rs6604971	0	1071192	T	C
1	rs116661896	0	1079261	A	G
1	rs74045142	0	1092071	A	C
1	rs77791262	0	1092205	T	G
1	rs7538773	0	1094979	G	A
1	rs9660710	0	1099342	A	C
1	rs1891905	0	1100217	C	T
1	rs77277598	0	1105721	T	C
1	rs72894004	0	1109782	A	G
1	rs11260539	0	1109903	T	C
1	rs11260542	0	1110019	G	A
1	rs79295821	0	1110557	C	T
1	rs6671609	0	1112982	T	C
1	rs75179781	0	1114747	A	C
1	rs111751804	0	1115503	C	T
1	rs200208314	0	1116227	A	G
1	rs13374146	0	1116231	C	T
1	rs72631898	0	1116553	G	C
1	rs138745293	0	1117141	T	C
1	rs41285820	0	1117159	G	T
1	rs1320571	0	1120431	A	G
1	rs74475385	0	1120488	C	A
1	rs77950429	0	1120536	A	G
1	rs4634847	0	1122196	G	A
1	rs12120877	0	1126949	G	T
1	rs115516254	0	1127561	C	T
1	rs12060422	0	1129920	A	G
1	rs2274791	0	1132938	A	G
1	rs58004717	0	1133930	G	A
1	rs143092669	0	1140855	T	C
1	rs3753350	0	1144196	C	T
1	rs35038461	0	1146339	A	G
1	rs78479912	0	1151917	A	G
1	rs11721	0	1152631	A	C
1	rs4970422	0	1155757	T	C
1	rs114757189	0	1156047	G	T
1	rs77472198	0	1159024	T	C
1	rs11260563	0	1165539	A	G
1	rs6603782	0	1171417	T	C
1	rs7536568	0	1171683	G	A
1	rs715643	0	1172907	T	C
1	rs115765087	0	1175305	A	G
1	rs78555129	0	1178482	G	A
1	rs12093154	0	1178925	A	G
1	rs72631899	0	1181372	T	C
1	rs75668831	0	1182905	A	G
1	rs6657544	0	1186665	A	G
1	rs114569858	0	1195883	A	G
1	rs72894077	0	1196374	T	C
1	rs6685064	0	1211292	T	C
1	rs1262894	0	1217011	C	A
1	rs114027205	0	1218655	T	C
1	rs12751100	0	1220954	A	G
1	rs11260578	0	1221138	A	G
1	rs140170231	0	1222657	A	G
1	rs114257304	0	1226512	A	G
1	rs145341583	0	1229225	T	C
1	rs2477781	0	1229680	G	T
1	rs619608	0	1231507	A	G
1	rs149746396	0	1232004	A	G
1	rs1739855	0	1233941	C	T
1	rs145087137	0	1238583	A	G
1	rs77641120	0	1239847	T	C
1	rs144555782	0	1246390	G	C
1	rs12142199	0	1249187	G	A
1	rs148629756	0	1262695	A	G
1	rs150672559	0	1263085	A	G
1	rs149099807	0	1268388	A	G
1	rs72634803	0	1270132	A	G
1	rs140107023	0	1273790	C	T
1	rs200138692	0	1290917	C	G
1	rs2765021	0	1297422	C	T
1	rs71628956	0	1301388	G	A
1	rs111933693	0	1309185	C	T
1	rs150194697	0	1309405	C	T
1	rs2649589	0	1311716	G	A
1	rs4970443	0	1316887	A	G
1	rs146517668	0	1322868	T	C
1	rs141100746	0	1323143	CCT	C
1	rs138406527	0	1333713	C	T
1	rs3831366	0	1334052	C	CTAGAG
1	rs17851391	0	1334475	C	G
1	rs114112990	0	1334519	C	G
1	rs1171	0	1337334	T	G
1	rs11548045	0	1342394	A	G
1	rs2275915	0	1342612	C	G
1	rs1240712	0	1344067	C	T
1	rs112030392	0	1360515	C	T
1	rs1695824	0	1365570	C	A
1	rs141015036	0	1431174	T	C
1	rs111509968	0	1446390	T	G
1	rs9439458	0	1451380	C	T
1	rs146731359	0	1452703	A	G
1	rs114928482	0	1454207	T	C
1	rs9439462	0	1462766	T	C
1	rs79463926	0	1467322	G	T
1	rs146206869	0	1470807	T	C
1	rs187039783	0	1471017	T	C
1	rs7290	0	1477244	C	T
1	rs3766176	0	1486903	C	T
1	rs1887284	0	1487059	A	G
1	rs3753332	0	1490161	G	A
1	rs115315351	0	1492438	A	G
1	rs3118509	0	1494355	T	C
1	rs4970458	0	1500925	A	G
1	rs77167259	0	1501089	A	G
1	rs7518083	0	1509156	G	A
1	rs77661767	0	1510724	T	C
1	rs6604983	0	1521595	G	A
1	rs61774870	0	1525437	A	G
1	rs4075469	0	1537176	A	C
1	rs7554569	0	1537437	T	C
1	rs11492279	0	1546304	T	C
1	rs4369171	0	1547566	A	G
1	rs72634815	0	1549720	T	C
1	rs4648611	0	1550702	A	G
1	rs7418389	0	1551927	T	C
1	rs79836664	0	1552870	T	C
1	rs78656035	0	1555718	A	G
1	rs114944847	0	1560966	A	G
1	rs3936009	0	1585642	G	T
1	rs72634820	0	1597020	G	C
1	rs114859950	0	1597403	T	C
1	rs6604981	0	1599161	A	G
1	rs7532034	0	1603163	T	C
1	rs11523819	0	1603236	A	G
1	rs28669173	0	1612540	T	C
1	rs4074198	0	1612603	A	G
1	rs28487995	0	1619541	A	G
1	rs9442411	0	1619767	T	C
1	Affx-52322439	0	1635536	TA	T
1	Affx-52322446	0	1636309	CA	C
1	rs200982240	0	1638925	T	C
1	rs115980964	0	1647536	T	C
1	rs139401485	0	1670415	T	C
1	rs7796	0	1684169	G	C
1	Affx-5751253	0	1686040	T	G
1	rs75816936	0	1686081	A	G
1	rs2072929	0	1686943	C	T
1	rs72634840	0	1687791	T	C
1	rs72634841	0	1688096	T	C
1	rs199931813	0	1688550	T	C
1	rs76601697	0	1691840	A	G
1	rs6603811	0	1706136	T	C
1	rs59555069	0	1706886	A	G
1	rs12041925	0	1707740	G	T
1	rs77787690	0	1712428	C	A
1	rs79516120	0	1720670	A	G
1	rs116733754	0	1721556	A	G
1	rs61774984	0	1738973	G	A
1	rs115507312	0	1749412	G	T
1	rs4648726	0	1752955	C	T
1	rs11589067	0	1763774	A	G
1	rs114622732	0	1766856	G	A
1	rs114643605	0	1770381	C	T
1	rs72634852	0	1776335	T	C
1	rs115361377	0	1777077	C	T
1	rs6692959	0	1779036	T	C
1	rs6603803	0	1812688	A	G
1	rs16824526	0	1818129	C	A
1	rs745910	0	1829482	C	T
1	rs4648731	0	1834748	G	A
1	rs2748988	0	1846357	G	A
1	rs941532	0	1848734	A	G
1	Affx-6162178	0	1849529	A	G
1	rs4459050	0	1849530	C	T
1	rs116067401	0	1849999	A	G
1	rs28633659	0	1854546	T	C
1	Affx-80290546	0	1855221	AAG	A
1	rs60609500	0	1860997	A	G
1	rs76133100	0	1878764	G	T
1	rs4648597	0	1881361	T	C
1	rs2490563	0	1882960	C	A
1	rs76385183	0	1886370	A	G
1	rs3795289	0	1886863	C	T
1	rs28548017	0	1887019	A	G
1	rs3820011	0	1888193	A	C
1	rs28549710	0	1888453	A	G
1	rs146150343	0	1890559	T	C
1	rs28446828	0	1891156	T	C
1	rs2803292	0	1892048	G	C
1	rs28561741	0	1895540	G	A
1	rs199580948	0	1900102	A	G
1	rs72634902	0	1900106	C	T
1	rs35269416	0	1900186	C	T
1	rs16824588	0	1900232	C	T
1	rs200056196	0	1902129	A	G
1	rs202000786	0	1904413	C	T
1	rs200214481	0	1905526	A	C
1	rs16824603	0	1905790	G	A
1	rs28651716	0	1910236	C	T
1	rs77942583	0	1912181	T	C
1	rs35032062	0	1912501	G	A
1	rs76255054	0	1914389	A	G
1	rs13303156	0	1921242	G	A
1	rs13303195	0	1922303	C	T
1	rs6662278	0	1923507	T	C
1	rs13303035	0	1930943	T	C
1	rs28706276	0	1933267	A	G
1	rs6682175	0	1934647	G	C
1	rs4648751	0	1941273	T	C
1	rs13303124	0	1942033	C	A
1	rs3128321	0	1953252	T	C
1	rs3128312	0	1966659	A	G
1	rs13303086	0	1968959	G	A
1	rs55977422	0	1969601	A	G
1	rs74372554	0	1969752	T	C
1	rs3121822	0	1972462	C	T
1	rs3128315	0	1979064	T	C
1	rs61709121	0	1979842	G	A
1	rs28709994	0	1982546	A	G
1	rs4648795	0	1983421	T	C
1	rs3128319	0	1984227	T	C
1	rs13302968	0	1985553	C	T
1	rs3121828	0	1986754	T	G
1	rs2803309	0	1987803	A	G
1	rs4454477	0	2000337	A	G
1	rs2490553	0	2013153	T	C
1	rs13303130	0	2019070	A	G
1	rs2490557	0	2021385	C	T
1	rs867308	0	2030977	A	G
1	rs3107137	0	2033374	A	G
1	rs12410859	0	2038732	T	C
1	rs4648807	0	2040898	T	C
1	rs12744596	0	2067708	A	G
1	rs425277	0	2069172	T	C
1	rs3753242	0	2069681	T	C
1	rs79612780	0	2071700	G	A
1	rs384726	0	2076055	A	G
1	rs3107126	0	2081642	A	C
1	rs11583093	0	2082184	A	G
1	rs2257182	0	2082566	C	T
1	rs75515273	0	2091762	T	C
1	rs115113197	0	2093124	A	G
1	rs190347047	0	2094006	G	A
1	rs61776610	0	2098512	A	G
1	rs12137653	0	2099882	A	G
1	rs80320542	0	2104908	A	G
1	rs262688	0	2113565	G	T
1	rs74912021	0	2114271	T	C
1	rs2460002	0	2119833	A	G
1	rs146607591	0	2125543	G	A
1	rs41315340	0	2129458	T	G
1	rs2503712	0	2137368	C	T
1	rs2459998	0	2138679	G	A
1	rs115111747	0	2139916	T	C
1	rs72637878	0	2142496	T	C
1	rs11577042	0	2164823	T	G
1	rs12061341	0	2165918	C	G
1	rs72637886	0	2168359	A	G
1	rs10910032	0	2169079	T	C
1	rs10910033	0	2173179	G	A
1	rs263526	0	2173504	C	T
1	rs16824937	0	2182650	A	G
1	rs114462818	0	2184755	T	C
1	rs77797313	0	2186115	A	G
1	rs16824948	0	2186220	T	C
1	rs35643977	0	2197726	C	T
1	rs3795275	0	2209780	A	G
1	rs6686375	0	2215211	T	C
1	rs75187898	0	2215913	C	G
1	rs72642133	0	2218034	T	C
1	rs17372827	0	2219880	C	A
1	rs878093	0	2221838	A	G
1	rs903921	0	2222076	A	G
1	rs2132303	0	2223258	T	C
1	rs72643475	0	2224367	T	G
1	rs72642137	0	2229917	T	C
1	rs11576356	0	2233961	A	G
1	rs75280988	0	2234791	T	C
1	rs60363208	0	2236359	A	G
1	rs58351713	0	2237020	G	T
1	rs116161617	0	2238727	A	G
1	rs79907870	0	2240074	G	A
1	rs2843151	0	2245633	C	T
1	rs150504740	0	2252970	T	C
1	rs2279677	0	2253327	T	C
1	rs72642142	0	2253369	A	C
1	rs2843149	0	2254516	G	A
1	rs2645074	0	2256011	G	A
1	rs35273536	0	2261177	T	C
1	rs75379543	0	2261983	A	C
1	rs78615410	0	2265958	T	C
1	rs35447812	0	2267297	T	C
1	rs115991611	0	2269050	G	A
1	rs2036084	0	2269881	G	A
1	rs61762091	0	2270159	G	A
1	rs12757417	0	2271674	C	T
1	rs1472319	0	2273905	C	T
1	rs72920968	0	2277392	A	G
1	rs2645072	0	2280423	A	C
1	rs7527871	0	2281726	C	A
1	rs2036082	0	2282990	T	C
1	rs4648832	0	2286127	C	G
1	rs903915	0	2289480	G	A
1	rs6674705	0	2292653	C	A
1	rs114820209	0	2294349	T	C
1	rs7545940	0	2299627	C	T
1	rs77793792	0	2301212	T	C
1	rs2840536	0	2301471	G	C
1	rs2840535	0	2301609	T	G
1	rs10910061	0	2303512	A	G
1	rs116550976	0	2304000	T	G
1	rs56199918	0	2305918	C	T
1	rs12031614	0	2306152	T	C
1	rs2643908	0	2312395	C	T
1	rs2643901	0	2314319	T	C
1	rs115217673	0	2315032	A	G
1	rs2843128	0	2315680	A	G
1	rs903903	0	2319428	G	A
1	rs74366400	0	2321099	C	T
1	rs11804135	0	2324881	C	G
1	rs16825102	0	2325371	A	G
1	rs3736330	0	2327075	T	C
1	rs4648838	0	2329212	A	G
1	rs75262920	0	2331139	A	G
1	rs1129333	0	2335676	A	G
1	rs55746053	0	2337560	A	G
1	rs3795269	0	2338126	A	C
1	rs58827215	0	2338658	A	G
1	rs11590507	0	2351575	A	G
1	rs2494591	0	2352280	A	G
1	rs75236747	0	2353972	C	T
1	rs34574702	0	2354016	T	C
1	rs10797422	0	2355563	T	G
1	rs2494641	0	2362827	T	C
1	rs2494640	0	2363327	G	C
1	rs4648843	0	2366316	T	C
1	rs7517795	0	2373987	T	G
1	rs74943598	0	2376046	A	G
1	rs942820	0	2379705	G	A
1	rs12406368	0	2380384	T	C
1	rs942819	0	2383374	T	C
1	rs12742224	0	2387913	G	A
1	rs2477686	0	2392648	C	G
1	rs2494634	0	2396755	T	C
1	rs1998759	0	2397174	A	G
1	rs11588930	0	2408834	A	G
1	rs12049628	0	2409276	A	G
1	rs117704179	0	2410698	A	G
1	rs41315664	0	2411245	A	G
1	rs200040569	0	2411376	A	G
1	rs114856389	0	2415545	T	C
1	rs4648639	0	2416357	G	A
1	rs140711939	0	2420233	T	G
1	rs12409875	0	2424765	A	G
1	rs2494620	0	2441358	C	T
1	rs76591030	0	2444953	T	C
1	rs2494610	0	2445576	T	C
1	rs2985862	0	2452569	T	C
1	rs10910086	0	2455633	G	C
1	rs12131236	0	2455862	T	C
1	rs3122922	0	2456203	A	G
1	rs2477716	0	2467670	G	A
1	rs3001341	0	2469512	A	G
1	rs115568561	0	2474313	G	C
1	rs4870	0	2488153	G	A
1	rs2257763	0	2490898	A	C
1	rs2234167	0	2494330	A	G
1	rs72644674	0	2512456	T	C
1	rs734999	0	2513216	T	C
1	rs10910097	0	2521430	T	C
1	rs149776280	0	2524128	G	A
1	rs114330159	0	2526336	T	C
1	rs3748816	0	2526746	G	A
1	rs34571135	0	2529283	A	G
1	rs114996135	0	2534122	T	C
1	rs150660153	0	2535397	G	C
1	rs4074787	0	2537072	T	C
1	rs10797440	0	2541269	G	A
1	rs77466304	0	2546089	T	C
1	rs75596555	0	2546593	A	G
1	rs115594597	0	2546808	C	T
1	rs3890745	0	2553624	C	T
1	rs55649610	0	2565327	T	G
1	rs117565304	0	2575533	T	G
1	rs114117211	0	2575811	A	G
1	rs6604989	0	2576455	T	C
1	rs114858168	0	2704698	T	C
1	rs4648356	0	2709164	A	C
1	rs12044475	0	2709392	A	G
1	rs10909851	0	2714157	C	T
1	rs76031446	0	2718025	T	C
1	rs72646048	0	2723193	T	G
1	rs57917493	0	2729038	T	C
1	rs56820613	0	2735418	G	A
1	Affx-8453555	0	2735973	G	T
1	rs6679232	0	2739972	G	A
1	rs116344153	0	2744237	A	G
1	rs116076619	0	2745338	A	C
1	rs72646050	0	2747472	A	G
1	rs34583461	0	2753227	C	A
1	rs6680471	0	2754512	T	C
1	rs35401657	0	2757702	A	G
1	rs61763660	0	2762910	C	T
1	rs12083883	0	2764999	A	G
1	rs7529000	0	2774053	G	A
1	rs12567869	0	2774381	A	G
1	rs897619	0	2776777	C	T
1	rs114800103	0	2778059	T	C
1	rs116265045	0	2781267	A	G
1	rs10737194	0	2783309	C	T
1	rs10797342	0	2797856	C	T
1	rs114982359	0	2798986	G	A
1	rs79327914	0	2800573	T	C
1	rs78592587	0	2801976	A	G
1	rs72629424	0	2802562	A	G
1	rs2925494	0	2805028	T	C
1	rs10909827	0	2805896	T	C
1	rs10797358	0	2808749	G	A
1	rs115267687	0	2811402	C	A
1	rs71632399	0	2811660	T	C
1	rs2842910	0	2817421	C	T
1	rs78124468	0	2821127	T	G
1	rs12035436	0	2823459	T	G
1	rs17384422	0	2824171	A	G
1	rs188539852	0	2824878	T	C
1	rs1869970	0	2829551	G	A
1	rs4648435	0	2840701	G	A
1	rs10752731	0	2844401	T	C
1	rs10797368	0	2852707	T	C
1	rs79561271	0	2859668	A	G
1	rs2842909	0	2859724	T	C
1	rs58636688	0	2861840	A	G
1	rs115541492	0	2864630	T	G
1	rs141625056	0	2874312	T	C
1	rs114940840	0	2878541	T	C
1	rs6659552	0	2879460	C	G
1	rs12728758	0	2879739	A	G
1	rs2993505	0	2882653	G	A
1	rs2842925	0	2886356	A	G
1	rs72853379	0	2886903	A	G
1	rs12044030	0	2889577	C	T
1	rs12731464	0	2895865	G	A
1	rs112563471	0	2898199	T	C
1	rs11586705	0	2899603	T	G
1	rs1572657	0	2902128	C	T
1	rs79598682	0	2903725	C	T
1	rs34083170	0	2904703	C	G
1	rs12023273	0	2915334	C	T
1	rs10797377	0	2922744	A	G
1	rs6685625	0	2927624	C	T
1	rs116142632	0	2935032	T	G
1	rs35806103	0	2938569	T	C
1	rs72629486	0	2938924	G	T
1	rs3795263	0	2938989	A	G
1	rs78841195	0	2952404	G	A
1	rs12409277	0	2957600	C	T
1	rs12724379	0	2958856	A	C
1	rs115843581	0	2970621	A	G
1	rs72856468	0	2971173	T	C
1	rs1125017	0	2974742	C	A
1	rs2376821	0	2974852	T	C
1	rs76425763	0	2975328	A	G
1	rs12563622	0	2980793	C	T
1	rs12562250	0	2980834	A	G
1	rs1006907	0	2981499	C	A
1	rs2297828	0	2983963	A	G
1	rs4648451	0	2994717	A	C
1	rs7515436	0	2995449	G	A
1	rs760568	0	3000441	A	G
1	rs2742681	0	3001848	T	G
1	rs55932943	0	3006627	T	C
1	rs4648361	0	3010327	A	G
1	rs2376813	0	3014693	G	A
1	rs12132760	0	3017751	T	C
1	rs12740402	0	3019520	A	C
1	rs2993500	0	3024705	T	C
1	rs77093975	0	3036320	T	C
1	rs2742672	0	3038623	G	A
1	rs77009640	0	3041632	C	A
1	rs2817179	0	3047742	T	C
1	rs10909883	0	3050497	G	A
1	rs12724921	0	3051350	A	T
1	rs2235176	0	3054106	C	T
1	rs35877876	0	3054489	T	C
1	rs116593856	0	3055171	A	G
1	rs78369601	0	3055747	C	G
1	rs35965914	0	3057561	G	T
1	rs7538096	0	3057661	C	T
1	Affx-8827737	0	3058249	G	A
1	rs2817184	0	3058370	G	A
1	rs115692019	0	3058662	A	G
1	rs12120940	0	3059067	A	G
1	rs12722983	0	3061413	T	G
1	rs2651909	0	3061655	A	G
1	rs2651910	0	3062495	A	G
1	rs2817186	0	3062565	C	T
1	rs2817187	0	3062875	T	G
1	rs207199	0	3076857	G	T
1	rs2651901	0	3078956	G	A
1	rs79135020	0	3080498	T	C
1	rs2651899	0	3083712	C	T
1	rs2817128	0	3088943	T	C
1	rs71634325	0	3089550	T	C
1	rs17390062	0	3089849	C	T
1	rs78113663	0	3093944	A	G
1	rs74874070	0	3094293	G	C
1	rs2817132	0	3096478	T	C
1	rs72846849	0	3099635	T	C
1	rs1553287	0	3101277	A	G
1	rs187194973	0	3102751	A	G
1	rs78466523	0	3103786	A	C
1	rs10752733	0	3104630	A	G
1	rs116525159	0	3104972	A	G
1	rs2651914	0	3108416	T	G
1	rs114482973	0	3108444	A	G
1	rs7539775	0	3109151	G	A
1	rs2651912	0	3110735	T	C
1	rs10909897	0	3115232	G	A
1	rs950449	0	3115721	C	G
1	rs114739825	0	3115813	A	G
1	rs2651922	0	3117388	T	C
1	rs12095716	0	3117678	C	G
1	rs74048307	0	3117805	A	G
1	rs55994066	0	3118301	T	G
1	rs4308918	0	3119729	A	G
1	rs10909899	0	3120408	T	G
1	rs3753758	0	3127538	A	G
1	rs12072073	0	3130016	C	T
1	rs77388252	0	3130362	T	C
1	rs12403684	0	3136733	A	G
1	rs114274969	0	3138105	A	G
1	rs4648458	0	3140990	T	C
1	rs10909902	0	3141167	A	G
1	rs2651888	0	3143384	T	G
1	rs114820997	0	3144474	C	A
1	rs2817155	0	3146558	A	G
1	rs10797384	0	3147825	G	A
1	rs905130	0	3148292	G	A
1	rs77301359	0	3148554	T	C
1	rs7515772	0	3151095	T	G
1	rs115462968	0	3151810	A	G
1	rs4648373	0	3154621	T	C
1	rs905138	0	3157614	T	G
1	rs72632108	0	3158951	T	C
1	rs115939244	0	3165628	G	A
1	rs74050806	0	3165723	T	C
1	rs10797386	0	3168280	A	G
1	rs12140190	0	3168338	A	G
1	rs12143201	0	3168462	C	T
1	rs17398063	0	3172702	A	G
1	rs114489617	0	3178156	T	C
1	rs2455099	0	3181415	A	G
1	rs2455119	0	3184855	T	G
1	rs16823027	0	3196680	A	G
1	rs16823802	0	3199217	T	C
1	rs116194159	0	3201127	A	G
1	rs111756326	0	3203275	G	A
1	rs61759192	0	3205956	A	G
1	rs2500297	0	3208042	T	C
1	rs12757342	0	3208830	G	T
1	rs12405511	0	3209226	T	C
1	rs4648468	0	3210950	A	G
1	rs115611297	0	3212375	G	A
1	rs116356993	0	3212881	T	C
1	rs2455144	0	3214732	A	G
1	rs6670328	0	3219950	G	A
1	rs115783718	0	3221580	A	G
1	rs4648473	0	3223764	A	G
1	rs114496206	0	3227975	A	G
1	rs12409315	0	3229258	G	A
1	rs78393086	0	3233775	T	C
1	rs79749978	0	3234448	C	T
1	rs114483317	0	3236844	A	G
1	rs12047667	0	3239992	T	C
1	rs10909931	0	3247033	A	G
1	rs115643284	0	3247143	A	G
1	rs2483275	0	3249242	T	C
1	rs4648478	0	3252007	T	C
1	rs2483278	0	3252104	C	T
1	rs77188861	0	3254039	A	G
1	rs16824328	0	3254100	G	C
1	rs72632195	0	3255774	A	G
1	rs4648380	0	3261925	A	G
1	rs2483289	0	3264190	A	C
1	rs12076855	0	3269710	C	A
1	rs2483256	0	3269828	G	A
1	rs7547842	0	3271969	A	G
1	rs946760	0	3272755	A	G
1	rs946759	0	3272825	C	A
1	rs75477577	0	3273930	A	G
1	rs2483271	0	3276002	T	C
1	rs2500280	0	3276740	G	C
1	rs17395449	0	3278151	T	C
1	rs6658356	0	3280253	A	G
1	rs115938161	0	3282585	G	C
1	rs4648485	0	3283528	A	G
1	rs75241354	0	3284146	T	C
1	rs6424073	0	3285628	A	G
1	rs114079022	0	3287263	A	C
1	rs6688949	0	3289607	C	T
1	rs2493310	0	3294422	G	A
1	rs12085231	0	3297638	A	C
1	rs55820137	0	3300278	A	G
1	rs117381898	0	3301586	A	G
1	rs78743764	0	3301962	A	C
1	rs10492939	0	3302871	A	G
1	rs2245703	0	3303446	C	T
1	rs6666433	0	3303633	A	G
1	rs871822	0	3312914	G	T
1	rs5024246	0	3318714	A	G
1	rs113511153	0	3320600	A	G
1	rs2493304	0	3323477	G	A
1	rs72633329	0	3324667	C	A
1	rs2483225	0	3325037	T	C
1	rs870124	0	3328358	T	C
1	rs2493292	0	3328659	T	C
1	rs112206206	0	3330192	T	C
1	rs76856821	0	3330287	A	C
1	rs2493288	0	3330884	A	G
1	rs79971748	0	3339093	C	T
1	rs10492937	0	3339339	A	C
1	rs2483235	0	3340759	A	G
1	rs2483236	0	3341540	C	T
1	rs2244013	0	3342530	A	G
1	rs870171	0	3342804	T	G
1	rs2483239	0	3344215	G	A
1	rs61759212	0	3344476	G	A
1	rs2493277	0	3346348	G	C
1	rs199972068	0	3348629	T	A
1	rs2493272	0	3349513	C	T
1	rs75978000	0	3349775	T	C
1	rs1537402	0	3352579	T	C
1	Affx-9259572	0	3353949	A	G
1	rs80306463	0	3354772	T	C
1	rs9424295	0	3360036	C	A
1	rs79456262	0	3360343	T	G
1	rs867814	0	3362256	C	T
1	rs11808779	0	3364487	T	C
1	rs2487681	0	3377343	C	T
1	rs2185639	0	3389727	C	T
1	rs41315284	0	3389757	G	A
1	rs56309807	0	3397062	A	G
1	rs2821042	0	3404201	A	G
1	rs2821041	0	3404227	T	C
1	rs2821039	0	3407007	A	G
1	rs116356157	0	3407999	T	C
1	rs61746168	0	3410581	A	G
1	rs61742508	0	3410644	G	A
1	rs113192826	0	3410935	A	G
1	rs12075570	0	3410973	T	C
1	rs56175625	0	3412254	A	G
1	rs199684134	0	3413612	C	G
1	rs202076079	0	3416227	T	C
1	rs61742846	0	3417211	A	G
1	rs200407453	0	3417218	T	C
1	rs6669870	0	3421586	T	C
1	rs947345	0	3424388	A	G
1	rs41315296	0	3424508	A	G
1	rs201703264	0	3428144	T	C
1	rs11585362	0	3428608	A	G
1	rs2794363	0	3436880	A	G
1	rs11587384	0	3438193	A	G
1	rs78046265	0	3438505	A	G
1	rs41307039	0	3440753	A	G
1	rs10797399	0	3440824	A	G
1	rs115852179	0	3441702	T	C
1	rs114476348	0	3443288	T	C
1	rs67181577	0	3443408	G	C
1	rs34724272	0	3444032	A	G
1	rs2794324	0	3452368	C	G
1	rs9970944	0	3454592	T	G
1	rs12562983	0	3457311	T	C
1	rs34673906	0	3457419	A	G
1	rs77282509	0	3457897	T	C
1	rs61762173	0	3459867	G	A
1	rs79336837	0	3464917	T	C
1	rs869697	0	3466713	A	G
1	rs72853563	0	3466895	T	C
1	rs7533321	0	3468150	A	G
1	rs7520098	0	3472952	C	T
1	rs57692280	0	3473155	C	G
1	rs9628616	0	3473345	T	C
1	rs75995598	0	3485108	T	C
1	rs11586018	0	3486123	G	A
1	rs883106	0	3486471	G	A
1	rs79568147	0	3487304	A	G
1	rs4431782	0	3491107	C	T
1	rs10909973	0	3495672	A	G
1	rs114165793	0	3498535	C	A
1	rs2821046	0	3498740	T	C
1	rs10909976	0	3499150	T	C
1	rs115264380	0	3500750	C	T
1	rs116480439	0	3504072	A	G
1	rs2794320	0	3506497	A	G
1	rs6697749	0	3510633	A	C
1	rs74469838	0	3511431	T	C
1	rs7513275	0	3511934	G	A
1	rs60835757	0	3512338	A	G
1	rs2821025	0	3512516	T	C
1	rs4648528	0	3517279	C	T
1	rs60957843	0	3518488	A	G
1	rs12024499	0	3519434	A	G
1	rs114787883	0	3526273	G	A
1	rs12121341	0	3526390	A	G
1	rs78000706	0	3526417	A	G
1	rs4648530	0	3530591	G	A
1	rs12734949	0	3533419	A	G
1	rs55728961	0	3533564	A	C
1	rs10797405	0	3535678	G	A
1	rs113372719	0	3538161	A	G
1	rs115139039	0	3539460	T	C
1	rs10909990	0	3539481	A	G
1	rs12128132	0	3539603	A	C
1	rs151278945	0	3544083	T	C
1	rs2821007	0	3546935	A	G
1	rs2760320	0	3548832	C	G
1	rs77144466	0	3552607	A	G
1	rs12038064	0	3555672	T	C
1	rs34461044	0	3557922	G	C
1	rs3765689	0	3559482	G	A
1	rs79763413	0	3562735	A	G
1	rs76161888	0	3563428	T	C
1	rs116307511	0	3567140	G	A
1	rs6697769	0	3570883	T	C
1	rs2368544	0	3574756	C	T
1	rs117634357	0	3574805	T	C
1	rs77569282	0	3575146	A	G
1	rs116035842	0	3575320	G	A
1	rs2208992	0	3575879	C	T
1	rs10910003	0	3575929	A	G
1	rs875233	0	3581127	C	T
1	rs78826500	0	3583209	A	G
1	rs74862930	0	3583440	C	A
1	rs6657895	0	3586700	A	G
1	rs3765696	0	3587505	C	T
1	rs12059505	0	3587538	A	G
1	rs56255778	0	3589971	A	C
1	rs116246270	0	3590640	A	G
1	rs72634669	0	3592518	A	C
1	rs76170056	0	3592598	A	C
1	rs1122723	0	3594105	G	A
1	rs3765705	0	3597017	A	G
1	rs3765714	0	3601654	A	G
1	rs3753206	0	3602340	A	G
1	rs12033056	0	3603036	C	T
1	rs114522823	0	3603650	T	C
1	rs1885871	0	3605282	A	G
1	rs78353993	0	3605508	A	G
1	rs78360892	0	3606481	T	C
1	rs3765730	0	3607520	A	G
1	rs1078687	0	3609045	G	A
1	rs10910013	0	3613770	T	C
1	rs78340412	0	3613820	C	T
1	rs4610947	0	3616975	A	C
1	rs2368539	0	3625876	G	A
1	rs9786961	0	3627666	A	G
1	rs6424089	0	3628663	A	G
1	rs3765761	0	3630476	T	C
1	rs6688320	0	3630630	G	T
1	rs3765769	0	3635630	C	T
1	rs2146658	0	3637613	T	G
1	rs1801174	0	3638674	C	T
1	rs1885865	0	3646291	G	A
1	rs6695978	0	3648345	A	G
1	rs113253012	0	3649608	G	A
1	rs12562437	0	3651031	T	C
1	rs1181868	0	3651126	G	T
1	rs3737589	0	3662845	G	A
1	rs3737591	0	3663128	A	G
1	rs72637008	0	3664552	A	G
1	rs41315312	0	3669172	T	C
1	rs10910021	0	3669205	G	C
1	rs76597070	0	3669356	A	G
1	rs150888098	0	3670712	A	G
1	rs116115802	0	3671168	G	C
1	rs1181888	0	3671791	G	A
1	rs75920155	0	3672992	A	C
1	rs12131045	0	3675959	G	T
1	rs41303855	0	3677854	T	C
1	rs1181883	0	3677933	C	T
1	rs78231122	0	3678128	A	G
1	rs144028564	0	3680345	T	C
1	rs12081256	0	3680667	T	C
1	Affx-89021359	0	3680831	A	G
1	Affx-89014433	0	3680854	T	C
1	Affx-89025380	0	3680990	T	C
1	rs6669358	0	3681063	G	A
1	rs187446758	0	3681328	A	G
1	rs1181876	0	3681681	A	G
1	rs1181874	0	3682070	C	A
1	Affx-52347858	0	3683083	T	TTC
1	rs144089943	0	3683159	C	A
1	rs2275837	0	3686318	A	G
1	Affx-80267179	0	3688031	C	CT
1	Affx-80267180	0	3691997	A	AGTCAGCCTAGGGGCTGT
1	rs2282455	0	3692240	C	T
1	rs77799767	0	3694362	T	C
1	rs11547616	0	3696925	T	C
1	rs17411356	0	3697035	G	A
1	rs8520	0	3697137	T	G
1	rs11547615	0	3697663	T	C
1	rs12563491	0	3700216	T	C
1	rs2253143	0	3703710	A	G
1	rs116528445	0	3703903	T	C
1	rs6667255	0	3711689	C	T
1	rs7535775	0	3719057	G	A
1	rs142886325	0	3724827	A	C
1	rs77454585	0	3738018	T	C
1	rs116831330	0	3738762	C	G
1	rs9424310	0	3744084	A	G
1	rs34839626	0	3745015	G	T
1	rs2275831	0	3745924	A	G
1	rs148465057	0	3746432	A	G
1	rs17403773	0	3746710	T	C
1	rs2275824	0	3753136	T	A
1	rs145728798	0	3753207	C	T
1	rs115065436	0	3759760	A	C
1	rs12145992	0	3760309	A	G
1	rs77488694	0	3760672	G	A
1	rs77163906	0	3763768	A	G
1	rs115633700	0	3765758	T	C
1	rs78110949	0	3769760	A	G
1	rs11578581	0	3770642	A	G
1	rs4582731	0	3770736	C	T
1	rs10909803	0	3770800	A	G
1	rs35946672	0	3772460	C	T
1	rs4393098	0	3779680	C	T
1	rs10909810	0	3783278	A	C
1	rs75683196	0	3783880	T	C
1	rs72848464	0	3784276	A	G
1	rs12738235	0	3786245	A	G
1	rs150541762	0	3789061	C	T
1	rs66849805	0	3789814	C	A
1	rs35371895	0	3790001	T	C
1	rs6670589	0	3793240	C	T
1	rs79347033	0	3793729	T	C
1	rs189257248	0	3796237	G	A
1	rs12071660	0	3796542	G	A
1	rs116294018	0	3797919	C	T
1	rs114196787	0	3801611	C	T
1	rs9786975	0	3802900	A	G
1	rs12136187	0	3803701	A	C
1	rs7530189	0	3805098	T	C
1	rs145371506	0	3807312	T	C
1	rs41315256	0	3807359	T	C
1	rs4131373	0	3807388	A	G
1	rs111405753	0	3807590	T	C
1	rs4274008	0	3807593	G	C
1	rs12082157	0	3811810	C	T
1	rs45555931	0	3811848	T	C
1	rs6658198	0	3814742	T	C
1	rs115427760	0	3815578	T	C
1	rs78729430	0	3815680	A	G
1	rs28623548	0	3817390	T	C
1	rs11589102	0	3821782	A	G
1	rs76419011	0	3823804	T	C
1	rs78783957	0	3824656	T	C
1	rs34803434	0	3831556	A	G
1	rs61770388	0	3833321	C	T
1	rs66859195	0	3835429	C	T
1	rs35265992	0	3840645	G	A
1	rs36022479	0	3840709	T	C
1	rs80309618	0	3995644	T	C
1	rs61770398	0	3995906	C	T
1	rs34345080	0	3996246	T	C
1	rs6695346	0	3996946	G	A
1	rs28438555	0	4002600	C	T
1	rs61770400	0	4002820	T	C
1	Affx-35302402	0	4003054	G	T
1	rs7518198	0	4004263	A	G
1	rs116446811	0	4005256	A	G
1	rs7513058	0	4005718	G	A
1	rs7551771	0	4006788	T	C
1	rs10737395	0	4007558	A	C
1	rs115343855	0	4008061	T	G
1	rs10915358	0	4008337	T	G
1	rs4654480	0	4009793	T	C
1	rs4654482	0	4010743	G	A
1	rs6426385	0	4010889	C	T
1	rs74050439	0	4012010	A	G
1	rs10915433	0	4014091	C	T
1	rs6681347	0	4015382	C	T
1	rs7522140	0	4017137	C	T
1	rs115402422	0	4018038	G	A
1	rs6426393	0	4019237	C	T
1	rs11578019	0	4024256	T	C
1	rs7417834	0	4026838	A	C
1	rs12756428	0	4027455	A	G
1	rs113440534	0	4028350	G	T
1	rs78497699	0	4029766	A	G
1	rs58856511	0	4031644	G	C
1	rs57147548	0	4032762	T	C
1	rs10753379	0	4041478	A	G
1	rs11584108	0	4046629	A	G
1	rs4654543	0	4047277	T	C
1	rs10449244	0	4047619	A	C
1	rs12038964	0	4053435	C	T
1	rs7413578	0	4056356	G	A
1	rs12045781	0	4061608	A	G
1	rs58822993	0	4062279	T	C
1	rs72629511	0	4062432	T	C
1	rs4654448	0	4062843	A	C
1	rs10915570	0	4064104	C	T
1	rs12091143	0	4065032	C	T
1	rs55866108	0	4068246	G	A
1	rs34994381	0	4070395	A	G
1	rs74812776	0	4079944	T	C
1	rs10799261	0	4082367	C	T
1	rs34649702	0	4088766	C	A
1	rs4328052	0	4092563	C	T
1	rs12409038	0	4095750	G	C
1	rs76179027	0	4104410	G	A
1	rs10915323	0	4106987	A	G
1	rs115563135	0	4107238	T	C
1	rs4654402	0	4108282	T	C
1	rs60034634	0	4109399	A	G
1	rs12749761	0	4111187	A	G
1	rs74827518	0	4112750	T	C
1	rs35953644	0	4114901	T	C
1	rs3856168	0	4116604	T	C
1	rs10915360	0	4117554	C	T
1	rs10915372	0	4120987	T	C
1	rs10799180	0	4122464	T	C
1	rs10915398	0	4128154	T	C
1	rs4391636	0	4130684	C	T
1	rs4405113	0	4131602	C	G
1	rs78227912	0	4133242	A	C
1	rs4639725	0	4139931	C	T
1	rs6657076	0	4141914	T	C
1	rs10915421	0	4145615	C	T
1	rs10915423	0	4146028	A	C
1	rs4481820	0	4152928	A	C
1	rs55938404	0	4153684	A	G
1	rs72629584	0	4156015	C	T
1	rs10915428	0	4158955	G	T
1	rs7523426	0	4160904	A	G
1	rs79928295	0	4162534	A	G
1	rs77591952	0	4162563	G	A
1	rs74049021	0	4166023	A	C
1	rs7548756	0	4170249	C	A
1	rs16840790	0	4173506	C	T
1	rs79256816	0	4173618	A	G
1	rs12081826	0	4175784	A	G
1	rs72629594	0	4175867	T	C
1	rs78557694	0	4177742	G	A
1	rs4654486	0	4177770	G	A
1	rs78231970	0	4178219	T	C
1	rs76524407	0	4178632	T	C
1	rs12040805	0	4180842	T	C
1	rs6426389	0	4186309	C	T
1	rs12083774	0	4187494	A	G
1	rs77586751	0	4191859	C	T
1	rs10915444	0	4195537	C	T
1	rs57352098	0	4199172	A	G
1	rs16840831	0	4200169	A	G
1	rs75359796	0	4200489	G	A
1	rs4609397	0	4216862	T	C
1	rs72631022	0	4217340	T	C
1	rs72851491	0	4218144	A	C
1	rs12402282	0	4218381	T	C
1	rs4654495	0	4222406	T	C
1	rs77595582	0	4222684	T	C
1	rs75291763	0	4231558	T	C
1	rs10915463	0	4232007	A	G
1	rs11580927	0	4232695	A	G
1	rs55641642	0	4238650	G	T
1	rs4654418	0	4239028	A	G
1	rs113485362	0	4262453	A	C
1	rs35122589	0	4268251	T	C
1	rs114049972	0	4270135	C	A
1	rs7553814	0	4271915	G	A
1	rs10915478	0	4276903	T	C
1	rs34834583	0	4277602	G	A
1	rs4654513	0	4278331	C	A
1	rs4654514	0	4278798	T	C
1	rs12116719	0	4279186	A	G
1	rs12120815	0	4283000	A	G
1	rs903540	0	4284659	T	C
1	rs1874268	0	4285971	G	A
1	rs71640915	0	4289935	T	C
1	rs6426406	0	4291262	T	C
1	rs76563015	0	4293138	G	C
1	rs4512614	0	4294000	G	A
1	rs7532225	0	4294267	C	G
1	rs11580697	0	4300158	T	C
1	rs114639772	0	4310858	A	G
1	rs16841032	0	4314360	C	T
1	rs966321	0	4315204	G	T
1	rs964716	0	4316688	A	G
1	rs16838501	0	4328952	A	G
1	rs12745470	0	4332476	A	C
1	rs10737407	0	4333505	T	C
1	rs74049149	0	4338412	C	A
1	rs1390136	0	4341843	T	C
1	rs2130621	0	4355468	G	A
1	rs7413845	0	4357576	C	T
1	rs115293227	0	4358906	T	C
1	rs513096	0	4361535	G	A
1	rs77897177	0	4362747	C	T
1	rs693734	0	4364226	C	T
1	rs2411742	0	4364422	A	C
1	rs1490413	0	4367323	A	G
1	rs1817914	0	4367922	T	C
1	rs2934983	0	4367980	G	A
1	rs4654523	0	4368216	T	C
1	rs34591111	0	4368745	A	G
1	rs1495239	0	4370074	T	C
1	rs351615	0	4370385	G	A
1	rs12073612	0	4370489	A	G
1	rs1495237	0	4372049	T	C
1	rs12408012	0	4379687	G	A
1	rs1874269	0	4380195	T	C
1	rs12408633	0	4380503	C	T
1	rs351600	0	4380973	A	G
1	rs2130618	0	4381016	C	G
1	rs351606	0	4384056	T	C
1	rs76498665	0	4395037	T	C
1	rs579387	0	4395812	C	A
1	rs1108771	0	4400538	A	G
1	rs556511	0	4406735	A	G
1	rs72631078	0	4409252	C	A
1	rs114295570	0	4411626	G	T
1	rs72631080	0	4414668	C	T
1	rs116821470	0	4419975	A	G
1	rs75704745	0	4423326	A	C
1	rs1845635	0	4441089	G	A
1	rs72632742	0	4452838	C	A
1	rs115174136	0	4455887	A	C
1	rs10915522	0	4456133	A	G
1	rs4654530	0	4457859	C	T
1	rs17451814	0	4463229	C	T
1	rs349410	0	4478039	C	A
1	rs10915531	0	4478139	G	A
1	rs79062302	0	4486932	A	G
1	rs12029910	0	4488779	G	A
1	rs10915534	0	4491445	T	C
1	rs1762813	0	4496329	C	T
1	rs56165728	0	4499521	T	C
1	rs705682	0	4503904	G	A
1	rs17419129	0	4504183	A	G
1	rs17453210	0	4508348	A	C
1	rs115601272	0	4510477	T	C
1	rs78295089	0	4512427	G	A
1	rs662036	0	4519189	C	T
1	rs12757108	0	4521519	G	A
1	rs72633529	0	4523324	A	G
1	rs664520	0	4523357	C	T
1	rs12146149	0	4534200	C	T
1	rs55653177	0	4534969	T	C
1	rs114186852	0	4539232	G	T
1	rs705690	0	4549380	G	A
1	rs12755079	0	4552693	T	C
1	rs75456065	0	4556256	A	G
1	rs4654439	0	4565380	G	A
1	rs34567044	0	4566418	G	A
1	rs12039814	0	4578754	C	T
1	rs55989806	0	4583448	C	A
1	rs553435	0	4597961	A	G
1	rs114427637	0	4605457	C	T
1	rs115548333	0	4607371	T	C
1	rs16839272	0	4610733	C	A
1	rs75575768	0	4613047	C	T
1	rs60988675	0	4624320	C	T
1	rs916405	0	4628741	G	A
1	rs74833106	0	4629443	C	T
1	rs116325392	0	4629608	T	C
1	rs241210	0	4633222	T	G
1	rs1541318	0	4634978	G	A
1	rs12741243	0	4636675	G	A
1	rs113995267	0	4641668	G	A
1	rs241225	0	4641742	G	A
1	rs2078573	0	4643432	C	A
1	rs12135678	0	4643482	C	T
1	rs2674014	0	4647646	C	T
1	rs2176113	0	4648825	T	C
1	rs164773	0	4651472	T	C
1	rs114519157	0	4653401	A	G
1	rs4654566	0	4657087	A	G
1	rs553691	0	4658816	C	T
1	rs116152849	0	4659903	A	G
1	rs537761	0	4662408	A	C
1	rs114723073	0	4666614	T	C
1	rs3896439	0	4668670	A	G
1	rs114548240	0	4673794	C	T
1	rs10915571	0	4674429	T	C
1	rs2411887	0	4677087	T	C
2	rs10172629	0	11944	T	C
2	rs75011129	0	29350	A	G
2	rs115772190	0	35015	T	G
2	rs78183430	0	36326	G	C
2	rs11900053	0	36787	T	C
2	rs11542478	0	38938	C	A
2	rs55864695	0	39555	T	C
2	rs201895172	0	45953	C	T
2	rs10188860	0	55237	C	T
2	rs55950583	0	55984	T	C
2	rs957298	0	63452	G	T
2	rs62116673	0	74483	T	C
2	rs74830186	0	82808	T	G
2	rs300791	0	83616	A	G
2	rs72772808	0	86338	A	G
2	rs59787758	0	101317	G	T
2	rs57057035	0	101388	G	A
2	rs300774	0	112496	A	C
2	rs876724	0	114974	T	C
2	rs300771	0	117241	G	A
2	rs78243577	0	122290	A	G
2	rs11684439	0	124557	A	G
2	rs114986725	0	125750	G	A
2	rs12623893	0	131700	G	T
2	rs77818233	0	140659	G	A
2	rs74858609	0	142218	A	G
2	rs78205610	0	149607	G	A
2	rs13003862	0	162658	A	G
2	rs113170946	0	175621	T	C
2	rs116107752	0	185399	T	C
2	rs75514283	0	185883	A	G
2	rs300699	0	186517	T	C
2	rs115477161	0	191196	A	G
2	rs12465066	0	193736	C	T
2	rs434818	0	200477	G	A
2	rs11693990	0	211069	A	G
2	rs76676933	0	211386	C	T
2	rs72772881	0	216679	G	A
2	rs2290911	0	224919	G	A
2	rs6742278	0	226999	G	A
2	rs17713396	0	227201	T	C
2	rs199653837	0	229986	C	T
2	rs300703	0	239416	C	T
2	rs62114506	0	242793	C	G
2	rs2952781	0	269819	T	C
2	rs11553746	0	272203	T	C
2	rs4452185	0	276346	C	T
2	rs77927634	0	277314	A	G
2	rs6548221	0	295255	A	G
2	rs76855837	0	297385	C	T
2	rs12467728	0	302324	A	G
2	rs72774523	0	304478	C	G
2	rs185942297	0	305038	C	T
2	rs12469649	0	305505	T	C
2	rs12475664	0	309097	A	C
2	rs80327953	0	313184	A	G
2	rs9309731	0	314414	A	G
2	rs4643574	0	315215	A	G
2	rs6704725	0	316842	G	C
2	rs34729976	0	321873	G	A
2	rs6711315	0	323401	A	G
2	rs2709557	0	336680	A	G
2	rs6754120	0	340363	G	A
2	rs72774555	0	340424	T	C
2	rs62116980	0	343421	A	G
2	rs6548227	0	345703	A	G
2	rs907301	0	349645	A	G
2	rs1858308	0	354241	G	T
2	rs7577828	0	357659	A	G
2	rs115961439	0	359900	G	A
2	rs72774575	0	364482	A	G
2	rs7564235	0	374483	C	A
2	rs74495980	0	375873	G	C
2	rs78646304	0	378157	T	C
2	rs80081926	0	381015	C	T
2	rs78299278	0	381870	A	G
2	rs114881205	0	381904	A	G
2	rs75366292	0	381998	G	A
2	rs78071089	0	386507	G	A
2	rs35367459	0	387968	A	G
2	rs187671824	0	391190	A	C
2	rs12475610	0	391781	T	C
2	rs75664785	0	391833	C	T
2	rs79841299	0	392873	T	C
2	rs76433480	0	395708	C	T
2	rs34149504	0	403033	C	G
2	rs62106251	0	406823	T	C
2	rs4639527	0	416815	G	A
2	rs74510918	0	416922	G	A
2	rs62106258	0	417167	C	T
2	rs56283102	0	419457	G	A
2	rs58443185	0	424155	G	C
2	rs35706769	0	434105	G	A
2	rs2902855	0	435991	G	T
2	rs2685230	0	437664	G	A
2	rs12986972	0	440937	A	C
2	rs72776406	0	444565	G	A
2	rs17041942	0	451832	G	A
2	rs2685257	0	453432	A	G
2	rs1511324	0	454860	A	G
2	rs62104180	0	466003	A	G
2	rs2685219	0	468658	C	A
2	rs4854311	0	474474	A	G
2	rs1543065	0	475836	A	G
2	rs2724863	0	477364	G	A
2	rs77927590	0	484882	T	C
2	rs2667216	0	485235	G	A
2	rs115545931	0	487238	C	T
2	rs2724873	0	490646	C	T
2	rs2724895	0	498442	T	C
2	rs56277218	0	499284	C	T
2	rs4854316	0	502023	T	C
2	rs72776473	0	502647	C	T
2	rs17041279	0	504767	C	T
2	rs12465676	0	510975	G	T
2	rs13006698	0	516565	T	G
2	rs79077217	0	518055	A	G
2	rs13406109	0	520542	C	T
2	rs79160708	0	521789	C	G
2	rs116445825	0	524886	A	G
2	rs56160374	0	549137	G	A
2	rs67076543	0	552227	C	T
2	rs2954998	0	553143	T	C
2	rs56046241	0	557624	A	G
2	rs12613435	0	566282	G	A
2	rs116759325	0	571068	A	C
2	rs77168657	0	573238	T	C
2	rs115132111	0	574801	A	G
2	rs66608632	0	580870	G	A
2	rs116376235	0	585232	T	C
2	rs10779978	0	591113	G	A
2	rs2724912	0	593301	A	G
2	rs2685241	0	594202	C	T
2	rs28627463	0	595039	T	C
2	rs66663409	0	596888	A	G
2	rs12999227	0	597382	T	C
2	rs72778227	0	598093	A	G
2	rs4854326	0	603088	G	A
2	rs1320340	0	603883	G	T
2	rs186019316	0	611740	A	G
2	rs2947411	0	614168	A	G
2	rs6709992	0	614998	A	G
2	rs7560005	0	618361	G	A
2	rs115124376	0	620455	T	C
2	rs2867125	0	622827	T	C
2	rs11688330	0	623470	C	T
2	rs114330003	0	625012	T	C
2	rs11127485	0	632028	C	T
2	rs76686977	0	633040	T	C
2	rs6548238	0	634905	T	C
2	rs13393304	0	637830	A	G
2	rs7561317	0	644953	A	G
2	rs76805170	0	646780	A	G
2	rs114440066	0	648929	A	G
2	rs56222640	0	654171	G	A
2	rs62103589	0	660524	G	A
2	rs2867119	0	662275	A	G
2	rs12999373	0	663483	A	G
2	rs76847828	0	666466	G	A
2	rs77005891	0	669801	C	T
2	rs10168696	0	672496	C	T
2	rs192923284	0	672740	A	C
2	rs58078949	0	672976	G	A
2	rs3210390	0	677295	T	C
2	rs61080649	0	684057	G	A
2	rs75275918	0	688856	A	G
2	rs9678953	0	694759	A	G
2	rs77160615	0	697600	C	G
2	rs6707477	0	705636	C	A
2	rs114064458	0	708876	C	A
2	rs4854272	0	709119	G	A
2	rs72760962	0	710284	C	T
2	rs75127636	0	714243	G	A
2	rs79040397	0	715112	G	A
2	rs13020943	0	716134	C	A
2	rs4854274	0	727259	C	A
2	rs13428401	0	733534	C	A
2	rs113239513	0	735964	G	C
2	rs55732608	0	737420	T	C
2	rs4854367	0	746192	A	G
2	rs114644633	0	755562	G	A
2	rs73143742	0	760814	A	G
2	rs60367761	0	766414	C	T
2	rs80026772	0	773005	G	A
2	rs4369894	0	775839	G	A
2	rs55740571	0	776477	C	A
2	rs11681952	0	779845	A	G
2	rs12470089	0	780358	C	T
2	rs72762904	0	786476	A	G
2	rs113467216	0	786583	G	A
2	rs75409945	0	787581	T	C
2	rs34416867	0	794993	T	C
2	rs115868610	0	795087	T	C
2	rs34410362	0	799347	C	A
2	rs79215726	0	806385	A	G
2	rs6714049	0	807274	C	T
2	rs12473846	0	808548	C	T
2	rs6731129	0	810492	C	G
2	rs11127517	0	813570	G	A
2	rs12467306	0	820721	C	T
2	rs72762919	0	820799	T	C
2	rs114648862	0	826886	A	G
2	rs55993378	0	830736	C	T
2	rs12714424	0	832145	C	T
2	rs74692939	0	836787	T	C
2	rs6744300	0	838631	A	G
2	rs12468213	0	838751	C	T
2	rs111881953	0	847189	G	C
2	rs4484060	0	850015	A	G
2	rs55739234	0	854909	G	A
2	rs61151411	0	854963	C	A
2	rs7582612	0	857941	T	C
2	rs35506104	0	858262	T	C
2	rs4444567	0	860463	C	A
2	rs4992455	0	861802	T	C
2	rs11893416	0	878240	T	C
2	rs6709435	0	879198	A	G
2	rs77822585	0	883107	C	T
2	rs7421139	0	884441	C	T
2	rs28444863	0	886669	A	G
2	rs56134542	0	888221	C	A
2	rs6548277	0	889830	C	A
2	rs4510257	0	899769	G	A
2	rs11676549	0	901363	C	T
2	rs6754864	0	906432	G	A
2	rs4854431	0	914564	G	A
2	rs4428039	0	922072	T	C
2	rs13023935	0	925683	A	G
2	rs75898811	0	926444	G	A
2	rs115576374	0	926539	A	C
2	rs13415548	0	929491	A	G
2	rs62105673	0	929925	T	C
2	rs6548282	0	938523	A	G
2	rs6709265	0	944751	C	T
2	rs75411887	0	944926	A	G
2	rs13411564	0	958192	G	A
2	rs7605413	0	972083	C	T
2	rs61246823	0	972361	G	A
2	rs28393260	0	972978	G	A
2	rs77341701	0	974250	G	A
2	rs4971354	0	986364	A	G
2	rs12471575	0	987397	A	G
2	rs4464315	0	992661	C	T
2	rs74523648	0	993680	T	G
2	rs11679992	0	998864	C	T
2	rs35996237	0	1000127	T	C
2	rs73908656	0	1015264	G	A
2	rs13412413	0	1017670	G	A
2	rs75562988	0	1025227	T	C
2	rs7593875	0	1028034	A	G
2	rs12714387	0	1032444	T	C
2	rs114594490	0	1037103	G	A
2	rs75909235	0	1038494	A	G
2	rs4488692	0	1044617	G	A
2	rs111915240	0	1045595	T	C
2	rs6717150	0	1051416	A	C
2	rs11901776	0	1056821	G	A
2	rs112401666	0	1064303	T	C
2	rs4586665	0	1069949	C	T
2	rs13020106	0	1070782	T	C
2	rs4390800	0	1073543	C	T
2	rs142024310	0	1079280	C	A
2	rs77060677	0	1080628	A	G
2	rs113980024	0	1085358	T	C
2	rs114092141	0	1088579	C	G
2	rs11686452	0	1091787	T	C
2	rs11127459	0	1091831	A	G
2	rs6729178	0	1093616	T	C
2	rs62107375	0	1095490	A	G
2	rs4366936	0	1097714	T	C
2	rs13389243	0	1099654	T	C
2	rs72764972	0	1100510	G	C
2	rs7587905	0	1119127	A	G
2	rs10707641	0	1124133	T	TC
2	rs6736725	0	1127317	A	G
2	rs28463827	0	1132622	C	A
2	rs28665529	0	1139836	A	G
2	rs28863566	0	1141097	T	C
2	rs4998210	0	1143435	A	G
2	rs117582347	0	1144658	A	G
2	rs4246572	0	1147224	T	C
2	rs62105995	0	1147380	T	G
2	rs34457673	0	1149564	C	T
2	rs28702399	0	1156084	A	G
2	rs28505970	0	1168781	A	C
2	rs80053773	0	1170483	G	T
2	rs76004237	0	1170738	A	G
2	rs28461183	0	1177357	A	G
2	rs4519560	0	1180060	G	A
2	rs67412276	0	1182230	A	C
2	rs7571264	0	1186413	T	C
2	rs114879173	0	1188313	T	C
2	rs62107163	0	1189074	A	G
2	rs28607514	0	1199831	G	A
2	rs6707191	0	1203542	C	T
2	rs6751090	0	1204796	T	C
2	rs190210611	0	1204808	T	C
2	rs77893886	0	1215470	C	T
2	rs76208709	0	1216186	T	C
2	rs60581271	0	1216841	C	T
2	rs10192365	0	1231315	G	A
2	rs74839690	0	1233954	C	T
2	rs57807768	0	1242280	T	G
2	rs28601897	0	1245198	G	A
2	rs28753814	0	1249362	G	A
2	rs9330336	0	1261446	T	C
2	rs62108065	0	1265481	G	T
2	rs13023962	0	1271230	G	A
2	rs115957181	0	1271452	C	G
2	rs34558345	0	1282995	T	C
2	rs66902281	0	1284445	T	C
2	rs77889554	0	1286029	T	C
2	rs72770658	0	1291552	G	A
2	rs114135448	0	1296793	C	T
2	rs114044964	0	1306594	G	A
2	rs34775793	0	1313828	C	A
2	rs4641984	0	1314780	T	C
2	rs13383827	0	1314977	A	G
2	rs13011951	0	1318413	G	A
2	rs4927635	0	1320143	C	T
2	rs114766366	0	1326700	T	C
2	rs34404330	0	1333861	A	C
2	rs55949772	0	1335858	T	C
2	rs77612252	0	1344733	C	T
2	rs79796054	0	1355133	C	A
2	rs4927599	0	1358708	A	T
2	rs13406022	0	1361311	T	G
2	rs9677878	0	1361922	A	C
2	rs4624432	0	1364897	T	C
2	rs4629199	0	1367630	T	C
2	rs72772302	0	1370909	G	A
2	rs10209321	0	1373760	A	G
2	rs13423589	0	1377042	T	G
2	rs9753098	0	1377743	G	C
2	rs79851893	0	1379427	A	G
2	rs116131630	0	1381884	G	T
2	rs877153	0	1385589	G	A
2	rs1514681	0	1397044	C	T
2	rs115017425	0	1401137	C	T
2	rs938326	0	1401781	C	T
2	rs56283137	0	1405809	A	C
2	rs1546588	0	1407078	T	C
2	rs11211645	0	1412581	G	A
2	Affx-17999841	0	1418192	G	C
2	rs28909989	0	1418210	A	G
2	rs2361767	0	1422223	G	A
2	rs10206727	0	1424431	A	C
2	rs28910011	0	1425594	T	C
2	rs78227993	0	1433035	T	C
2	rs1514687	0	1437988	T	G
2	rs28909389	0	1440973	C	T
2	rs114986775	0	1444194	T	C
2	rs73170229	0	1445319	C	T
2	rs9326172	0	1446072	A	G
2	rs10204515	0	1451697	C	T
2	rs114397371	0	1452112	T	C
2	rs2885361	0	1454641	G	A
2	rs28909395	0	1455139	A	G
2	rs10170919	0	1455950	T	G
2	rs2070882	0	1458001	T	C
2	rs28909415	0	1458536	G	C
2	rs75100542	0	1458955	C	T
2	rs4927611	0	1460004	T	G
2	rs115236265	0	1461564	C	T
2	rs112924434	0	1461648	T	C
2	rs13394978	0	1463290	G	A
2	rs6723319	0	1467210	G	A
2	rs12471358	0	1473758	T	C
2	rs11211654	0	1474131	A	G
2	rs13431646	0	1476213	T	C
2	rs28910598	0	1481355	A	G
2	rs2175978	0	1481707	A	C
2	rs62107964	0	1484199	T	C
2	rs79171266	0	1487221	C	T
2	rs13413321	0	1493604	T	G
2	rs79259951	0	1495529	C	A
2	rs77496745	0	1497191	A	G
2	rs3755555	0	1499167	A	G
2	rs58501447	0	1514258	A	G
2	rs13405352	0	1518726	T	C
2	rs1126799	0	1520676	T	C
2	rs4278970	0	1522180	A	C
2	rs28913035	0	1523626	T	C
2	rs62107991	0	1524906	T	C
2	rs72776256	0	1529595	A	C
2	rs13391992	0	1542153	A	G
2	rs138289170	0	1544464	T	C
2	rs150762359	0	1544542	A	G
2	rs1042589	0	1546327	G	C
2	rs6705087	0	1550309	T	C
2	rs11686775	0	1550463	T	C
2	rs114609132	0	1551467	G	A
2	rs74536620	0	1551582	C	A
2	rs6752167	0	1554065	G	A
2	rs78947282	0	1554399	T	C
2	rs6708604	0	1556887	T	C
2	rs11901028	0	1557972	G	A
2	rs77605464	0	1571174	A	C
2	rs72778008	0	1573182	G	T
2	rs79148904	0	1574631	C	T
2	rs77971115	0	1574910	G	T
2	rs55833866	0	1577913	G	A
2	rs79201384	0	1578238	A	C
2	rs185893822	0	1588910	C	T
2	rs72778027	0	1590362	A	G
2	rs114389557	0	1594167	A	G
2	rs62114588	0	1595548	T	C
2	rs73180660	0	1596240	G	C
2	rs73913824	0	1596452	A	G
2	rs73180663	0	1596997	T	C
2	rs34332490	0	1598686	T	C
2	rs62114610	0	1607351	T	C
2	rs72763516	0	1609185	A	C
2	rs73168452	0	1610457	G	A
2	rs66479607	0	1617786	G	A
2	rs62114655	0	1618370	A	G
2	rs72763527	0	1618735	C	T
2	rs74572395	0	1619034	G	C
2	rs55647135	0	1619141	A	G
2	rs9752413	0	1622140	T	G
2	rs9309694	0	1622853	G	A
2	rs72763534	0	1623553	A	G
2	rs74738824	0	1623610	G	A
2	rs9309692	0	1625121	A	C
2	rs79014892	0	1625303	A	G
2	rs13419370	0	1627192	G	A
2	rs62114658	0	1627201	G	A
2	rs115318817	0	1629565	A	G
2	rs62116560	0	1631241	A	G
2	rs6713543	0	1635176	T	C
2	rs12714342	0	1640862	T	C
2	rs62116580	0	1644215	T	C
2	rs12714329	0	1646711	T	C
2	rs147066927	0	1647242	A	C
2	rs202132697	0	1652362	T	C
2	rs11127328	0	1662181	A	G
2	rs17841813	0	1664654	A	G
2	rs13006063	0	1665402	C	A
2	rs12475392	0	1667310	G	A
2	rs1477497	0	1669278	A	G
2	rs74971655	0	1676071	C	T
2	rs918953	0	1677266	C	A
2	rs62116593	0	1677766	A	G
2	rs73910831	0	1679435	A	C
2	rs79767027	0	1680498	A	G
2	rs4853849	0	1681619	T	C
2	rs13019273	0	1681720	C	T
2	rs55745268	0	1682023	A	G
2	rs77427271	0	1684975	T	C
2	rs61053602	0	1685068	A	G
2	rs115883224	0	1687266	A	T
2	rs78641386	0	1689398	C	G
2	rs77824171	0	1691187	T	C
2	rs2278114	0	1691246	T	C
2	rs7600118	0	1692198	C	A
2	rs13393011	0	1692254	T	C
2	rs79802891	0	1698722	G	A
2	rs17038986	0	1703063	T	C
2	rs12471328	0	1706036	C	G
2	rs11127326	0	1712139	A	G
2	rs75689376	0	1713036	T	C
2	rs10180168	0	1717859	G	A
2	rs58839646	0	1719575	C	T
2	rs78667669	0	1721148	T	C
2	rs77493634	0	1725083	A	G
2	rs143060890	0	1725934	A	G
2	rs12474636	0	1738044	A	G
2	rs114010770	0	1739083	T	C
2	rs13012078	0	1740636	G	T
2	rs114360452	0	1741172	T	C
2	rs10199320	0	1741699	A	G
2	rs10189495	0	1744401	C	T
2	rs12992568	0	1745204	T	C
2	rs13019541	0	1745278	T	C
2	rs114239899	0	1745982	A	G
2	rs72765517	0	1750573	A	C
2	rs10164792	0	1753375	A	G
2	rs4853758	0	1753798	A	G
2	rs79862793	0	1754777	A	G
2	rs115683243	0	1754850	G	T
2	rs114490053	0	1755478	A	G
2	rs75204947	0	1755684	A	G
2	rs77055995	0	1757956	G	C
2	rs12614997	0	1758766	A	G
2	rs62117586	0	1761463	G	A
2	rs13403413	0	1772199	A	G
2	rs73910893	0	1773142	G	A
2	rs6735179	0	1777150	G	A
2	rs6735040	0	1777284	A	C
2	rs12617500	0	1781022	C	A
2	rs6711837	0	1782181	T	C
2	rs6759577	0	1786200	G	A
2	rs62117643	0	1787438	G	T
2	rs11884460	0	1787701	G	A
2	rs6722262	0	1788031	T	C
2	rs6748017	0	1788623	G	T
2	rs17338616	0	1794410	T	C
2	rs13420700	0	1800837	C	T
2	rs7563788	0	1802922	A	G
2	rs79182584	0	1804202	G	T
2	rs4645032	0	1820060	T	C
2	rs6757166	0	1821294	G	A
2	rs72765562	0	1821625	T	C
2	rs72765564	0	1823228	T	C
2	rs71440697	0	1827537	T	G
2	rs4072464	0	1828774	A	G
2	rs4074975	0	1829398	C	G
2	rs4414709	0	1831976	A	C
2	rs116152899	0	1833668	T	C
2	rs114877566	0	1833781	A	G
2	Affx-36267613	0	1842968	C	T
2	rs78321958	0	1843343	T	C
2	rs4077156	0	1846614	T	C
2	rs59772938	0	1852131	C	T
2	rs72765587	0	1853746	C	T
2	rs28566053	0	1853851	T	G
2	rs4553849	0	1855567	A	C
2	rs12470738	0	1856071	T	C
2	rs4528785	0	1862462	G	A
2	rs13388842	0	1865799	C	T
2	rs6748884	0	1867651	T	C
2	rs11904794	0	1871083	T	C
2	rs34862414	0	1872767	G	C
2	rs73186622	0	1874695	T	C
2	rs115362454	0	1875933	A	C
2	rs4305302	0	1877998	G	A
2	rs62114752	0	1879014	C	T
2	rs78537241	0	1886786	T	C
2	rs28495071	0	1887894	C	T
2	rs72765596	0	1897267	G	T
2	rs115053839	0	1907422	A	G
2	rs2195903	0	1907446	C	T
2	rs12988500	0	1915749	G	A
2	rs55987378	0	1917554	T	C
2	rs116358009	0	1919060	G	A
2	rs72765602	0	1922628	T	C
2	rs2241685	0	1925993	T	C
2	rs115763552	0	1929531	C	T
2	rs114736323	0	1929809	A	G
2	rs114795493	0	1932678	A	G
2	rs74728834	0	1933477	A	C
2	rs11694545	0	1939208	C	T
2	rs58767090	0	1947458	T	C
2	rs13405738	0	1950858	C	T
2	rs10167552	0	1952795	A	G
2	rs1991773	0	1957476	T	C
2	rs115255471	0	1957544	G	T
2	rs72767315	0	1962855	T	C
2	rs11127298	0	1970226	G	T
2	rs6751072	0	1970675	T	C
2	rs6714185	0	1982376	C	T
2	rs34969523	0	1985350	C	A
2	rs116850196	0	1987528	T	C
2	rs80340156	0	1988843	T	C
2	rs12986519	0	1988862	T	C
2	rs17039243	0	1991561	T	G
2	rs891878	0	1992624	T	G
2	rs12613177	0	1994469	T	C
2	rs60771529	0	1994509	C	T
2	rs72767325	0	1994947	C	T
2	rs13389557	0	1996307	C	T
2	rs28546701	0	1998919	T	C
2	rs3748986	0	2005969	T	C
2	rs6719219	0	2010779	C	T
2	rs74396919	0	2016235	A	G
2	rs6548047	0	2016850	C	G
2	rs116599545	0	2016942	T	C
2	rs112252992	0	2020194	G	A
2	rs1213578	0	2032193	T	C
2	rs891877	0	2043349	A	G
2	rs34939823	0	2049420	G	A
2	rs35824269	0	2070009	T	G
2	rs1421613	0	2082546	C	T
2	rs1687914	0	2094952	A	G
2	rs75821453	0	2096095	C	T
2	rs72767375	0	2108827	T	C
2	rs66471638	0	2114021	T	C
2	rs73911366	0	2115283	T	C
2	rs751150	0	2116870	C	A
2	rs12998803	0	2129071	C	T
2	rs10184045	0	2132565	C	A
2	rs56027958	0	2146302	G	T
2	rs79562766	0	2147684	A	G
2	rs59436962	0	2149193	A	G
2	rs75929217	0	2151246	A	G
2	rs34997485	0	2151778	T	C
2	rs10427173	0	2153489	C	A
2	rs7580137	0	2154875	T	C
2	rs75609205	0	2159804	A	G
2	rs79170872	0	2165830	T	C
2	rs17247345	0	2179180	T	C
2	rs10202209	0	2182206	A	C
2	rs34069192	0	2182473	T	C
2	rs67251186	0	2183358	T	C
2	rs74561833	0	2190383	A	G
2	rs115357550	0	2200758	A	G
2	rs76683593	0	2203658	T	G
2	rs12468168	0	2204895	T	C
2	rs13012468	0	2215203	G	T
2	rs78173916	0	2217356	C	T
2	rs60144672	0	2220495	C	T
2	rs13414323	0	2225210	T	C
2	rs10865533	0	2227707	T	C
2	rs12052817	0	2227894	A	C
2	rs17247281	0	2228745	G	C
2	rs1465388	0	2232743	C	A
2	rs17039421	0	2236470	C	T
2	rs35105424	0	2237177	A	G
2	rs72769240	0	2238427	C	T
2	rs1862112	0	2241344	T	C
2	rs79904630	0	2241960	T	C
2	rs6548121	0	2244747	A	G
2	rs115641655	0	2246081	G	A
2	rs59952520	0	2246129	T	C
2	rs6737578	0	2248527	T	C
2	rs9808135	0	2249826	G	A
2	rs7591779	0	2251202	C	T
2	rs10168134	0	2257724	T	C
2	rs35049992	0	2260062	G	A
2	rs13034457	0	2260418	G	A
2	rs34310978	0	2261350	T	C
2	rs7558130	0	2263788	A	G
2	rs62118678	0	2267144	C	T
2	rs11691390	0	2268311	A	G
2	rs79913350	0	2269735	G	A
2	rs79450762	0	2272057	C	A
2	rs10495485	0	2284083	C	T
2	rs75051500	0	2284301	T	C
2	rs17039513	0	2285305	G	A
2	rs7588195	0	2285829	A	G
2	rs116060615	0	2286010	T	C
2	rs78567190	0	2286497	A	G
2	rs58799582	0	2290334	G	C
2	rs55976938	0	2301772	C	T
2	rs2385135	0	2302037	C	T
2	rs115911186	0	2303097	A	G
2	rs115357073	0	2303899	A	C
2	rs75686263	0	2304639	A	G
2	rs6710116	0	2305125	C	T
2	rs17039533	0	2310378	C	T
2	rs13008766	0	2315621	C	T
2	rs80114252	0	2319889	A	G
2	rs75588438	0	2320051	T	C
2	rs77042045	0	2323719	A	G
2	rs2668831	0	2325043	A	G
2	rs10195351	0	2325234	T	C
2	rs77188459	0	2330703	T	G
2	rs113994593	0	2334912	A	G
2	rs77690558	0	2341306	A	G
2	rs28577225	0	2350931	C	T
2	rs72769291	0	2365881	A	G
2	rs72769293	0	2366385	G	A
2	rs17247169	0	2370516	T	C
2	rs11884676	0	2381613	A	G
2	rs2203162	0	2381738	G	C
2	rs938138	0	2389635	G	A
2	rs79131398	0	2393531	A	G
2	rs115860345	0	2397443	C	T
2	rs77465820	0	2405364	T	C
2	rs61347996	0	2408264	A	G
2	rs6548108	0	2412888	A	G
2	rs12472646	0	2440670	C	T
2	rs60952394	0	2445354	G	A
2	rs12470207	0	2446749	A	G
2	rs12987475	0	2447977	G	A
2	rs1398250	0	2448785	A	G
2	rs77203965	0	2457400	C	A
2	rs823543	0	2460597	T	C
2	Affx-19742929	0	2464675	T	C
2	rs41428944	0	2468644	C	T
2	rs17039804	0	2474666	A	G
2	rs35523868	0	2479473	C	A
2	rs6739131	0	2487680	C	T
2	rs113918696	0	2494296	T	C
2	rs77834232	0	2496824	A	G
2	rs1107824	0	2500150	A	G
2	rs62106294	0	2512411	A	C
2	rs823557	0	2512660	T	C
2	rs1710506	0	2518376	G	A
2	rs182340280	0	2519275	A	G
2	rs10199521	0	2519513	T	C
2	rs72771169	0	2519644	G	A
2	rs73181319	0	2523353	G	A
2	rs78945020	0	2523720	C	T
2	rs6727108	0	2527394	G	A
2	rs6760668	0	2527547	T	C
2	rs62104319	0	2532458	G	A
2	rs34205881	0	2532918	G	A
2	rs11676482	0	2533488	C	G
2	rs116731956	0	2534151	T	C
2	rs4853927	0	2536616	C	G
2	rs76647264	0	2536811	T	C
2	rs11900612	0	2538202	G	T
2	rs2037148	0	2540292	A	C
2	rs56761675	0	2542340	G	A
2	rs7564937	0	2545070	T	G
2	rs7568276	0	2545078	G	A
2	rs116147149	0	2550800	T	C
2	rs908354	0	2554702	G	A
2	rs7576966	0	2562494	A	G
2	rs115517483	0	2567905	A	G
2	rs55807215	0	2569489	C	T
2	rs77793122	0	2570224	T	C
2	rs58886624	0	2577838	C	T
2	rs66567073	0	2578557	T	G
2	rs7590585	0	2580849	A	G
2	rs59726746	0	2581749	A	G
2	rs6742158	0	2583212	G	A
2	rs10166891	0	2583815	C	T
2	rs34384838	0	2586234	C	T
2	rs34576256	0	2589119	T	C
2	rs2674225	0	2591136	C	G
2	rs35472317	0	2591555	T	C
2	rs7565295	0	2605585	G	A
2	rs13406017	0	2608920	G	A
2	rs6754958	0	2609224	T	C
2	rs10210359	0	2610710	A	C
2	rs74356043	0	2621588	C	A
2	rs2385306	0	2626800	G	A
2	rs13031108	0	2633258	C	T
2	rs62106226	0	2639121	T	G
2	rs72773084	0	2641113	T	G
2	rs13391262	0	2642893	T	C
2	rs1545457	0	2644566	T	C
2	rs13026829	0	2645097	T	C
2	rs1868849	0	2646590	C	T
2	rs77901164	0	2646673	A	G
2	rs12992257	0	2647158	G	T
2	rs17040195	0	2647516	A	C
2	rs719876	0	2654789	G	A
2	rs62107266	0	2655084	G	A
2	rs114889729	0	2657091	A	G
2	rs7585459	0	2657795	A	G
2	rs7581110	0	2659311	A	G
2	rs1349457	0	2661795	T	G
2	rs115187598	0	2665273	C	G
2	rs116386037	0	2667427	A	T
2	rs2385204	0	2668955	A	C
2	rs6713893	0	2670178	C	T
2	rs72773099	0	2670690	A	G
2	rs6761555	0	2671133	A	G
2	rs73908769	0	2673438	A	G
2	rs10169278	0	2674253	C	G
2	rs79988351	0	2676411	A	G
2	rs3829839	0	2678138	T	C
2	rs72774905	0	2678989	A	G
2	rs35127987	0	2683802	G	A
2	rs76548984	0	2685669	C	T
2	rs1470738	0	2687911	A	G
2	rs4853777	0	2688306	A	G
2	rs4853776	0	2688523	A	G
2	rs114873681	0	2692174	A	G
2	rs75748408	0	2696123	C	T
2	rs34566968	0	2698046	A	C
2	rs76105249	0	2700378	C	T
2	rs6714878	0	2706115	A	C
2	rs71444206	0	2706286	A	G
2	rs77121622	0	2706597	A	G
2	rs12615887	0	2710938	G	A
2	rs17495097	0	2714308	A	G
2	rs58804831	0	2715151	C	A
2	rs72774943	0	2715467	T	C
2	rs2034545	0	2717970	T	C
2	rs73911852	0	2718306	T	C
2	rs72631504	0	2718852	C	T
2	rs10165434	0	2720133	T	C
2	rs1077879	0	2721694	C	T
2	rs114523921	0	2722188	T	C
2	rs6719442	0	2722295	A	G
2	rs114708714	0	2727016	T	C
2	rs78898431	0	2729024	T	C
2	rs34782509	0	2729637	T	C
2	rs74324003	0	2729824	G	T
2	rs4241296	0	2732778	C	T
2	rs896232	0	2732877	T	C
2	rs896234	0	2737124	T	C
2	rs17441745	0	2744793	T	C
2	rs56381951	0	2746073	T	C
2	rs11888022	0	2748503	T	C
2	rs12478324	0	2752285	C	T
2	rs73177685	0	2752931	T	C
2	rs13389878	0	2757162	A	G
2	rs6728317	0	2760503	A	G
2	rs35169156	0	2762533	A	G
2	rs12620694	0	2763051	A	G
2	rs4853773	0	2763135	T	C
2	rs10203375	0	2763249	G	T
2	rs115612102	0	2770236	A	G
2	rs6755367	0	2770301	T	C
2	rs12619533	0	2771601	A	G
2	rs13006069	0	2773164	T	C
2	rs4853871	0	2775305	A	G
2	rs62105780	0	2775916	A	G
2	rs62105782	0	2776032	A	G
2	rs75577399	0	2776634	C	T
2	rs77993875	0	2777727	T	C
2	rs17441298	0	2778693	C	T
2	rs115390089	0	2782080	T	C
2	rs78286298	0	2785812	A	C
2	rs72776806	0	2786490	C	T
2	rs112689850	0	2786642	T	C
2	rs115413860	0	2786958	G	A
2	rs62105801	0	2788244	G	A
2	rs9309696	0	2789651	T	C
2	rs72776813	0	2792075	A	G
2	rs1435552	0	2792967	A	G
2	rs2385324	0	2797712	C	T
2	rs4390798	0	2808103	G	A
2	rs1347438	0	2808619	C	T
2	rs7608550	0	2809417	G	A
2	rs55925713	0	2816342	A	G
2	rs823224	0	2828104	T	C
2	rs6548066	0	2829349	C	T
[truncated: 12,821 more rows]
