# Supplementary material for: Scalable summary-statistics-based heritability estimation method with individual genotype level accuracy
Source: Genome Res. 2024 Sep;34(9):1286–93. doi: 10.1101/gr.279207.124 (PMC11529871; doi:10.1101/gr.279207.124)
Supplement: Supplement 1 [file Supplemental_Code.zip › Supplemental_Code/example/small.fam]

1000014 1000014 0 0 2 -9
1000023 1000023 0 0 2 -9
1000030 1000030 0 0 1 -9
1000041 1000041 0 0 1 -9
1000059 1000059 0 0 2 -9
1000062 1000062 0 0 1 -9
1000077 1000077 0 0 1 -9
1000086 1000086 0 0 1 -9
1000095 1000095 0 0 2 -9
1000100 1000100 0 0 2 -9
1000113 1000113 0 0 1 -9
1000124 1000124 0 0 2 -9
1000152 1000152 0 0 1 -9
1000169 1000169 0 0 2 -9
1000175 1000175 0 0 1 -9
1000197 1000197 0 0 2 -9
1000202 1000202 0 0 1 -9
1000229 1000229 0 0 2 -9
1000247 1000247 0 0 2 -9
1000273 1000273 0 0 1 -9
1000336 1000336 0 0 1 -9
1000358 1000358 0 0 1 -9
1000363 1000363 0 0 2 -9
1000380 1000380 0 0 2 -9
1000407 1000407 0 0 1 -9
1000426 1000426 0 0 2 -9
1000434 1000434 0 0 2 -9
1000455 1000455 0 0 2 -9
1000461 1000461 0 0 1 -9
1000483 1000483 0 0 2 -9
1000499 1000499 0 0 2 -9
1000511 1000511 0 0 1 -9
1000528 1000528 0 0 2 -9
1000535 1000535 0 0 2 -9
1000556 1000556 0 0 2 -9
1000567 1000567 0 0 1 -9
1000589 1000589 0 0 1 -9
1000590 1000590 0 0 1 -9
1000604 1000604 0 0 2 -9
1000616 1000616 0 0 2 -9
1000620 1000620 0 0 1 -9
1000643 1000643 0 0 2 -9
1000651 1000651 0 0 1 -9
1000665 1000665 0 0 1 -9
1000679 1000679 0 0 1 -9
1000682 1000682 0 0 2 -9
1000698 1000698 0 0 2 -9
1000706 1000706 0 0 1 -9
1000712 1000712 0 0 2 -9
1000727 1000727 0 0 2 -9
1000739 1000739 0 0 1 -9
1000740 1000740 0 0 1 -9
1000768 1000768 0 0 1 -9
1000785 1000785 0 0 1 -9
1000794 1000794 0 0 1 -9
1000805 1000805 0 0 1 -9
1000833 1000833 0 0 1 -9
1000857 1000857 0 0 1 -9
1000866 1000866 0 0 1 -9
1000870 1000870 0 0 2 -9
1000892 1000892 0 0 1 -9
1000901 1000901 0 0 1 -9
1000948 1000948 0 0 2 -9
1000976 1000976 0 0 2 -9
1000987 1000987 0 0 1 -9
1001006 1001006 0 0 1 -9
1001012 1001012 0 0 2 -9
1001027 1001027 0 0 1 -9
1001039 1001039 0 0 1 -9
1001053 1001053 0 0 1 -9
1001071 1001071 0 0 1 -9
1001085 1001085 0 0 2 -9
1001109 1001109 0 0 1 -9
1001117 1001117 0 0 2 -9
1001122 1001122 0 0 1 -9
1001136 1001136 0 0 2 -9
1001145 1001145 0 0 1 -9
1001158 1001158 0 0 1 -9
1001163 1001163 0 0 1 -9
1001174 1001174 0 0 1 -9
1001180 1001180 0 0 1 -9
1001191 1001191 0 0 2 -9
1001208 1001208 0 0 1 -9
1001214 1001214 0 0 1 -9
1001223 1001223 0 0 1 -9
1001241 1001241 0 0 1 -9
1001259 1001259 0 0 1 -9
1001262 1001262 0 0 2 -9
1001277 1001277 0 0 2 -9
1001286 1001286 0 0 1 -9
1001295 1001295 0 0 1 -9
1001303 1001303 0 0 2 -9
1001311 1001311 0 0 2 -9
1001328 1001328 0 0 1 -9
1001344 1001344 0 0 2 -9
1001367 1001367 0 0 1 -9
1001389 1001389 0 0 2 -9
1001390 1001390 0 0 2 -9
1001401 1001401 0 0 1 -9
1001419 1001419 0 0 2 -9
1001432 1001432 0 0 2 -9
1001448 1001448 0 0 1 -9
1001454 1001454 0 0 1 -9
1001460 1001460 0 0 1 -9
1001476 1001476 0 0 2 -9
1001487 1001487 0 0 1 -9
1001493 1001493 0 0 1 -9
1001507 1001507 0 0 2 -9
1001526 1001526 0 0 1 -9
1001534 1001534 0 0 1 -9
1001542 1001542 0 0 1 -9
1001555 1001555 0 0 1 -9
1001561 1001561 0 0 1 -9
1001578 1001578 0 0 2 -9
1001583 1001583 0 0 2 -9
1001599 1001599 0 0 2 -9
1001602 1001602 0 0 2 -9
1001615 1001615 0 0 1 -9
1001629 1001629 0 0 1 -9
1001631 1001631 0 0 2 -9
1001650 1001650 0 0 1 -9
1001664 1001664 0 0 1 -9
1001673 1001673 0 0 2 -9
1001696 1001696 0 0 1 -9
1001705 1001705 0 0 2 -9
1001718 1001718 0 0 1 -9
1001766 1001766 0 0 2 -9
1001770 1001770 0 0 2 -9
1001784 1001784 0 0 1 -9
1001804 1001804 0 0 2 -9
1001816 1001816 0 0 2 -9
1001820 1001820 0 0 2 -9
1001837 1001837 0 0 2 -9
1001843 1001843 0 0 1 -9
1001851 1001851 0 0 1 -9
1001865 1001865 0 0 1 -9
1001879 1001879 0 0 2 -9
1001882 1001882 0 0 2 -9
1001898 1001898 0 0 1 -9
1001900 1001900 0 0 1 -9
1001913 1001913 0 0 1 -9
1001924 1001924 0 0 1 -9
1001946 1001946 0 0 1 -9
1001969 1001969 0 0 2 -9
1001975 1001975 0 0 2 -9
1001997 1001997 0 0 2 -9
1002017 1002017 0 0 1 -9
1002022 1002022 0 0 1 -9
1002036 1002036 0 0 2 -9
1002058 1002058 0 0 2 -9
1002063 1002063 0 0 2 -9
1002074 1002074 0 0 2 -9
1002080 1002080 0 0 2 -9
1002091 1002091 0 0 1 -9
1002139 1002139 0 0 1 -9
1002140 1002140 0 0 2 -9
1002168 1002168 0 0 1 -9
1002185 1002185 0 0 1 -9
1002203 1002203 0 0 2 -9
1002244 1002244 0 0 1 -9
1002256 1002256 0 0 1 -9
1002267 1002267 0 0 2 -9
1002272 1002272 0 0 2 -9
1002290 1002290 0 0 2 -9
1002308 1002308 0 0 2 -9
1002314 1002314 0 0 2 -9
1002323 1002323 0 0 2 -9
1002341 1002341 0 0 1 -9
1002359 1002359 0 0 2 -9
1002362 1002362 0 0 1 -9
1002395 1002395 0 0 1 -9
1002404 1002404 0 0 2 -9
1002416 1002416 0 0 1 -9
1002420 1002420 0 0 2 -9
1002437 1002437 0 0 2 -9
1002443 1002443 0 0 2 -9
1002451 1002451 0 0 1 -9
1002465 1002465 0 0 2 -9
1002482 1002482 0 0 2 -9
1002502 1002502 0 0 1 -9
1002515 1002515 0 0 1 -9
1002550 1002550 0 0 2 -9
1002564 1002564 0 0 1 -9
1002588 1002588 0 0 2 -9
1002596 1002596 0 0 1 -9
1002610 1002610 0 0 1 -9
1002626 1002626 0 0 2 -9
1002634 1002634 0 0 1 -9
1002642 1002642 0 0 2 -9
1002661 1002661 0 0 1 -9
1002678 1002678 0 0 2 -9
1002683 1002683 0 0 1 -9
1002699 1002699 0 0 1 -9
1002724 1002724 0 0 1 -9
1002746 1002746 0 0 1 -9
1002752 1002752 0 0 2 -9
1002769 1002769 0 0 2 -9
1002775 1002775 0 0 2 -9
1002781 1002781 0 0 2 -9
1002797 1002797 0 0 1 -9
1002801 1002801 0 0 1 -9
1002819 1002819 0 0 1 -9
1002825 1002825 0 0 2 -9
1002832 1002832 0 0 2 -9
1002860 1002860 0 0 2 -9
1002876 1002876 0 0 1 -9
1002887 1002887 0 0 2 -9
1002893 1002893 0 0 2 -9
1002918 1002918 0 0 1 -9
1002933 1002933 0 0 1 -9
1002949 1002949 0 0 2 -9
1002966 1002966 0 0 2 -9
1002970 1002970 0 0 2 -9
1002984 1002984 0 0 1 -9
1003016 1003016 0 0 2 -9
1003051 1003051 0 0 1 -9
1003079 1003079 0 0 2 -9
1003098 1003098 0 0 2 -9
1003107 1003107 0 0 1 -9
1003110 1003110 0 0 2 -9
1003134 1003134 0 0 1 -9
1003178 1003178 0 0 1 -9
1003183 1003183 0 0 2 -9
1003199 1003199 0 0 2 -9
1003218 1003218 0 0 2 -9
1003221 1003221 0 0 2 -9
1003249 1003249 0 0 2 -9
1003257 1003257 0 0 1 -9
1003266 1003266 0 0 2 -9
1003270 1003270 0 0 2 -9
1003284 1003284 0 0 2 -9
1003292 1003292 0 0 2 -9
1003301 1003301 0 0 2 -9
1003325 1003325 0 0 2 -9
1003332 1003332 0 0 2 -9
1003354 1003354 0 0 2 -9
1003387 1003387 0 0 2 -9
1003393 1003393 0 0 1 -9
1003417 1003417 0 0 1 -9
1003436 1003436 0 0 1 -9
1003445 1003445 0 0 1 -9
1003458 1003458 0 0 2 -9
1003463 1003463 0 0 1 -9
1003500 1003500 0 0 1 -9
1003524 1003524 0 0 2 -9
1003538 1003538 0 0 2 -9
1003546 1003546 0 0 2 -9
1003552 1003552 0 0 1 -9
1003569 1003569 0 0 2 -9
1003575 1003575 0 0 2 -9
1003581 1003581 0 0 1 -9
1003597 1003597 0 0 1 -9
1003606 1003606 0 0 1 -9
1003612 1003612 0 0 2 -9
1003627 1003627 0 0 2 -9
1003639 1003639 0 0 1 -9
1003653 1003653 0 0 2 -9
1003668 1003668 0 0 1 -9
1003715 1003715 0 0 1 -9
1003750 1003750 0 0 1 -9
1003764 1003764 0 0 1 -9
1003796 1003796 0 0 2 -9
1003808 1003808 0 0 2 -9
1003814 1003814 0 0 1 -9
1003841 1003841 0 0 1 -9
1003862 1003862 0 0 1 -9
1003877 1003877 0 0 2 -9
1003886 1003886 0 0 1 -9
1003903 1003903 0 0 2 -9
1003928 1003928 0 0 2 -9
1003944 1003944 0 0 2 -9
1003956 1003956 0 0 1 -9
1003967 1003967 0 0 1 -9
1003972 1003972 0 0 2 -9
1003989 1003989 0 0 1 -9
1003990 1003990 0 0 2 -9
1004024 1004024 0 0 1 -9
1004052 1004052 0 0 2 -9
1004069 1004069 0 0 1 -9
1004081 1004081 0 0 2 -9
1004097 1004097 0 0 2 -9
1004114 1004114 0 0 2 -9
1004123 1004123 0 0 2 -9
1004130 1004130 0 0 2 -9
1004141 1004141 0 0 2 -9
1004159 1004159 0 0 1 -9
1004162 1004162 0 0 1 -9
1004177 1004177 0 0 2 -9
1004195 1004195 0 0 1 -9
1004209 1004209 0 0 1 -9
1004217 1004217 0 0 1 -9
1004245 1004245 0 0 1 -9
1004258 1004258 0 0 2 -9
1004274 1004274 0 0 2 -9
1004302 1004302 0 0 2 -9
1004315 1004315 0 0 2 -9
1004331 1004331 0 0 1 -9
1004364 1004364 0 0 2 -9
1004373 1004373 0 0 1 -9
1004388 1004388 0 0 2 -9
1004405 1004405 0 0 2 -9
1004418 1004418 0 0 1 -9
1004421 1004421 0 0 2 -9
1004449 1004449 0 0 2 -9
1004470 1004470 0 0 2 -9
1004504 1004504 0 0 1 -9
1004516 1004516 0 0 1 -9
1004537 1004537 0 0 2 -9
1004543 1004543 0 0 2 -9
1004551 1004551 0 0 1 -9
1004565 1004565 0 0 1 -9
1004579 1004579 0 0 2 -9
1004582 1004582 0 0 2 -9
1004598 1004598 0 0 1 -9
1004603 1004603 0 0 1 -9
1004611 1004611 0 0 1 -9
1004628 1004628 0 0 1 -9
1004635 1004635 0 0 2 -9
1004644 1004644 0 0 1 -9
1004656 1004656 0 0 1 -9
1004667 1004667 0 0 2 -9
1004672 1004672 0 0 1 -9
1004690 1004690 0 0 2 -9
1004701 1004701 0 0 2 -9
1004719 1004719 0 0 2 -9
1004725 1004725 0 0 2 -9
1004732 1004732 0 0 2 -9
1004760 1004760 0 0 1 -9
1004787 1004787 0 0 2 -9
1004793 1004793 0 0 1 -9
1004807 1004807 0 0 2 -9
1004810 1004810 0 0 2 -9
1004826 1004826 0 0 2 -9
1004834 1004834 0 0 2 -9
1004842 1004842 0 0 1 -9
1004855 1004855 0 0 1 -9
1004861 1004861 0 0 1 -9
1004878 1004878 0 0 1 -9
1004883 1004883 0 0 1 -9
1004899 1004899 0 0 2 -9
1004906 1004906 0 0 2 -9
1004912 1004912 0 0 1 -9
1004927 1004927 0 0 2 -9
1004939 1004939 0 0 1 -9
1004940 1004940 0 0 1 -9
1004968 1004968 0 0 2 -9
1004985 1004985 0 0 2 -9
1004994 1004994 0 0 2 -9
1005001 1005001 0 0 2 -9
1005025 1005025 0 0 2 -9
1005048 1005048 0 0 1 -9
1005060 1005060 0 0 1 -9
1005076 1005076 0 0 1 -9
1005093 1005093 0 0 1 -9
1005115 1005115 0 0 1 -9
1005129 1005129 0 0 1 -9
1005150 1005150 0 0 1 -9
1005164 1005164 0 0 2 -9
1005173 1005173 0 0 1 -9
1005188 1005188 0 0 2 -9
1005196 1005196 0 0 2 -9
1005200 1005200 0 0 1 -9
1005246 1005246 0 0 1 -9
1005252 1005252 0 0 2 -9
1005269 1005269 0 0 1 -9
1005281 1005281 0 0 1 -9
1005297 1005297 0 0 1 -9
1005316 1005316 0 0 1 -9
1005320 1005320 0 0 1 -9
1005337 1005337 0 0 1 -9
1005351 1005351 0 0 1 -9
1005379 1005379 0 0 2 -9
1005382 1005382 0 0 2 -9
1005398 1005398 0 0 2 -9
1005406 1005406 0 0 1 -9
1005412 1005412 0 0 1 -9
1005427 1005427 0 0 1 -9
1005453 1005453 0 0 2 -9
1005505 1005505 0 0 2 -9
1005518 1005518 0 0 1 -9
1005521 1005521 0 0 1 -9
1005549 1005549 0 0 1 -9
1005566 1005566 0 0 2 -9
1005570 1005570 0 0 2 -9
1005584 1005584 0 0 1 -9
1005592 1005592 0 0 2 -9
1005609 1005609 0 0 2 -9
1005617 1005617 0 0 1 -9
1005636 1005636 0 0 1 -9
1005663 1005663 0 0 2 -9
1005674 1005674 0 0 2 -9
1005691 1005691 0 0 1 -9
1005710 1005710 0 0 2 -9
1005726 1005726 0 0 2 -9
1005734 1005734 0 0 2 -9
1005742 1005742 0 0 1 -9
1005755 1005755 0 0 2 -9
1005761 1005761 0 0 1 -9
1005778 1005778 0 0 1 -9
1005783 1005783 0 0 2 -9
1005799 1005799 0 0 1 -9
1005811 1005811 0 0 2 -9
1005828 1005828 0 0 2 -9
1005835 1005835 0 0 1 -9
1005844 1005844 0 0 2 -9
1005872 1005872 0 0 2 -9
1005890 1005890 0 0 1 -9
1005908 1005908 0 0 2 -9
1005914 1005914 0 0 2 -9
1005930 1005930 0 0 2 -9
1005941 1005941 0 0 1 -9
1005962 1005962 0 0 1 -9
1005977 1005977 0 0 2 -9
1006007 1006007 0 0 1 -9
1006010 1006010 0 0 1 -9
1006042 1006042 0 0 2 -9
1006055 1006055 0 0 2 -9
1006078 1006078 0 0 1 -9
1006104 1006104 0 0 2 -9
1006116 1006116 0 0 2 -9
1006120 1006120 0 0 2 -9
1006137 1006137 0 0 2 -9
1006143 1006143 0 0 2 -9
1006151 1006151 0 0 2 -9
1006165 1006165 0 0 1 -9
1006179 1006179 0 0 1 -9
1006198 1006198 0 0 1 -9
1006219 1006219 0 0 1 -9
1006225 1006225 0 0 1 -9
1006232 1006232 0 0 1 -9
1006248 1006248 0 0 2 -9
1006254 1006254 0 0 1 -9
1006276 1006276 0 0 1 -9
1006287 1006287 0 0 2 -9
1006293 1006293 0 0 1 -9
1006318 1006318 0 0 2 -9
1006321 1006321 0 0 2 -9
1006333 1006333 0 0 1 -9
1006349 1006349 0 0 2 -9
1006366 1006366 0 0 1 -9
1006370 1006370 0 0 1 -9
1006384 1006384 0 0 1 -9
1006392 1006392 0 0 1 -9
1006408 1006408 0 0 2 -9
1006441 1006441 0 0 2 -9
1006459 1006459 0 0 2 -9
1006462 1006462 0 0 2 -9
1006495 1006495 0 0 1 -9
1006512 1006512 0 0 2 -9
1006539 1006539 0 0 2 -9
1006553 1006553 0 0 1 -9
1006568 1006568 0 0 2 -9
1006585 1006585 0 0 2 -9
1006594 1006594 0 0 1 -9
1006600 1006600 0 0 2 -9
1006613 1006613 0 0 1 -9
1006624 1006624 0 0 2 -9
1006646 1006646 0 0 1 -9
1006652 1006652 0 0 1 -9
1006669 1006669 0 0 1 -9
1006675 1006675 0 0 1 -9
1006681 1006681 0 0 1 -9
1006697 1006697 0 0 2 -9
1006703 1006703 0 0 1 -9
1006711 1006711 0 0 1 -9
1006728 1006728 0 0 2 -9
1006735 1006735 0 0 2 -9
1006744 1006744 0 0 1 -9
1006789 1006789 0 0 1 -9
1006790 1006790 0 0 1 -9
1006817 1006817 0 0 2 -9
1006836 1006836 0 0 2 -9
1006858 1006858 0 0 1 -9
1006863 1006863 0 0 1 -9
1006874 1006874 0 0 2 -9
1006880 1006880 0 0 1 -9
1006891 1006891 0 0 1 -9
1006902 1006902 0 0 2 -9
1006915 1006915 0 0 1 -9
1006931 1006931 0 0 1 -9
1006947 1006947 0 0 1 -9
1006996 1006996 0 0 1 -9
1007018 1007018 0 0 1 -9
1007033 1007033 0 0 2 -9
1007057 1007057 0 0 1 -9
1007070 1007070 0 0 1 -9
1007084 1007084 0 0 2 -9
1007103 1007103 0 0 2 -9
1007128 1007128 0 0 1 -9
1007135 1007135 0 0 2 -9
1007144 1007144 0 0 1 -9
1007156 1007156 0 0 2 -9
1007167 1007167 0 0 2 -9
1007212 1007212 0 0 1 -9
1007227 1007227 0 0 2 -9
1007239 1007239 0 0 2 -9
1007240 1007240 0 0 2 -9
1007253 1007253 0 0 2 -9
1007268 1007268 0 0 2 -9
1007294 1007294 0 0 1 -9
1007326 1007326 0 0 1 -9
1007334 1007334 0 0 1 -9
1007342 1007342 0 0 2 -9
1007361 1007361 0 0 1 -9
1007378 1007378 0 0 1 -9
1007383 1007383 0 0 1 -9
1007399 1007399 0 0 2 -9
1007413 1007413 0 0 2 -9
1007424 1007424 0 0 2 -9
1007446 1007446 0 0 1 -9
1007481 1007481 0 0 1 -9
1007497 1007497 0 0 2 -9
1007519 1007519 0 0 1 -9
1007548 1007548 0 0 2 -9
1007560 1007560 0 0 2 -9
1007593 1007593 0 0 2 -9
1007608 1007608 0 0 1 -9
1007614 1007614 0 0 2 -9
1007623 1007623 0 0 2 -9
1007630 1007630 0 0 1 -9
1007641 1007641 0 0 2 -9
1007662 1007662 0 0 2 -9
1007677 1007677 0 0 2 -9
1007686 1007686 0 0 1 -9
1007695 1007695 0 0 2 -9
1007716 1007716 0 0 1 -9
1007720 1007720 0 0 2 -9
1007737 1007737 0 0 2 -9
1007743 1007743 0 0 1 -9
1007751 1007751 0 0 2 -9
1007765 1007765 0 0 2 -9
1007779 1007779 0 0 2 -9
1007798 1007798 0 0 2 -9
1007802 1007802 0 0 1 -9
1007815 1007815 0 0 1 -9
1007831 1007831 0 0 1 -9
1007847 1007847 0 0 1 -9
1007850 1007850 0 0 2 -9
1007873 1007873 0 0 1 -9
1007936 1007936 0 0 1 -9
1007958 1007958 0 0 2 -9
1007974 1007974 0 0 2 -9
1007991 1007991 0 0 1 -9
1008003 1008003 0 0 1 -9
1008011 1008011 0 0 1 -9
1008044 1008044 0 0 2 -9
1008067 1008067 0 0 2 -9
1008072 1008072 0 0 2 -9
1008089 1008089 0 0 1 -9
1008090 1008090 0 0 2 -9
1008118 1008118 0 0 2 -9
1008121 1008121 0 0 2 -9
1008133 1008133 0 0 1 -9
1008157 1008157 0 0 1 -9
1008170 1008170 0 0 2 -9
1008184 1008184 0 0 2 -9
1008192 1008192 0 0 2 -9
1008207 1008207 0 0 2 -9
1008226 1008226 0 0 2 -9
1008242 1008242 0 0 2 -9
1008255 1008255 0 0 2 -9
1008278 1008278 0 0 1 -9
1008283 1008283 0 0 2 -9
1008299 1008299 0 0 2 -9
1008339 1008339 0 0 1 -9
1008340 1008340 0 0 2 -9
1008368 1008368 0 0 1 -9
1008371 1008371 0 0 2 -9
1008385 1008385 0 0 2 -9
1008394 1008394 0 0 1 -9
1008429 1008429 0 0 2 -9
1008431 1008431 0 0 1 -9
1008447 1008447 0 0 2 -9
1008450 1008450 0 0 2 -9
1008464 1008464 0 0 1 -9
1008473 1008473 0 0 1 -9
1008488 1008488 0 0 2 -9
1008508 1008508 0 0 2 -9
1008514 1008514 0 0 2 -9
1008523 1008523 0 0 1 -9
1008530 1008530 0 0 2 -9
1008562 1008562 0 0 2 -9
1008577 1008577 0 0 2 -9
1008586 1008586 0 0 2 -9
1008595 1008595 0 0 2 -9
1008601 1008601 0 0 1 -9
1008632 1008632 0 0 1 -9
1008648 1008648 0 0 2 -9
1008654 1008654 0 0 2 -9
1008693 1008693 0 0 2 -9
1008709 1008709 0 0 2 -9
1008717 1008717 0 0 1 -9
1008722 1008722 0 0 1 -9
1008736 1008736 0 0 1 -9
1008745 1008745 0 0 1 -9
1008763 1008763 0 0 2 -9
1008774 1008774 0 0 1 -9
1008780 1008780 0 0 1 -9
1008791 1008791 0 0 2 -9
1008800 1008800 0 0 2 -9
1008824 1008824 0 0 2 -9
1008838 1008838 0 0 1 -9
1008846 1008846 0 0 2 -9
1008852 1008852 0 0 2 -9
1008869 1008869 0 0 2 -9
1008875 1008875 0 0 2 -9
1008881 1008881 0 0 2 -9
1008904 1008904 0 0 2 -9
1008920 1008920 0 0 1 -9
1008937 1008937 0 0 1 -9
1008943 1008943 0 0 1 -9
1008951 1008951 0 0 2 -9
1008979 1008979 0 0 2 -9
1008982 1008982 0 0 1 -9
1009015 1009015 0 0 2 -9
1009031 1009031 0 0 2 -9
1009050 1009050 0 0 2 -9
1009064 1009064 0 0 1 -9
1009073 1009073 0 0 1 -9
1009088 1009088 0 0 1 -9
1009096 1009096 0 0 2 -9
1009101 1009101 0 0 2 -9
1009119 1009119 0 0 1 -9
1009125 1009125 0 0 1 -9
1009132 1009132 0 0 2 -9
1009148 1009148 0 0 2 -9
1009160 1009160 0 0 2 -9
1009176 1009176 0 0 2 -9
1009204 1009204 0 0 1 -9
1009216 1009216 0 0 1 -9
1009220 1009220 0 0 2 -9
1009237 1009237 0 0 1 -9
1009243 1009243 0 0 1 -9
1009251 1009251 0 0 2 -9
1009265 1009265 0 0 2 -9
1009282 1009282 0 0 1 -9
1009298 1009298 0 0 1 -9
1009300 1009300 0 0 2 -9
1009338 1009338 0 0 2 -9
1009352 1009352 0 0 2 -9
1009369 1009369 0 0 2 -9
1009381 1009381 0 0 1 -9
1009397 1009397 0 0 2 -9
1009403 1009403 0 0 2 -9
1009428 1009428 0 0 1 -9
1009444 1009444 0 0 1 -9
1009456 1009456 0 0 1 -9
1009467 1009467 0 0 1 -9
1009489 1009489 0 0 1 -9
1009490 1009490 0 0 2 -9
1009509 1009509 0 0 1 -9
1009522 1009522 0 0 1 -9
1009545 1009545 0 0 1 -9
1009558 1009558 0 0 2 -9
1009574 1009574 0 0 2 -9
1009580 1009580 0 0 1 -9
1009605 1009605 0 0 2 -9
1009618 1009618 0 0 2 -9
1009621 1009621 0 0 2 -9
1009666 1009666 0 0 2 -9
1009692 1009692 0 0 2 -9
1009708 1009708 0 0 2 -9
1009723 1009723 0 0 2 -9
1009730 1009730 0 0 1 -9
1009759 1009759 0 0 1 -9
1009762 1009762 0 0 1 -9
1009777 1009777 0 0 2 -9
1009786 1009786 0 0 2 -9
1009795 1009795 0 0 1 -9
1009806 1009806 0 0 2 -9
1009812 1009812 0 0 2 -9
1009839 1009839 0 0 1 -9
1009840 1009840 0 0 2 -9
1009853 1009853 0 0 2 -9
1009871 1009871 0 0 1 -9
1009907 1009907 0 0 2 -9
1009910 1009910 0 0 1 -9
1009926 1009926 0 0 1 -9
1009934 1009934 0 0 2 -9
1009942 1009942 0 0 1 -9
1009961 1009961 0 0 1 -9
1009978 1009978 0 0 2 -9
1009983 1009983 0 0 1 -9
1009999 1009999 0 0 2 -9
1010018 1010018 0 0 1 -9
1010021 1010021 0 0 1 -9
1010049 1010049 0 0 1 -9
1010057 1010057 0 0 2 -9
1010066 1010066 0 0 1 -9
1010084 1010084 0 0 2 -9
1010092 1010092 0 0 1 -9
1010111 1010111 0 0 1 -9
1010128 1010128 0 0 1 -9
1010189 1010189 0 0 1 -9
1010190 1010190 0 0 2 -9
1010212 1010212 0 0 1 -9
1010227 1010227 0 0 1 -9
1010239 1010239 0 0 1 -9
1010253 1010253 0 0 2 -9
1010271 1010271 0 0 1 -9
1010285 1010285 0 0 2 -9
1010294 1010294 0 0 1 -9
1010307 1010307 0 0 2 -9
1010310 1010310 0 0 1 -9
1010342 1010342 0 0 2 -9
1010361 1010361 0 0 2 -9
1010378 1010378 0 0 1 -9
1010383 1010383 0 0 1 -9
1010413 1010413 0 0 1 -9
1010424 1010424 0 0 2 -9
1010438 1010438 0 0 2 -9
1010446 1010446 0 0 2 -9
1010452 1010452 0 0 1 -9
1010469 1010469 0 0 1 -9
1010475 1010475 0 0 2 -9
1010497 1010497 0 0 2 -9
1010519 1010519 0 0 2 -9
1010525 1010525 0 0 2 -9
1010532 1010532 0 0 2 -9
1010560 1010560 0 0 1 -9
1010576 1010576 0 0 1 -9
1010587 1010587 0 0 1 -9
1010608 1010608 0 0 1 -9
1010614 1010614 0 0 1 -9
1010623 1010623 0 0 1 -9
1010630 1010630 0 0 2 -9
1010659 1010659 0 0 2 -9
1010662 1010662 0 0 2 -9
1010686 1010686 0 0 1 -9
1010695 1010695 0 0 1 -9
1010720 1010720 0 0 2 -9
1010737 1010737 0 0 1 -9
1010743 1010743 0 0 2 -9
1010751 1010751 0 0 2 -9
1010782 1010782 0 0 1 -9
1010798 1010798 0 0 2 -9
1010802 1010802 0 0 1 -9
1010815 1010815 0 0 2 -9
1010829 1010829 0 0 1 -9
1010831 1010831 0 0 2 -9
1010850 1010850 0 0 2 -9
1010864 1010864 0 0 1 -9
1010888 1010888 0 0 1 -9
1010896 1010896 0 0 1 -9
1010909 1010909 0 0 1 -9
1010963 1010963 0 0 1 -9
1010974 1010974 0 0 2 -9
1010980 1010980 0 0 2 -9
1010991 1010991 0 0 2 -9
1011004 1011004 0 0 1 -9
1011016 1011016 0 0 2 -9
1011037 1011037 0 0 2 -9
1011043 1011043 0 0 2 -9
1011051 1011051 0 0 2 -9
1011065 1011065 0 0 2 -9
1011079 1011079 0 0 2 -9
1011082 1011082 0 0 2 -9
1011107 1011107 0 0 2 -9
1011142 1011142 0 0 2 -9
1011155 1011155 0 0 2 -9
1011221 1011221 0 0 1 -9
1011233 1011233 0 0 1 -9
1011249 1011249 0 0 2 -9
1011257 1011257 0 0 2 -9
1011266 1011266 0 0 2 -9
1011270 1011270 0 0 2 -9
1011284 1011284 0 0 1 -9
1011292 1011292 0 0 2 -9
1011325 1011325 0 0 2 -9
1011332 1011332 0 0 2 -9
1011376 1011376 0 0 1 -9
1011387 1011387 0 0 2 -9
1011417 1011417 0 0 2 -9
1011436 1011436 0 0 2 -9
1011445 1011445 0 0 1 -9
1011458 1011458 0 0 2 -9
1011463 1011463 0 0 1 -9
1011474 1011474 0 0 1 -9
1011480 1011480 0 0 2 -9
1011513 1011513 0 0 1 -9
1011524 1011524 0 0 1 -9
1011538 1011538 0 0 1 -9
1011546 1011546 0 0 2 -9
1011552 1011552 0 0 2 -9
1011581 1011581 0 0 2 -9
1011597 1011597 0 0 1 -9
1011612 1011612 0 0 2 -9
1011653 1011653 0 0 1 -9
1011668 1011668 0 0 1 -9
1011671 1011671 0 0 2 -9
1011685 1011685 0 0 2 -9
1011702 1011702 0 0 1 -9
1011715 1011715 0 0 1 -9
1011729 1011729 0 0 2 -9
1011731 1011731 0 0 1 -9
1011747 1011747 0 0 1 -9
1011750 1011750 0 0 1 -9
1011764 1011764 0 0 2 -9
1011773 1011773 0 0 1 -9
1011796 1011796 0 0 1 -9
1011808 1011808 0 0 2 -9
1011823 1011823 0 0 2 -9
1011841 1011841 0 0 2 -9
1011859 1011859 0 0 1 -9
1011862 1011862 0 0 1 -9
1011877 1011877 0 0 2 -9
1011886 1011886 0 0 1 -9
1011895 1011895 0 0 1 -9
1011911 1011911 0 0 1 -9
1011935 1011935 0 0 2 -9
1011944 1011944 0 0 1 -9
1011967 1011967 0 0 2 -9
1011972 1011972 0 0 1 -9
1012007 1012007 0 0 1 -9
1012010 1012010 0 0 2 -9
1012026 1012026 0 0 2 -9
1012034 1012034 0 0 2 -9
1012061 1012061 0 0 1 -9
1012078 1012078 0 0 2 -9
1012083 1012083 0 0 1 -9
1012104 1012104 0 0 1 -9
1012116 1012116 0 0 2 -9
1012137 1012137 0 0 1 -9
1012143 1012143 0 0 1 -9
1012165 1012165 0 0 2 -9
1012182 1012182 0 0 1 -9
1012198 1012198 0 0 2 -9
1012201 1012201 0 0 1 -9
1012225 1012225 0 0 2 -9
1012232 1012232 0 0 2 -9
1012248 1012248 0 0 1 -9
1012254 1012254 0 0 1 -9
1012260 1012260 0 0 2 -9
1012276 1012276 0 0 1 -9
1012287 1012287 0 0 1 -9
1012305 1012305 0 0 1 -9
1012321 1012321 0 0 2 -9
1012333 1012333 0 0 1 -9
1012349 1012349 0 0 2 -9
1012414 1012414 0 0 1 -9
1012423 1012423 0 0 2 -9
1012430 1012430 0 0 2 -9
1012459 1012459 0 0 1 -9
1012462 1012462 0 0 1 -9
1012477 1012477 0 0 2 -9
1012486 1012486 0 0 1 -9
1012512 1012512 0 0 1 -9
1012539 1012539 0 0 2 -9
1012553 1012553 0 0 2 -9
1012568 1012568 0 0 2 -9
1012571 1012571 0 0 1 -9
1012585 1012585 0 0 2 -9
1012594 1012594 0 0 1 -9
1012638 1012638 0 0 2 -9
1012675 1012675 0 0 1 -9
1012681 1012681 0 0 2 -9
1012697 1012697 0 0 1 -9
1012711 1012711 0 0 2 -9
1012728 1012728 0 0 2 -9
1012735 1012735 0 0 2 -9
1012744 1012744 0 0 2 -9
1012756 1012756 0 0 1 -9
1012789 1012789 0 0 1 -9
1012790 1012790 0 0 1 -9
1012809 1012809 0 0 2 -9
1012822 1012822 0 0 2 -9
1012836 1012836 0 0 2 -9
1012845 1012845 0 0 1 -9
1012858 1012858 0 0 2 -9
1012863 1012863 0 0 1 -9
1012880 1012880 0 0 1 -9
1012891 1012891 0 0 2 -9
1012902 1012902 0 0 2 -9
1012915 1012915 0 0 2 -9
1012947 1012947 0 0 2 -9
1012950 1012950 0 0 1 -9
1012973 1012973 0 0 1 -9
1012988 1012988 0 0 1 -9
1012996 1012996 0 0 2 -9
1013008 1013008 0 0 1 -9
1013014 1013014 0 0 2 -9
1013023 1013023 0 0 2 -9
1013041 1013041 0 0 2 -9
1013059 1013059 0 0 1 -9
1013077 1013077 0 0 1 -9
1013095 1013095 0 0 1 -9
1013100 1013100 0 0 2 -9
1013138 1013138 0 0 1 -9
1013146 1013146 0 0 2 -9
1013152 1013152 0 0 1 -9
1013169 1013169 0 0 2 -9
1013175 1013175 0 0 2 -9
1013181 1013181 0 0 2 -9
1013197 1013197 0 0 1 -9
1013215 1013215 0 0 2 -9
1013229 1013229 0 0 2 -9
1013247 1013247 0 0 1 -9
1013264 1013264 0 0 1 -9
1013273 1013273 0 0 1 -9
1013296 1013296 0 0 2 -9
1013309 1013309 0 0 1 -9
1013317 1013317 0 0 1 -9
1013345 1013345 0 0 2 -9
1013363 1013363 0 0 2 -9
1013374 1013374 0 0 2 -9
1013380 1013380 0 0 2 -9
1013391 1013391 0 0 2 -9
1013407 1013407 0 0 1 -9
1013426 1013426 0 0 2 -9
1013455 1013455 0 0 2 -9
1013483 1013483 0 0 2 -9
1013499 1013499 0 0 2 -9
1013535 1013535 0 0 1 -9
1013544 1013544 0 0 2 -9
1013567 1013567 0 0 2 -9
1013590 1013590 0 0 1 -9
1013616 1013616 0 0 1 -9
1013620 1013620 0 0 2 -9
1013643 1013643 0 0 2 -9
1013651 1013651 0 0 1 -9
1013679 1013679 0 0 2 -9
1013682 1013682 0 0 2 -9
1013698 1013698 0 0 1 -9
1013706 1013706 0 0 1 -9
1013712 1013712 0 0 1 -9
1013740 1013740 0 0 1 -9
1013753 1013753 0 0 1 -9
1013771 1013771 0 0 2 -9
1013785 1013785 0 0 2 -9
1013794 1013794 0 0 2 -9
1013818 1013818 0 0 2 -9
1013833 1013833 0 0 2 -9
1013849 1013849 0 0 2 -9
1013857 1013857 0 0 2 -9
1013866 1013866 0 0 1 -9
1013919 1013919 0 0 1 -9
1013932 1013932 0 0 1 -9
1013954 1013954 0 0 2 -9
1013960 1013960 0 0 2 -9
1013987 1013987 0 0 1 -9
1013993 1013993 0 0 1 -9
1014011 1014011 0 0 1 -9
1014044 1014044 0 0 2 -9
1014067 1014067 0 0 1 -9
1014072 1014072 0 0 1 -9
1014089 1014089 0 0 1 -9
1014105 1014105 0 0 1 -9
1014118 1014118 0 0 1 -9
1014133 1014133 0 0 1 -9
1014184 1014184 0 0 1 -9
1014192 1014192 0 0 1 -9
1014207 1014207 0 0 2 -9
1014210 1014210 0 0 2 -9
1014226 1014226 0 0 2 -9
1014242 1014242 0 0 2 -9
1014255 1014255 0 0 1 -9
1014261 1014261 0 0 2 -9
1014278 1014278 0 0 2 -9
1014283 1014283 0 0 1 -9
1014306 1014306 0 0 1 -9
1014312 1014312 0 0 2 -9
1014327 1014327 0 0 2 -9
1014353 1014353 0 0 2 -9
1014368 1014368 0 0 1 -9
1014371 1014371 0 0 2 -9
1014385 1014385 0 0 1 -9
1014394 1014394 0 0 1 -9
1014415 1014415 0 0 1 -9
1014429 1014429 0 0 1 -9
1014431 1014431 0 0 1 -9
1014450 1014450 0 0 2 -9
1014473 1014473 0 0 1 -9
1014508 1014508 0 0 2 -9
1014514 1014514 0 0 2 -9
1014523 1014523 0 0 1 -9
1014530 1014530 0 0 1 -9
1014541 1014541 0 0 2 -9
1014562 1014562 0 0 1 -9
1014577 1014577 0 0 2 -9
1014595 1014595 0 0 1 -9
1014619 1014619 0 0 2 -9
1014625 1014625 0 0 1 -9
1014632 1014632 0 0 2 -9
1014660 1014660 0 0 2 -9
1014693 1014693 0 0 1 -9
1014709 1014709 0 0 2 -9
1014717 1014717 0 0 1 -9
1014722 1014722 0 0 2 -9
1014736 1014736 0 0 2 -9
1014758 1014758 0 0 1 -9
1014763 1014763 0 0 1 -9
1014774 1014774 0 0 1 -9
1014800 1014800 0 0 1 -9
1014813 1014813 0 0 2 -9
1014838 1014838 0 0 2 -9
1014852 1014852 0 0 1 -9
1014869 1014869 0 0 1 -9
1014881 1014881 0 0 1 -9
1014916 1014916 0 0 2 -9
1014920 1014920 0 0 1 -9
1014937 1014937 0 0 2 -9
1014943 1014943 0 0 2 -9
1014951 1014951 0 0 1 -9
1014979 1014979 0 0 2 -9
1014982 1014982 0 0 2 -9
1014998 1014998 0 0 2 -9
1015017 1015017 0 0 2 -9
1015036 1015036 0 0 2 -9
1015045 1015045 0 0 2 -9
1015058 1015058 0 0 2 -9
1015074 1015074 0 0 2 -9
1015091 1015091 0 0 1 -9
1015139 1015139 0 0 2 -9
1015140 1015140 0 0 1 -9
1015171 1015171 0 0 2 -9
1015185 1015185 0 0 1 -9
1015203 1015203 0 0 1 -9
1015211 1015211 0 0 1 -9
1015228 1015228 0 0 2 -9
1015235 1015235 0 0 2 -9
1015256 1015256 0 0 2 -9
1015267 1015267 0 0 2 -9
1015289 1015289 0 0 1 -9
1015290 1015290 0 0 1 -9
1015308 1015308 0 0 2 -9
1015314 1015314 0 0 1 -9
1015323 1015323 0 0 2 -9
1015330 1015330 0 0 1 -9
1015359 1015359 0 0 1 -9
1015362 1015362 0 0 2 -9
1015377 1015377 0 0 2 -9
1015386 1015386 0 0 1 -9
1015395 1015395 0 0 2 -9
1015404 1015404 0 0 2 -9
1015416 1015416 0 0 1 -9
1015420 1015420 0 0 1 -9
1015437 1015437 0 0 2 -9
1015443 1015443 0 0 1 -9
1015451 1015451 0 0 2 -9
1015465 1015465 0 0 1 -9
1015479 1015479 0 0 2 -9
1015502 1015502 0 0 2 -9
1015515 1015515 0 0 2 -9
1015547 1015547 0 0 2 -9
1015573 1015573 0 0 2 -9
1015596 1015596 0 0 1 -9
1015642 1015642 0 0 2 -9
1015655 1015655 0 0 1 -9
1015661 1015661 0 0 2 -9
1015678 1015678 0 0 1 -9
1015683 1015683 0 0 1 -9
1015700 1015700 0 0 2 -9
1015738 1015738 0 0 1 -9
1015746 1015746 0 0 1 -9
1015752 1015752 0 0 1 -9
1015797 1015797 0 0 1 -9
1015801 1015801 0 0 1 -9
1015832 1015832 0 0 1 -9
1015848 1015848 0 0 2 -9
1015854 1015854 0 0 2 -9
1015876 1015876 0 0 1 -9
1015887 1015887 0 0 2 -9
1015905 1015905 0 0 1 -9
1015918 1015918 0 0 2 -9
1015933 1015933 0 0 1 -9
1015949 1015949 0 0 2 -9
1015957 1015957 0 0 1 -9
1015966 1015966 0 0 2 -9
1015970 1015970 0 0 2 -9
1015984 1015984 0 0 1 -9
1015992 1015992 0 0 2 -9
1016024 1016024 0 0 1 -9
1016038 1016038 0 0 1 -9
1016075 1016075 0 0 2 -9
1016097 1016097 0 0 2 -9
1016108 1016108 0 0 2 -9
1016114 1016114 0 0 2 -9
1016159 1016159 0 0 2 -9
1016162 1016162 0 0 2 -9
1016177 1016177 0 0 1 -9
1016186 1016186 0 0 1 -9
1016195 1016195 0 0 1 -9
1016209 1016209 0 0 1 -9
1016222 1016222 0 0 1 -9
1016236 1016236 0 0 1 -9
1016245 1016245 0 0 2 -9
1016258 1016258 0 0 2 -9
1016263 1016263 0 0 2 -9
1016274 1016274 0 0 1 -9
1016280 1016280 0 0 1 -9
1016315 1016315 0 0 2 -9
1016329 1016329 0 0 2 -9
1016331 1016331 0 0 1 -9
1016347 1016347 0 0 2 -9
1016373 1016373 0 0 1 -9
1016405 1016405 0 0 2 -9
1016418 1016418 0 0 1 -9
1016421 1016421 0 0 2 -9
1016433 1016433 0 0 1 -9
1016449 1016449 0 0 2 -9
1016457 1016457 0 0 1 -9
1016466 1016466 0 0 1 -9
1016470 1016470 0 0 1 -9
1016484 1016484 0 0 2 -9
1016492 1016492 0 0 2 -9
1016504 1016504 0 0 1 -9
1016520 1016520 0 0 2 -9
1016537 1016537 0 0 2 -9
1016543 1016543 0 0 2 -9
1016551 1016551 0 0 2 -9
1016565 1016565 0 0 2 -9
1016579 1016579 0 0 1 -9
1016603 1016603 0 0 1 -9
1016611 1016611 0 0 1 -9
1016628 1016628 0 0 1 -9
1016635 1016635 0 0 2 -9
1016644 1016644 0 0 2 -9
1016667 1016667 0 0 1 -9
1016672 1016672 0 0 2 -9
1016689 1016689 0 0 1 -9
1016701 1016701 0 0 2 -9
1016719 1016719 0 0 2 -9
1016725 1016725 0 0 2 -9
1016732 1016732 0 0 2 -9
1016754 1016754 0 0 1 -9
1016787 1016787 0 0 2 -9
1016807 1016807 0 0 1 -9
1016826 1016826 0 0 2 -9
1016834 1016834 0 0 1 -9
1016842 1016842 0 0 2 -9
1016855 1016855 0 0 1 -9
1016861 1016861 0 0 2 -9
1016883 1016883 0 0 1 -9
1016899 1016899 0 0 2 -9
1016906 1016906 0 0 1 -9
1016912 1016912 0 0 1 -9
1016927 1016927 0 0 1 -9
1016953 1016953 0 0 2 -9
1016968 1016968 0 0 2 -9
1016985 1016985 0 0 1 -9
1016994 1016994 0 0 2 -9
1017002 1017002 0 0 2 -9
1017015 1017015 0 0 1 -9
1017029 1017029 0 0 2 -9
1017047 1017047 0 0 2 -9
1017073 1017073 0 0 2 -9
1017088 1017088 0 0 1 -9
1017096 1017096 0 0 2 -9
1017101 1017101 0 0 2 -9
1017119 1017119 0 0 1 -9
1017132 1017132 0 0 2 -9
1017154 1017154 0 0 2 -9
1017176 1017176 0 0 2 -9
1017187 1017187 0 0 2 -9
1017216 1017216 0 0 1 -9
1017220 1017220 0 0 1 -9
1017237 1017237 0 0 1 -9
1017251 1017251 0 0 2 -9
1017265 1017265 0 0 1 -9
1017282 1017282 0 0 1 -9
1017298 1017298 0 0 2 -9
1017300 1017300 0 0 2 -9
1017313 1017313 0 0 2 -9
1017338 1017338 0 0 1 -9
1017352 1017352 0 0 2 -9
1017369 1017369 0 0 1 -9
1017375 1017375 0 0 1 -9
1017381 1017381 0 0 2 -9
1017403 1017403 0 0 1 -9
1017467 1017467 0 0 1 -9
1017472 1017472 0 0 1 -9
1017489 1017489 0 0 1 -9
1017490 1017490 0 0 1 -9
1017517 1017517 0 0 2 -9
1017558 1017558 0 0 2 -9
1017563 1017563 0 0 1 -9
1017574 1017574 0 0 2 -9
1017580 1017580 0 0 2 -9
1017618 1017618 0 0 2 -9
1017621 1017621 0 0 2 -9
1017633 1017633 0 0 1 -9
1017649 1017649 0 0 1 -9
1017657 1017657 0 0 2 -9
1017666 1017666 0 0 2 -9
1017670 1017670 0 0 2 -9
1017684 1017684 0 0 1 -9
1017714 1017714 0 0 1 -9
1017730 1017730 0 0 2 -9
1017759 1017759 0 0 1 -9
1017777 1017777 0 0 2 -9
1017795 1017795 0 0 2 -9
1017812 1017812 0 0 2 -9
1017827 1017827 0 0 1 -9
1017840 1017840 0 0 2 -9
1017853 1017853 0 0 2 -9
1017868 1017868 0 0 2 -9
1017871 1017871 0 0 2 -9
1017894 1017894 0 0 1 -9
1017907 1017907 0 0 2 -9
1017910 1017910 0 0 2 -9
1017926 1017926 0 0 1 -9
1017934 1017934 0 0 2 -9
1017942 1017942 0 0 2 -9
1017955 1017955 0 0 2 -9
1017978 1017978 0 0 1 -9
1017983 1017983 0 0 2 -9
1017999 1017999 0 0 1 -9
1018001 1018001 0 0 1 -9
1018019 1018019 0 0 1 -9
1018025 1018025 0 0 2 -9
1018054 1018054 0 0 2 -9
1018060 1018060 0 0 1 -9
1018093 1018093 0 0 2 -9
1018102 1018102 0 0 2 -9
1018129 1018129 0 0 2 -9
1018131 1018131 0 0 2 -9
1018147 1018147 0 0 2 -9
1018188 1018188 0 0 1 -9
1018196 1018196 0 0 1 -9
1018200 1018200 0 0 1 -9
1018224 1018224 0 0 2 -9
1018238 1018238 0 0 1 -9
1018246 1018246 0 0 2 -9
1018252 1018252 0 0 2 -9
1018269 1018269 0 0 1 -9
1018275 1018275 0 0 2 -9
1018281 1018281 0 0 1 -9
1018304 1018304 0 0 1 -9
1018337 1018337 0 0 2 -9
1018343 1018343 0 0 2 -9
1018365 1018365 0 0 2 -9
1018379 1018379 0 0 2 -9
1018382 1018382 0 0 1 -9
1018398 1018398 0 0 2 -9
1018406 1018406 0 0 1 -9
1018412 1018412 0 0 1 -9
1018427 1018427 0 0 2 -9
1018439 1018439 0 0 1 -9
1018440 1018440 0 0 2 -9
1018471 1018471 0 0 1 -9
1018485 1018485 0 0 1 -9
1018494 1018494 0 0 1 -9
1018521 1018521 0 0 2 -9
1018549 1018549 0 0 1 -9
1018557 1018557 0 0 1 -9
1018566 1018566 0 0 1 -9
1018584 1018584 0 0 1 -9
1018592 1018592 0 0 1 -9
1018609 1018609 0 0 2 -9
1018617 1018617 0 0 2 -9
1018622 1018622 0 0 2 -9
1018636 1018636 0 0 1 -9
1018658 1018658 0 0 2 -9
1018663 1018663 0 0 2 -9
1018691 1018691 0 0 1 -9
1018710 1018710 0 0 2 -9
1018734 1018734 0 0 2 -9
1018742 1018742 0 0 2 -9
1018755 1018755 0 0 1 -9
1018778 1018778 0 0 1 -9
1018783 1018783 0 0 1 -9
1018799 1018799 0 0 2 -9
1018803 1018803 0 0 2 -9
1018811 1018811 0 0 1 -9
1018828 1018828 0 0 1 -9
1018835 1018835 0 0 1 -9
1018844 1018844 0 0 2 -9
1018856 1018856 0 0 2 -9
1018867 1018867 0 0 1 -9
1018890 1018890 0 0 2 -9
1018908 1018908 0 0 1 -9
1018914 1018914 0 0 1 -9
1018962 1018962 0 0 1 -9
1018986 1018986 0 0 2 -9
1019006 1019006 0 0 1 -9
1019027 1019027 0 0 2 -9
1019040 1019040 0 0 2 -9
1019068 1019068 0 0 2 -9
1019071 1019071 0 0 2 -9
1019085 1019085 0 0 1 -9
1019094 1019094 0 0 1 -9
1019109 1019109 0 0 2 -9
1019117 1019117 0 0 2 -9
1019122 1019122 0 0 2 -9
1019136 1019136 0 0 1 -9
1019145 1019145 0 0 1 -9
1019158 1019158 0 0 1 -9
1019191 1019191 0 0 2 -9
1019208 1019208 0 0 1 -9
1019214 1019214 0 0 1 -9
1019223 1019223 0 0 2 -9
1019230 1019230 0 0 2 -9
1019241 1019241 0 0 1 -9
1019259 1019259 0 0 2 -9
1019277 1019277 0 0 1 -9
1019286 1019286 0 0 1 -9
1019295 1019295 0 0 1 -9
1019311 1019311 0 0 2 -9
1019328 1019328 0 0 2 -9
1019335 1019335 0 0 2 -9
1019344 1019344 0 0 1 -9
1019356 1019356 0 0 1 -9
1019372 1019372 0 0 2 -9
1019389 1019389 0 0 1 -9
1019390 1019390 0 0 1 -9
1019401 1019401 0 0 1 -9
1019425 1019425 0 0 1 -9
1019432 1019432 0 0 2 -9
1019448 1019448 0 0 1 -9
1019487 1019487 0 0 2 -9
1019507 1019507 0 0 1 -9
1019526 1019526 0 0 1 -9
1019534 1019534 0 0 2 -9
1019542 1019542 0 0 1 -9
1019555 1019555 0 0 2 -9
1019578 1019578 0 0 2 -9
1019583 1019583 0 0 2 -9
1019602 1019602 0 0 1 -9
1019615 1019615 0 0 2 -9
1019629 1019629 0 0 1 -9
1019631 1019631 0 0 2 -9
1019647 1019647 0 0 1 -9
1019650 1019650 0 0 1 -9
1019664 1019664 0 0 2 -9
1019673 1019673 0 0 1 -9
1019688 1019688 0 0 2 -9
1019696 1019696 0 0 1 -9
1019718 1019718 0 0 2 -9
1019721 1019721 0 0 2 -9
1019733 1019733 0 0 2 -9
1019749 1019749 0 0 2 -9
1019757 1019757 0 0 1 -9
1019766 1019766 0 0 1 -9
1019770 1019770 0 0 1 -9
1019784 1019784 0 0 2 -9
1019792 1019792 0 0 2 -9
1019804 1019804 0 0 2 -9
1019843 1019843 0 0 1 -9
1019865 1019865 0 0 1 -9
1019879 1019879 0 0 1 -9
1019913 1019913 0 0 2 -9
1019924 1019924 0 0 1 -9
1019946 1019946 0 0 2 -9
1019975 1019975 0 0 1 -9
1019981 1019981 0 0 1 -9
1019997 1019997 0 0 2 -9
1020003 1020003 0 0 2 -9
1020011 1020011 0 0 2 -9
1020044 1020044 0 0 1 -9
1020056 1020056 0 0 2 -9
1020067 1020067 0 0 2 -9
1020072 1020072 0 0 2 -9
1020089 1020089 0 0 2 -9
1020090 1020090 0 0 2 -9
1020105 1020105 0 0 1 -9
1020121 1020121 0 0 2 -9
1020133 1020133 0 0 1 -9
1020149 1020149 0 0 2 -9
1020170 1020170 0 0 2 -9
1020184 1020184 0 0 2 -9
1020207 1020207 0 0 2 -9
1020210 1020210 0 0 1 -9
1020234 1020234 0 0 2 -9
1020242 1020242 0 0 2 -9
1020261 1020261 0 0 2 -9
1020278 1020278 0 0 1 -9
1020327 1020327 0 0 1 -9
1020339 1020339 0 0 2 -9
1020340 1020340 0 0 2 -9
1020368 1020368 0 0 1 -9
1020371 1020371 0 0 1 -9
1020385 1020385 0 0 1 -9
1020394 1020394 0 0 2 -9
1020415 1020415 0 0 1 -9
1020447 1020447 0 0 1 -9
1020473 1020473 0 0 2 -9
1020488 1020488 0 0 2 -9
1020496 1020496 0 0 2 -9
1020514 1020514 0 0 2 -9
1020523 1020523 0 0 2 -9
1020530 1020530 0 0 1 -9
1020541 1020541 0 0 1 -9
1020559 1020559 0 0 1 -9
1020562 1020562 0 0 1 -9
1020586 1020586 0 0 2 -9
1020595 1020595 0 0 1 -9
1020654 1020654 0 0 1 -9
1020660 1020660 0 0 1 -9
1020676 1020676 0 0 2 -9
1020687 1020687 0 0 2 -9
1020693 1020693 0 0 1 -9
1020717 1020717 0 0 2 -9
1020722 1020722 0 0 1 -9
1020736 1020736 0 0 1 -9
1020745 1020745 0 0 1 -9
1020758 1020758 0 0 2 -9
1020763 1020763 0 0 2 -9
1020774 1020774 0 0 2 -9
1020780 1020780 0 0 1 -9
1020791 1020791 0 0 2 -9
1020800 1020800 0 0 1 -9
1020846 1020846 0 0 1 -9
1020869 1020869 0 0 1 -9
1020875 1020875 0 0 2 -9
1020881 1020881 0 0 1 -9
1020897 1020897 0 0 2 -9
1020904 1020904 0 0 1 -9
1020920 1020920 0 0 2 -9
1020937 1020937 0 0 1 -9
1020943 1020943 0 0 1 -9
1020979 1020979 0 0 2 -9
1020982 1020982 0 0 2 -9
1020998 1020998 0 0 2 -9
1021009 1021009 0 0 1 -9
1021017 1021017 0 0 1 -9
1021022 1021022 0 0 2 -9
1021036 1021036 0 0 1 -9
1021045 1021045 0 0 1 -9
1021058 1021058 0 0 1 -9
1021063 1021063 0 0 2 -9
1021091 1021091 0 0 2 -9
1021106 1021106 0 0 1 -9
1021112 1021112 0 0 2 -9
1021153 1021153 0 0 2 -9
1021168 1021168 0 0 2 -9
1021171 1021171 0 0 2 -9
1021185 1021185 0 0 1 -9
1021194 1021194 0 0 2 -9
1021203 1021203 0 0 1 -9
1021211 1021211 0 0 1 -9
1021228 1021228 0 0 1 -9
1021244 1021244 0 0 2 -9
1021256 1021256 0 0 2 -9
1021267 1021267 0 0 2 -9
1021272 1021272 0 0 1 -9
1021289 1021289 0 0 1 -9
1021290 1021290 0 0 2 -9
1021308 1021308 0 0 1 -9
1021314 1021314 0 0 1 -9
1021323 1021323 0 0 1 -9
1021341 1021341 0 0 2 -9
1021359 1021359 0 0 1 -9
1021362 1021362 0 0 1 -9
1021377 1021377 0 0 2 -9
1021386 1021386 0 0 1 -9
1021395 1021395 0 0 1 -9
1021404 1021404 0 0 1 -9
1021416 1021416 0 0 1 -9
1021420 1021420 0 0 1 -9
1021437 1021437 0 0 1 -9
1021443 1021443 0 0 2 -9
1021451 1021451 0 0 2 -9
1021465 1021465 0 0 2 -9
1021498 1021498 0 0 2 -9
1021502 1021502 0 0 2 -9
1021529 1021529 0 0 1 -9
1021547 1021547 0 0 1 -9
1021550 1021550 0 0 1 -9
1021573 1021573 0 0 1 -9
1021588 1021588 0 0 1 -9
1021626 1021626 0 0 1 -9
1021634 1021634 0 0 2 -9
1021655 1021655 0 0 2 -9
1021678 1021678 0 0 1 -9
1021683 1021683 0 0 2 -9
1021699 1021699 0 0 2 -9
1021713 1021713 0 0 2 -9
1021724 1021724 0 0 1 -9
1021738 1021738 0 0 1 -9
1021746 1021746 0 0 1 -9
1021752 1021752 0 0 1 -9
1021769 1021769 0 0 1 -9
1021775 1021775 0 0 2 -9
1021781 1021781 0 0 1 -9
1021801 1021801 0 0 2 -9
1021825 1021825 0 0 2 -9
1021848 1021848 0 0 2 -9
1021854 1021854 0 0 2 -9
1021860 1021860 0 0 2 -9
1021876 1021876 0 0 2 -9
1021887 1021887 0 0 2 -9
1021905 1021905 0 0 2 -9
1021918 1021918 0 0 1 -9
1021921 1021921 0 0 2 -9
1021933 1021933 0 0 1 -9
1021949 1021949 0 0 2 -9
1021957 1021957 0 0 2 -9
1021966 1021966 0 0 1 -9
1021970 1021970 0 0 2 -9
1021984 1021984 0 0 1 -9
1022006 1022006 0 0 1 -9
1022012 1022012 0 0 1 -9
1022039 1022039 0 0 1 -9
1022040 1022040 0 0 2 -9
1022053 1022053 0 0 1 -9
1022068 1022068 0 0 1 -9
1022085 1022085 0 0 1 -9
1022094 1022094 0 0 2 -9
1022109 1022109 0 0 1 -9
1022117 1022117 0 0 2 -9
1022122 1022122 0 0 2 -9
1022136 1022136 0 0 2 -9
1022174 1022174 0 0 1 -9
1022191 1022191 0 0 1 -9
1022208 1022208 0 0 2 -9
1022214 1022214 0 0 2 -9
1022230 1022230 0 0 2 -9
1022259 1022259 0 0 1 -9
1022262 1022262 0 0 2 -9
1022295 1022295 0 0 1 -9
1022303 1022303 0 0 1 -9
1022311 1022311 0 0 2 -9
1022335 1022335 0 0 2 -9
1022344 1022344 0 0 1 -9
1022372 1022372 0 0 2 -9
1022389 1022389 0 0 1 -9
1022390 1022390 0 0 1 -9
1022401 1022401 0 0 1 -9
1022419 1022419 0 0 1 -9
1022425 1022425 0 0 2 -9
1022432 1022432 0 0 1 -9
1022448 1022448 0 0 2 -9
1022454 1022454 0 0 2 -9
1022460 1022460 0 0 1 -9
1022476 1022476 0 0 2 -9
1022487 1022487 0 0 2 -9
1022493 1022493 0 0 1 -9
1022507 1022507 0 0 1 -9
1022526 1022526 0 0 2 -9
1022555 1022555 0 0 2 -9
1022583 1022583 0 0 1 -9
1022602 1022602 0 0 2 -9
1022615 1022615 0 0 2 -9
1022629 1022629 0 0 1 -9
1022631 1022631 0 0 1 -9
1022647 1022647 0 0 1 -9
1022664 1022664 0 0 1 -9
1022673 1022673 0 0 2 -9
1022688 1022688 0 0 2 -9
1022696 1022696 0 0 1 -9
1022705 1022705 0 0 2 -9
1022718 1022718 0 0 1 -9
1022749 1022749 0 0 2 -9
1022784 1022784 0 0 2 -9
1022804 1022804 0 0 2 -9
1022816 1022816 0 0 1 -9
1022820 1022820 0 0 2 -9
1022837 1022837 0 0 1 -9
1022843 1022843 0 0 2 -9
1022851 1022851 0 0 1 -9
1022865 1022865 0 0 2 -9
1022879 1022879 0 0 2 -9
1022882 1022882 0 0 1 -9
1022898 1022898 0 0 1 -9
1022913 1022913 0 0 2 -9
1022924 1022924 0 0 1 -9
1022938 1022938 0 0 2 -9
1022952 1022952 0 0 1 -9
1022969 1022969 0 0 1 -9
1022981 1022981 0 0 1 -9
1023001 1023001 0 0 2 -9
1023025 1023025 0 0 1 -9
1023032 1023032 0 0 2 -9
1023048 1023048 0 0 2 -9
1023054 1023054 0 0 2 -9
1023060 1023060 0 0 2 -9
1023076 1023076 0 0 2 -9
1023087 1023087 0 0 1 -9
1023093 1023093 0 0 2 -9
1023115 1023115 0 0 2 -9
1023147 1023147 0 0 2 -9
1023164 1023164 0 0 2 -9
1023173 1023173 0 0 1 -9
1023188 1023188 0 0 2 -9
1023200 1023200 0 0 2 -9
1023224 1023224 0 0 1 -9
1023238 1023238 0 0 2 -9
1023252 1023252 0 0 1 -9
1023297 1023297 0 0 1 -9
1023304 1023304 0 0 2 -9
1023316 1023316 0 0 1 -9
1023320 1023320 0 0 2 -9
1023337 1023337 0 0 1 -9
1023343 1023343 0 0 2 -9
1023398 1023398 0 0 1 -9
1023412 1023412 0 0 1 -9
1023427 1023427 0 0 1 -9
1023439 1023439 0 0 2 -9
1023440 1023440 0 0 1 -9
1023468 1023468 0 0 1 -9
1023485 1023485 0 0 1 -9
1023505 1023505 0 0 1 -9
1023518 1023518 0 0 2 -9
1023521 1023521 0 0 1 -9
1023533 1023533 0 0 2 -9
1023549 1023549 0 0 2 -9
1023557 1023557 0 0 2 -9
1023570 1023570 0 0 1 -9
1023584 1023584 0 0 2 -9
1023592 1023592 0 0 1 -9
1023609 1023609 0 0 2 -9
1023617 1023617 0 0 2 -9
1023636 1023636 0 0 1 -9
1023645 1023645 0 0 1 -9
1023663 1023663 0 0 1 -9
1023674 1023674 0 0 2 -9
1023680 1023680 0 0 2 -9
1023691 1023691 0 0 2 -9
1023734 1023734 0 0 2 -9
1023755 1023755 0 0 1 -9
1023761 1023761 0 0 2 -9
1023799 1023799 0 0 1 -9
1023835 1023835 0 0 1 -9
1023844 1023844 0 0 2 -9
1023856 1023856 0 0 2 -9
1023872 1023872 0 0 2 -9
1023889 1023889 0 0 2 -9
1023908 1023908 0 0 1 -9
1023923 1023923 0 0 1 -9
1023930 1023930 0 0 1 -9
1023941 1023941 0 0 2 -9
1023959 1023959 0 0 2 -9
1023977 1023977 0 0 2 -9
1024005 1024005 0 0 1 -9
1024021 1024021 0 0 2 -9
1024033 1024033 0 0 1 -9
1024049 1024049 0 0 2 -9
1024066 1024066 0 0 1 -9
1024070 1024070 0 0 1 -9
1024084 1024084 0 0 1 -9
1024092 1024092 0 0 2 -9
1024103 1024103 0 0 1 -9
1024111 1024111 0 0 1 -9
1024128 1024128 0 0 1 -9
1024144 1024144 0 0 1 -9
1024156 1024156 0 0 1 -9
1024167 1024167 0 0 1 -9
1024172 1024172 0 0 1 -9
1024190 1024190 0 0 1 -9
1024206 1024206 0 0 1 -9
1024212 1024212 0 0 2 -9
1024227 1024227 0 0 2 -9
1024253 1024253 0 0 1 -9
1024268 1024268 0 0 1 -9
1024271 1024271 0 0 2 -9
1024294 1024294 0 0 2 -9
1024310 1024310 0 0 2 -9
1024334 1024334 0 0 2 -9
1024342 1024342 0 0 1 -9
1024378 1024378 0 0 1 -9
1024400 1024400 0 0 2 -9
1024424 1024424 0 0 2 -9
1024438 1024438 0 0 2 -9
1024446 1024446 0 0 2 -9
1024452 1024452 0 0 1 -9
1024475 1024475 0 0 2 -9
1024481 1024481 0 0 2 -9
1024497 1024497 0 0 2 -9
1024519 1024519 0 0 1 -9
1024525 1024525 0 0 1 -9
1024532 1024532 0 0 2 -9
1024548 1024548 0 0 2 -9
1024554 1024554 0 0 2 -9
1024560 1024560 0 0 2 -9
1024576 1024576 0 0 2 -9
1024593 1024593 0 0 2 -9
1024608 1024608 0 0 1 -9
1024614 1024614 0 0 1 -9
1024623 1024623 0 0 1 -9
1024630 1024630 0 0 2 -9
1024662 1024662 0 0 2 -9
1024677 1024677 0 0 2 -9
1024695 1024695 0 0 2 -9
1024716 1024716 0 0 2 -9
1024720 1024720 0 0 2 -9
1024737 1024737 0 0 1 -9
1024779 1024779 0 0 2 -9
1024782 1024782 0 0 1 -9
1024802 1024802 0 0 1 -9
1024829 1024829 0 0 2 -9
1024831 1024831 0 0 2 -9
1024847 1024847 0 0 1 -9
1024864 1024864 0 0 2 -9
1024873 1024873 0 0 1 -9
1024888 1024888 0 0 2 -9
1024896 1024896 0 0 2 -9
1024909 1024909 0 0 1 -9
1024922 1024922 0 0 2 -9
1024936 1024936 0 0 1 -9
1024945 1024945 0 0 2 -9
1024958 1024958 0 0 1 -9
1024963 1024963 0 0 1 -9
1024974 1024974 0 0 1 -9
1024991 1024991 0 0 2 -9
1025004 1025004 0 0 1 -9
1025016 1025016 0 0 1 -9
1025043 1025043 0 0 2 -9
1025051 1025051 0 0 1 -9
1025065 1025065 0 0 1 -9
1025079 1025079 0 0 1 -9
1025082 1025082 0 0 1 -9
1025098 1025098 0 0 2 -9
1025126 1025126 0 0 2 -9
1025134 1025134 0 0 1 -9
1025142 1025142 0 0 1 -9
1025155 1025155 0 0 2 -9
1025161 1025161 0 0 2 -9
1025178 1025178 0 0 2 -9
1025199 1025199 0 0 1 -9
1025218 1025218 0 0 1 -9
1025221 1025221 0 0 1 -9
1025233 1025233 0 0 1 -9
1025257 1025257 0 0 1 -9
1025266 1025266 0 0 2 -9
1025270 1025270 0 0 2 -9
1025284 1025284 0 0 1 -9
1025292 1025292 0 0 2 -9
1025301 1025301 0 0 2 -9
1025319 1025319 0 0 2 -9
1025325 1025325 0 0 2 -9
1025332 1025332 0 0 2 -9
1025354 1025354 0 0 1 -9
1025393 1025393 0 0 2 -9
1025417 1025417 0 0 2 -9
1025422 1025422 0 0 1 -9
1025445 1025445 0 0 1 -9
1025463 1025463 0 0 1 -9
1025480 1025480 0 0 1 -9
1025500 1025500 0 0 2 -9
1025513 1025513 0 0 2 -9
1025538 1025538 0 0 2 -9
1025546 1025546 0 0 1 -9
1025552 1025552 0 0 2 -9
1025575 1025575 0 0 2 -9
1025581 1025581 0 0 2 -9
1025597 1025597 0 0 2 -9
1025606 1025606 0 0 2 -9
1025612 1025612 0 0 1 -9
1025627 1025627 0 0 2 -9
1025640 1025640 0 0 2 -9
1025653 1025653 0 0 2 -9
1025685 1025685 0 0 2 -9
1025694 1025694 0 0 1 -9
1025702 1025702 0 0 2 -9
1025729 1025729 0 0 2 -9
1025731 1025731 0 0 1 -9
1025750 1025750 0 0 1 -9
1025764 1025764 0 0 1 -9
1025788 1025788 0 0 1 -9
1025830 1025830 0 0 1 -9
1025862 1025862 0 0 1 -9
1025877 1025877 0 0 1 -9
1025903 1025903 0 0 2 -9
1025911 1025911 0 0 1 -9
1025928 1025928 0 0 1 -9
1025935 1025935 0 0 2 -9
1025956 1025956 0 0 2 -9
1025990 1025990 0 0 1 -9
1026002 1026002 0 0 1 -9
1026015 1026015 0 0 2 -9
1026029 1026029 0 0 2 -9
1026031 1026031 0 0 2 -9
1026047 1026047 0 0 1 -9
1026050 1026050 0 0 1 -9
1026073 1026073 0 0 2 -9
1026088 1026088 0 0 1 -9
1026101 1026101 0 0 1 -9
1026119 1026119 0 0 2 -9
1026125 1026125 0 0 1 -9
1026132 1026132 0 0 2 -9
1026148 1026148 0 0 1 -9
1026154 1026154 0 0 1 -9
1026160 1026160 0 0 2 -9
1026176 1026176 0 0 1 -9
1026187 1026187 0 0 2 -9
1026193 1026193 0 0 1 -9
1026204 1026204 0 0 2 -9
1026216 1026216 0 0 2 -9
1026220 1026220 0 0 2 -9
1026237 1026237 0 0 2 -9
1026243 1026243 0 0 2 -9
1026265 1026265 0 0 1 -9
1026279 1026279 0 0 2 -9
1026282 1026282 0 0 2 -9
1026300 1026300 0 0 2 -9
1026324 1026324 0 0 2 -9
1026338 1026338 0 0 1 -9
1026346 1026346 0 0 1 -9
1026352 1026352 0 0 1 -9
1026369 1026369 0 0 1 -9
1026375 1026375 0 0 2 -9
1026397 1026397 0 0 2 -9
1026403 1026403 0 0 1 -9
1026411 1026411 0 0 2 -9
1026444 1026444 0 0 2 -9
1026467 1026467 0 0 2 -9
1026490 1026490 0 0 1 -9
1026509 1026509 0 0 2 -9
1026517 1026517 0 0 1 -9
1026522 1026522 0 0 2 -9
1026536 1026536 0 0 2 -9
1026558 1026558 0 0 1 -9
1026563 1026563 0 0 2 -9
1026574 1026574 0 0 1 -9
1026591 1026591 0 0 2 -9
1026605 1026605 0 0 2 -9
1026618 1026618 0 0 2 -9
1026649 1026649 0 0 2 -9
1026666 1026666 0 0 1 -9
1026670 1026670 0 0 1 -9
1026708 1026708 0 0 2 -9
1026723 1026723 0 0 2 -9
1026730 1026730 0 0 2 -9
1026759 1026759 0 0 1 -9
1026777 1026777 0 0 2 -9
1026786 1026786 0 0 1 -9
1026795 1026795 0 0 2 -9
1026812 1026812 0 0 1 -9
1026840 1026840 0 0 1 -9
1026853 1026853 0 0 1 -9
1026885 1026885 0 0 2 -9
1026894 1026894 0 0 2 -9
1026907 1026907 0 0 1 -9
1026910 1026910 0 0 1 -9
1026926 1026926 0 0 2 -9
1026934 1026934 0 0 2 -9
1026942 1026942 0 0 1 -9
1026978 1026978 0 0 2 -9
1026983 1026983 0 0 2 -9
1026999 1026999 0 0 1 -9
1027024 1027024 0 0 1 -9
1027038 1027038 0 0 1 -9
1027075 1027075 0 0 2 -9
1027097 1027097 0 0 2 -9
1027114 1027114 0 0 1 -9
1027123 1027123 0 0 1 -9
1027141 1027141 0 0 2 -9
1027159 1027159 0 0 2 -9
1027209 1027209 0 0 2 -9
1027236 1027236 0 0 2 -9
1027245 1027245 0 0 2 -9
1027263 1027263 0 0 1 -9
1027274 1027274 0 0 2 -9
1027280 1027280 0 0 1 -9
1027302 1027302 0 0 2 -9
1027315 1027315 0 0 2 -9
1027329 1027329 0 0 1 -9
1027331 1027331 0 0 2 -9
1027347 1027347 0 0 2 -9
1027350 1027350 0 0 2 -9
1027364 1027364 0 0 1 -9
1027388 1027388 0 0 1 -9
1027396 1027396 0 0 2 -9
1027405 1027405 0 0 1 -9
1027418 1027418 0 0 1 -9
1027421 1027421 0 0 2 -9
1027449 1027449 0 0 1 -9
1027457 1027457 0 0 2 -9
1027470 1027470 0 0 2 -9
1027484 1027484 0 0 2 -9
1027492 1027492 0 0 2 -9
1027516 1027516 0 0 1 -9
1027520 1027520 0 0 1 -9
1027537 1027537 0 0 2 -9
1027543 1027543 0 0 1 -9
1027565 1027565 0 0 1 -9
1027579 1027579 0 0 2 -9
1027611 1027611 0 0 2 -9
1027628 1027628 0 0 1 -9
1027656 1027656 0 0 1 -9
1027667 1027667 0 0 1 -9
1027672 1027672 0 0 1 -9
1027689 1027689 0 0 2 -9
1027690 1027690 0 0 1 -9
1027701 1027701 0 0 1 -9
1027719 1027719 0 0 1 -9
1027725 1027725 0 0 1 -9
1027732 1027732 0 0 2 -9
1027776 1027776 0 0 2 -9
1027787 1027787 0 0 2 -9
1027807 1027807 0 0 2 -9
1027810 1027810 0 0 2 -9
1027834 1027834 0 0 2 -9
1027855 1027855 0 0 2 -9
1027878 1027878 0 0 1 -9
1027899 1027899 0 0 1 -9
1027906 1027906 0 0 1 -9
1027912 1027912 0 0 1 -9
1027927 1027927 0 0 2 -9
1027939 1027939 0 0 2 -9
1027953 1027953 0 0 2 -9
1027968 1027968 0 0 1 -9
1027971 1027971 0 0 1 -9
1027985 1027985 0 0 2 -9
1027994 1027994 0 0 2 -9
1028008 1028008 0 0 2 -9
1028014 1028014 0 0 1 -9
1028023 1028023 0 0 2 -9
1028041 1028041 0 0 1 -9
1028062 1028062 0 0 1 -9
1028077 1028077 0 0 1 -9
1028086 1028086 0 0 2 -9
1028095 1028095 0 0 2 -9
1028138 1028138 0 0 1 -9
1028152 1028152 0 0 2 -9
1028169 1028169 0 0 2 -9
1028181 1028181 0 0 2 -9
1028197 1028197 0 0 1 -9
1028202 1028202 0 0 2 -9
1028229 1028229 0 0 2 -9
1028231 1028231 0 0 1 -9
1028247 1028247 0 0 2 -9
1028250 1028250 0 0 2 -9
1028264 1028264 0 0 1 -9
1028273 1028273 0 0 1 -9
1028288 1028288 0 0 1 -9
1028296 1028296 0 0 1 -9
1028309 1028309 0 0 2 -9
1028317 1028317 0 0 1 -9
1028322 1028322 0 0 2 -9
1028336 1028336 0 0 1 -9
1028345 1028345 0 0 2 -9
1028358 1028358 0 0 2 -9
1028374 1028374 0 0 2 -9
1028380 1028380 0 0 2 -9
1028391 1028391 0 0 2 -9
1028426 1028426 0 0 2 -9
1028434 1028434 0 0 2 -9
1028442 1028442 0 0 2 -9
1028455 1028455 0 0 1 -9
1028478 1028478 0 0 2 -9
1028483 1028483 0 0 2 -9
1028499 1028499 0 0 2 -9
1028503 1028503 0 0 1 -9
1028511 1028511 0 0 1 -9
1028528 1028528 0 0 1 -9
1028544 1028544 0 0 2 -9
1028556 1028556 0 0 2 -9
1028572 1028572 0 0 1 -9
1028589 1028589 0 0 2 -9
1028590 1028590 0 0 1 -9
1028604 1028604 0 0 1 -9
1028616 1028616 0 0 1 -9
1028620 1028620 0 0 1 -9
1028637 1028637 0 0 2 -9
1028665 1028665 0 0 2 -9
1028682 1028682 0 0 2 -9
1028698 1028698 0 0 2 -9
1028706 1028706 0 0 2 -9
1028712 1028712 0 0 2 -9
1028739 1028739 0 0 2 -9
1028768 1028768 0 0 2 -9
1028794 1028794 0 0 1 -9
1028805 1028805 0 0 2 -9
1028821 1028821 0 0 1 -9
1028833 1028833 0 0 1 -9
1028857 1028857 0 0 1 -9
1028870 1028870 0 0 1 -9
1028884 1028884 0 0 1 -9
1028901 1028901 0 0 2 -9
1028948 1028948 0 0 1 -9
1028954 1028954 0 0 2 -9
1028960 1028960 0 0 2 -9
1028976 1028976 0 0 1 -9
1029007 1029007 0 0 1 -9
1029061 1029061 0 0 1 -9
1029083 1029083 0 0 1 -9
1029099 1029099 0 0 1 -9
1029104 1029104 0 0 1 -9
1029116 1029116 0 0 1 -9
1029120 1029120 0 0 2 -9
1029143 1029143 0 0 2 -9
1029151 1029151 0 0 2 -9
1029165 1029165 0 0 2 -9
1029179 1029179 0 0 1 -9
1029219 1029219 0 0 2 -9
1029225 1029225 0 0 2 -9
1029232 1029232 0 0 1 -9
1029248 1029248 0 0 2 -9
1029254 1029254 0 0 1 -9
1029287 1029287 0 0 1 -9
1029293 1029293 0 0 1 -9
1029305 1029305 0 0 1 -9
1029318 1029318 0 0 2 -9
1029333 1029333 0 0 2 -9
1029349 1029349 0 0 2 -9
1029357 1029357 0 0 1 -9
1029366 1029366 0 0 1 -9
1029370 1029370 0 0 1 -9
1029384 1029384 0 0 1 -9
1029392 1029392 0 0 2 -9
1029408 1029408 0 0 1 -9
1029414 1029414 0 0 1 -9
1029430 1029430 0 0 1 -9
1029441 1029441 0 0 1 -9
1029459 1029459 0 0 2 -9
1029477 1029477 0 0 2 -9
1029486 1029486 0 0 1 -9
1029506 1029506 0 0 1 -9
1029527 1029527 0 0 2 -9
1029539 1029539 0 0 2 -9
1029540 1029540 0 0 2 -9
1029553 1029553 0 0 1 -9
1029568 1029568 0 0 2 -9
1029585 1029585 0 0 1 -9
1029594 1029594 0 0 2 -9
1029600 1029600 0 0 2 -9
1029613 1029613 0 0 1 -9
1029624 1029624 0 0 1 -9
1029638 1029638 0 0 2 -9
1029646 1029646 0 0 1 -9
1029652 1029652 0 0 1 -9
1029669 1029669 0 0 2 -9
1029681 1029681 0 0 2 -9
1029697 1029697 0 0 2 -9
1029703 1029703 0 0 2 -9
1029711 1029711 0 0 2 -9
1029728 1029728 0 0 2 -9
1029744 1029744 0 0 1 -9
1029756 1029756 0 0 2 -9
1029767 1029767 0 0 2 -9
1029772 1029772 0 0 1 -9
1029790 1029790 0 0 1 -9
1029809 1029809 0 0 1 -9
1029822 1029822 0 0 2 -9
1029836 1029836 0 0 1 -9
1029845 1029845 0 0 1 -9
1029858 1029858 0 0 2 -9
1029874 1029874 0 0 1 -9
1029880 1029880 0 0 1 -9
1029891 1029891 0 0 1 -9
1029902 1029902 0 0 1 -9
1029931 1029931 0 0 1 -9
1029947 1029947 0 0 2 -9
1029950 1029950 0 0 2 -9
1029964 1029964 0 0 2 -9
1029973 1029973 0 0 2 -9
1029988 1029988 0 0 1 -9
1029996 1029996 0 0 2 -9
1030001 1030001 0 0 1 -9
1030019 1030019 0 0 1 -9
1030025 1030025 0 0 2 -9
1030032 1030032 0 0 2 -9
1030054 1030054 0 0 1 -9
1030060 1030060 0 0 2 -9
1030076 1030076 0 0 1 -9
1030093 1030093 0 0 1 -9
1030102 1030102 0 0 2 -9
1030115 1030115 0 0 1 -9
1030129 1030129 0 0 1 -9
1030131 1030131 0 0 2 -9
1030147 1030147 0 0 1 -9
1030150 1030150 0 0 2 -9
1030164 1030164 0 0 2 -9
1030200 1030200 0 0 1 -9
1030213 1030213 0 0 2 -9
1030224 1030224 0 0 2 -9
1030246 1030246 0 0 2 -9
1030252 1030252 0 0 2 -9
1030269 1030269 0 0 2 -9
1030275 1030275 0 0 2 -9
1030281 1030281 0 0 1 -9
1030297 1030297 0 0 1 -9
1030304 1030304 0 0 1 -9
1030316 1030316 0 0 2 -9
1030337 1030337 0 0 2 -9
1030351 1030351 0 0 2 -9
1030365 1030365 0 0 1 -9
1030379 1030379 0 0 2 -9
1030382 1030382 0 0 2 -9
1030398 1030398 0 0 1 -9
1030406 1030406 0 0 2 -9
1030412 1030412 0 0 1 -9
1030440 1030440 0 0 2 -9
1030453 1030453 0 0 1 -9
1030468 1030468 0 0 1 -9
1030485 1030485 0 0 2 -9
1030494 1030494 0 0 1 -9
1030521 1030521 0 0 1 -9
1030570 1030570 0 0 1 -9
1030584 1030584 0 0 1 -9
1030592 1030592 0 0 1 -9
1030609 1030609 0 0 1 -9
1030617 1030617 0 0 1 -9
1030622 1030622 0 0 1 -9
1030636 1030636 0 0 2 -9
1030645 1030645 0 0 2 -9
1030707 1030707 0 0 1 -9
1030710 1030710 0 0 1 -9
1030726 1030726 0 0 2 -9
1030755 1030755 0 0 1 -9
1030761 1030761 0 0 1 -9
1030783 1030783 0 0 2 -9
1030799 1030799 0 0 2 -9
1030811 1030811 0 0 2 -9
1030828 1030828 0 0 2 -9
1030835 1030835 0 0 1 -9
1030844 1030844 0 0 2 -9
1030856 1030856 0 0 1 -9
1030889 1030889 0 0 1 -9
1030908 1030908 0 0 2 -9
1030930 1030930 0 0 2 -9
1030941 1030941 0 0 1 -9
1030959 1030959 0 0 2 -9
1030977 1030977 0 0 2 -9
1030995 1030995 0 0 2 -9
1031010 1031010 0 0 2 -9
1031042 1031042 0 0 1 -9
1031055 1031055 0 0 2 -9
1031061 1031061 0 0 1 -9
1031078 1031078 0 0 2 -9
1031083 1031083 0 0 1 -9
1031099 1031099 0 0 1 -9
1031104 1031104 0 0 2 -9
1031116 1031116 0 0 2 -9
1031137 1031137 0 0 1 -9
1031151 1031151 0 0 2 -9
1031165 1031165 0 0 2 -9
1031179 1031179 0 0 1 -9
1031182 1031182 0 0 2 -9
1031198 1031198 0 0 2 -9
1031201 1031201 0 0 2 -9
1031219 1031219 0 0 2 -9
1031232 1031232 0 0 2 -9
1031248 1031248 0 0 1 -9
1031254 1031254 0 0 1 -9
1031260 1031260 0 0 1 -9
1031293 1031293 0 0 1 -9
1031305 1031305 0 0 1 -9
1031318 1031318 0 0 1 -9
1031321 1031321 0 0 1 -9
1031333 1031333 0 0 2 -9
1031357 1031357 0 0 2 -9
1031366 1031366 0 0 1 -9
1031370 1031370 0 0 1 -9
1031384 1031384 0 0 2 -9
1031392 1031392 0 0 1 -9
1031408 1031408 0 0 1 -9
1031414 1031414 0 0 2 -9
1031423 1031423 0 0 2 -9
1031430 1031430 0 0 2 -9
1031462 1031462 0 0 2 -9
1031477 1031477 0 0 1 -9
1031486 1031486 0 0 2 -9
1031495 1031495 0 0 2 -9
1031512 1031512 0 0 1 -9
1031527 1031527 0 0 2 -9
1031539 1031539 0 0 2 -9
1031540 1031540 0 0 1 -9
1031553 1031553 0 0 2 -9
1031571 1031571 0 0 1 -9
1031585 1031585 0 0 1 -9
1031600 1031600 0 0 1 -9
1031624 1031624 0 0 1 -9
1031638 1031638 0 0 1 -9
1031646 1031646 0 0 1 -9
1031652 1031652 0 0 1 -9
1031669 1031669 0 0 1 -9
1031675 1031675 0 0 2 -9
1031681 1031681 0 0 2 -9
1031697 1031697 0 0 1 -9
1031703 1031703 0 0 2 -9
1031728 1031728 0 0 2 -9
1031735 1031735 0 0 2 -9
1031744 1031744 0 0 2 -9
1031789 1031789 0 0 1 -9
1031790 1031790 0 0 2 -9
1031809 1031809 0 0 1 -9
1031822 1031822 0 0 1 -9
1031836 1031836 0 0 2 -9
1031858 1031858 0 0 1 -9
1031863 1031863 0 0 1 -9
1031931 1031931 0 0 1 -9
1031947 1031947 0 0 1 -9
1031964 1031964 0 0 2 -9
1031988 1031988 0 0 1 -9
1032004 1032004 0 0 1 -9
1032016 1032016 0 0 1 -9
1032020 1032020 0 0 2 -9
1032037 1032037 0 0 2 -9
1032043 1032043 0 0 1 -9
1032051 1032051 0 0 2 -9
1032065 1032065 0 0 1 -9
1032079 1032079 0 0 2 -9
1032107 1032107 0 0 1 -9
1032126 1032126 0 0 1 -9
1032142 1032142 0 0 1 -9
1032161 1032161 0 0 2 -9
1032178 1032178 0 0 1 -9
1032183 1032183 0 0 1 -9
1032199 1032199 0 0 2 -9
1032205 1032205 0 0 1 -9
1032218 1032218 0 0 1 -9
1032221 1032221 0 0 1 -9
1032233 1032233 0 0 2 -9
1032249 1032249 0 0 2 -9
1032257 1032257 0 0 1 -9
1032266 1032266 0 0 1 -9
1032284 1032284 0 0 2 -9
1032292 1032292 0 0 2 -9
1032325 1032325 0 0 1 -9
1032332 1032332 0 0 2 -9
1032348 1032348 0 0 1 -9
1032354 1032354 0 0 1 -9
1032360 1032360 0 0 1 -9
1032387 1032387 0 0 2 -9
1032393 1032393 0 0 2 -9
1032417 1032417 0 0 2 -9
1032422 1032422 0 0 2 -9
1032436 1032436 0 0 2 -9
1032445 1032445 0 0 2 -9
1032458 1032458 0 0 2 -9
1032463 1032463 0 0 1 -9
1032480 1032480 0 0 1 -9
1032491 1032491 0 0 2 -9
1032524 1032524 0 0 2 -9
1032546 1032546 0 0 2 -9
1032569 1032569 0 0 1 -9
1032575 1032575 0 0 2 -9
1032612 1032612 0 0 1 -9
1032627 1032627 0 0 2 -9
1032640 1032640 0 0 2 -9
1032653 1032653 0 0 2 -9
1032685 1032685 0 0 2 -9
1032702 1032702 0 0 1 -9
1032715 1032715 0 0 1 -9
1032731 1032731 0 0 1 -9
1032747 1032747 0 0 2 -9
1032764 1032764 0 0 2 -9
1032788 1032788 0 0 1 -9
1032796 1032796 0 0 2 -9
1032808 1032808 0 0 1 -9
1032814 1032814 0 0 2 -9
1032823 1032823 0 0 1 -9
1032830 1032830 0 0 2 -9
1032841 1032841 0 0 2 -9
1032877 1032877 0 0 2 -9
1032911 1032911 0 0 2 -9
1032928 1032928 0 0 1 -9
1032935 1032935 0 0 1 -9
1032944 1032944 0 0 2 -9
1032956 1032956 0 0 1 -9
1032967 1032967 0 0 2 -9
1032972 1032972 0 0 2 -9
1032989 1032989 0 0 1 -9
1032990 1032990 0 0 2 -9
1033022 1033022 0 0 1 -9
1033036 1033036 0 0 2 -9
1033058 1033058 0 0 1 -9
1033080 1033080 0 0 2 -9
1033091 1033091 0 0 2 -9
1033106 1033106 0 0 2 -9
1033112 1033112 0 0 2 -9
1033127 1033127 0 0 1 -9
1033140 1033140 0 0 2 -9
1033153 1033153 0 0 2 -9
1033171 1033171 0 0 1 -9
1033185 1033185 0 0 2 -9
1033194 1033194 0 0 1 -9
1033211 1033211 0 0 2 -9
1033235 1033235 0 0 1 -9
1033244 1033244 0 0 2 -9
1033256 1033256 0 0 1 -9
1033272 1033272 0 0 1 -9
1033290 1033290 0 0 2 -9
1033308 1033308 0 0 2 -9
1033314 1033314 0 0 2 -9
1033323 1033323 0 0 2 -9
1033330 1033330 0 0 2 -9
1033341 1033341 0 0 2 -9
1033359 1033359 0 0 2 -9
1033362 1033362 0 0 1 -9
1033395 1033395 0 0 2 -9
1033416 1033416 0 0 2 -9
1033437 1033437 0 0 2 -9
1033443 1033443 0 0 1 -9
1033479 1033479 0 0 1 -9
1033482 1033482 0 0 1 -9
1033502 1033502 0 0 1 -9
1033515 1033515 0 0 2 -9
1033531 1033531 0 0 1 -9
1033547 1033547 0 0 2 -9
1033550 1033550 0 0 2 -9
1033564 1033564 0 0 2 -9
1033588 1033588 0 0 2 -9
1033607 1033607 0 0 2 -9
1033610 1033610 0 0 1 -9
1033626 1033626 0 0 1 -9
1033634 1033634 0 0 2 -9
1033655 1033655 0 0 2 -9
1033661 1033661 0 0 2 -9
1033678 1033678 0 0 2 -9
1033683 1033683 0 0 1 -9
1033699 1033699 0 0 2 -9
1033700 1033700 0 0 2 -9
1033724 1033724 0 0 1 -9
1033738 1033738 0 0 1 -9
1033746 1033746 0 0 2 -9
1033752 1033752 0 0 2 -9
1033775 1033775 0 0 2 -9
1033801 1033801 0 0 2 -9
1033819 1033819 0 0 2 -9
1033825 1033825 0 0 2 -9
1033832 1033832 0 0 2 -9
1033854 1033854 0 0 2 -9
1033876 1033876 0 0 2 -9
1033887 1033887 0 0 2 -9
1033893 1033893 0 0 2 -9
1033921 1033921 0 0 1 -9
1033949 1033949 0 0 1 -9
1033966 1033966 0 0 2 -9
1033984 1033984 0 0 2 -9
1033992 1033992 0 0 2 -9
1034002 1034002 0 0 1 -9
1034029 1034029 0 0 2 -9
1034047 1034047 0 0 2 -9
1034050 1034050 0 0 1 -9
1034073 1034073 0 0 2 -9
1034088 1034088 0 0 2 -9
1034101 1034101 0 0 2 -9
1034125 1034125 0 0 1 -9
1034148 1034148 0 0 2 -9
1034154 1034154 0 0 1 -9
1034187 1034187 0 0 2 -9
1034193 1034193 0 0 2 -9
1034204 1034204 0 0 1 -9
1034237 1034237 0 0 2 -9
1034243 1034243 0 0 2 -9
1034265 1034265 0 0 2 -9
1034279 1034279 0 0 1 -9
1034282 1034282 0 0 1 -9
1034298 1034298 0 0 2 -9
1034300 1034300 0 0 1 -9
1034324 1034324 0 0 1 -9
1034346 1034346 0 0 2 -9
1034369 1034369 0 0 2 -9
1034375 1034375 0 0 2 -9
1034397 1034397 0 0 1 -9
1034428 1034428 0 0 2 -9
1034435 1034435 0 0 1 -9
1034444 1034444 0 0 2 -9
1034456 1034456 0 0 1 -9
1034472 1034472 0 0 1 -9
1034489 1034489 0 0 1 -9
1034490 1034490 0 0 2 -9
1034522 1034522 0 0 2 -9
1034545 1034545 0 0 1 -9
1034563 1034563 0 0 1 -9
1034580 1034580 0 0 1 -9
1034621 1034621 0 0 2 -9
1034649 1034649 0 0 1 -9
1034666 1034666 0 0 1 -9
1034684 1034684 0 0 1 -9
1034692 1034692 0 0 1 -9
1034708 1034708 0 0 2 -9
1034714 1034714 0 0 1 -9
1034723 1034723 0 0 1 -9
1034730 1034730 0 0 1 -9
1034741 1034741 0 0 2 -9
1034759 1034759 0 0 2 -9
1034777 1034777 0 0 2 -9
1034786 1034786 0 0 1 -9
1034795 1034795 0 0 2 -9
1034806 1034806 0 0 2 -9
1034812 1034812 0 0 1 -9
1034827 1034827 0 0 2 -9
1034853 1034853 0 0 1 -9
1034868 1034868 0 0 2 -9
1034871 1034871 0 0 2 -9
1034885 1034885 0 0 2 -9
1034894 1034894 0 0 1 -9
1034910 1034910 0 0 2 -9
1034926 1034926 0 0 2 -9
1034934 1034934 0 0 1 -9
1034955 1034955 0 0 2 -9
1034961 1034961 0 0 1 -9
1034999 1034999 0 0 1 -9
1035008 1035008 0 0 2 -9
1035023 1035023 0 0 1 -9
1035041 1035041 0 0 1 -9
1035062 1035062 0 0 2 -9
1035077 1035077 0 0 1 -9
1035086 1035086 0 0 2 -9
1035095 1035095 0 0 2 -9
1035138 1035138 0 0 2 -9
1035146 1035146 0 0 2 -9
1035152 1035152 0 0 1 -9
1035169 1035169 0 0 2 -9
1035175 1035175 0 0 1 -9
1035197 1035197 0 0 1 -9
1035202 1035202 0 0 1 -9
1035229 1035229 0 0 1 -9
1035247 1035247 0 0 1 -9
1035250 1035250 0 0 1 -9
1035273 1035273 0 0 1 -9
1035288 1035288 0 0 1 -9
1035296 1035296 0 0 2 -9
1035309 1035309 0 0 1 -9
1035317 1035317 0 0 2 -9
1035322 1035322 0 0 1 -9
1035345 1035345 0 0 2 -9
1035363 1035363 0 0 2 -9
1035374 1035374 0 0 1 -9
1035380 1035380 0 0 1 -9
1035434 1035434 0 0 2 -9
1035442 1035442 0 0 2 -9
1035455 1035455 0 0 1 -9
1035478 1035478 0 0 2 -9
1035483 1035483 0 0 1 -9
1035499 1035499 0 0 2 -9
1035503 1035503 0 0 1 -9
1035511 1035511 0 0 1 -9
1035528 1035528 0 0 2 -9
1035535 1035535 0 0 1 -9
1035589 1035589 0 0 2 -9
1035604 1035604 0 0 2 -9
1035620 1035620 0 0 2 -9
1035643 1035643 0 0 2 -9
1035682 1035682 0 0 2 -9
1035698 1035698 0 0 2 -9
1035712 1035712 0 0 2 -9
1035727 1035727 0 0 2 -9
1035740 1035740 0 0 2 -9
1035753 1035753 0 0 1 -9
1035768 1035768 0 0 2 -9
1035771 1035771 0 0 1 -9
1035785 1035785 0 0 2 -9
1035794 1035794 0 0 2 -9
1035805 1035805 0 0 1 -9
1035821 1035821 0 0 2 -9
1035833 1035833 0 0 2 -9
1035849 1035849 0 0 1 -9
1035866 1035866 0 0 1 -9
1035884 1035884 0 0 2 -9
1035892 1035892 0 0 1 -9
1035901 1035901 0 0 2 -9
1035954 1035954 0 0 2 -9
1035976 1035976 0 0 2 -9
1035987 1035987 0 0 1 -9
1035993 1035993 0 0 2 -9
1036006 1036006 0 0 2 -9
1036012 1036012 0 0 2 -9
1036027 1036027 0 0 1 -9
1036039 1036039 0 0 2 -9
1036040 1036040 0 0 1 -9
1036053 1036053 0 0 2 -9
1036071 1036071 0 0 2 -9
1036094 1036094 0 0 1 -9
1036109 1036109 0 0 2 -9
1036117 1036117 0 0 1 -9
1036136 1036136 0 0 2 -9
1036145 1036145 0 0 2 -9
1036158 1036158 0 0 2 -9
1036163 1036163 0 0 1 -9
1036208 1036208 0 0 2 -9
1036223 1036223 0 0 1 -9
1036230 1036230 0 0 2 -9
1036241 1036241 0 0 2 -9
1036262 1036262 0 0 1 -9
1036286 1036286 0 0 1 -9
1036295 1036295 0 0 2 -9
1036303 1036303 0 0 2 -9
1036311 1036311 0 0 2 -9
1036328 1036328 0 0 2 -9
1036356 1036356 0 0 2 -9
1036367 1036367 0 0 2 -9
1036372 1036372 0 0 1 -9
1036389 1036389 0 0 1 -9
1036390 1036390 0 0 2 -9
1036401 1036401 0 0 1 -9
1036419 1036419 0 0 2 -9
1036425 1036425 0 0 1 -9
1036432 1036432 0 0 2 -9
1036448 1036448 0 0 2 -9
1036454 1036454 0 0 2 -9
1036460 1036460 0 0 1 -9
1036476 1036476 0 0 1 -9
1036493 1036493 0 0 1 -9
1036507 1036507 0 0 2 -9
1036510 1036510 0 0 2 -9
1036526 1036526 0 0 2 -9
1036534 1036534 0 0 1 -9
1036542 1036542 0 0 1 -9
1036583 1036583 0 0 2 -9
1036599 1036599 0 0 2 -9
1036615 1036615 0 0 1 -9
1036629 1036629 0 0 2 -9
1036664 1036664 0 0 1 -9
1036673 1036673 0 0 1 -9
1036688 1036688 0 0 1 -9
1036696 1036696 0 0 1 -9
1036705 1036705 0 0 2 -9
1036718 1036718 0 0 2 -9
1036721 1036721 0 0 1 -9
1036733 1036733 0 0 1 -9
1036757 1036757 0 0 1 -9
1036766 1036766 0 0 1 -9
1036770 1036770 0 0 2 -9
1036804 1036804 0 0 1 -9
1036816 1036816 0 0 1 -9
1036820 1036820 0 0 2 -9
1036837 1036837 0 0 1 -9
1036851 1036851 0 0 1 -9
1036865 1036865 0 0 1 -9
1036882 1036882 0 0 2 -9
1036898 1036898 0 0 2 -9
1036900 1036900 0 0 1 -9
1036924 1036924 0 0 1 -9
1036938 1036938 0 0 2 -9
1036946 1036946 0 0 2 -9
1036969 1036969 0 0 2 -9
1036981 1036981 0 0 2 -9
1036997 1036997 0 0 1 -9
1037003 1037003 0 0 2 -9
1037011 1037011 0 0 1 -9
1037056 1037056 0 0 1 -9
1037072 1037072 0 0 1 -9
1037105 1037105 0 0 2 -9
1037149 1037149 0 0 2 -9
1037157 1037157 0 0 1 -9
1037184 1037184 0 0 2 -9
1037192 1037192 0 0 2 -9
1037210 1037210 0 0 1 -9
1037234 1037234 0 0 1 -9
1037255 1037255 0 0 2 -9
1037283 1037283 0 0 1 -9
1037299 1037299 0 0 2 -9
1037306 1037306 0 0 1 -9
1037312 1037312 0 0 2 -9
1037339 1037339 0 0 1 -9
1037353 1037353 0 0 2 -9
1037368 1037368 0 0 2 -9
1037371 1037371 0 0 1 -9
1037385 1037385 0 0 2 -9
1037394 1037394 0 0 1 -9
1037402 1037402 0 0 1 -9
1037415 1037415 0 0 2 -9
1037447 1037447 0 0 2 -9
1037450 1037450 0 0 1 -9
1037488 1037488 0 0 1 -9
1037496 1037496 0 0 1 -9
1037514 1037514 0 0 2 -9
1037523 1037523 0 0 2 -9
1037577 1037577 0 0 2 -9
1037586 1037586 0 0 2 -9
1037595 1037595 0 0 2 -9
1037619 1037619 0 0 2 -9
1037625 1037625 0 0 1 -9
1037632 1037632 0 0 1 -9
1037648 1037648 0 0 1 -9
1037654 1037654 0 0 1 -9
1037676 1037676 0 0 2 -9
1037745 1037745 0 0 2 -9
1037758 1037758 0 0 1 -9
1037763 1037763 0 0 1 -9
1037774 1037774 0 0 1 -9
1037780 1037780 0 0 1 -9
1037800 1037800 0 0 2 -9
1037813 1037813 0 0 2 -9
1037824 1037824 0 0 2 -9
1037846 1037846 0 0 2 -9
1037852 1037852 0 0 1 -9
1037881 1037881 0 0 2 -9
1037897 1037897 0 0 2 -9
1037916 1037916 0 0 1 -9
1037920 1037920 0 0 2 -9
1037937 1037937 0 0 2 -9
1037943 1037943 0 0 2 -9
1037979 1037979 0 0 2 -9
1037982 1037982 0 0 2 -9
1038018 1038018 0 0 1 -9
1038021 1038021 0 0 1 -9
1038057 1038057 0 0 1 -9
1038066 1038066 0 0 1 -9
1038070 1038070 0 0 2 -9
1038084 1038084 0 0 2 -9
1038092 1038092 0 0 2 -9
1038128 1038128 0 0 2 -9
1038135 1038135 0 0 1 -9
1038144 1038144 0 0 2 -9
1038156 1038156 0 0 2 -9
1038167 1038167 0 0 2 -9
1038189 1038189 0 0 1 -9
1038190 1038190 0 0 1 -9
1038206 1038206 0 0 1 -9
1038239 1038239 0 0 1 -9
1038253 1038253 0 0 2 -9
1038271 1038271 0 0 2 -9
1038285 1038285 0 0 1 -9
1038294 1038294 0 0 2 -9
1038310 1038310 0 0 1 -9
1038326 1038326 0 0 1 -9
1038342 1038342 0 0 1 -9
1038355 1038355 0 0 2 -9
1038378 1038378 0 0 2 -9
1038383 1038383 0 0 2 -9
1038399 1038399 0 0 1 -9
1038400 1038400 0 0 2 -9
1038446 1038446 0 0 2 -9
1038469 1038469 0 0 1 -9
1038475 1038475 0 0 2 -9
1038481 1038481 0 0 2 -9
1038497 1038497 0 0 1 -9
1038519 1038519 0 0 1 -9
1038532 1038532 0 0 2 -9
1038554 1038554 0 0 2 -9
1038576 1038576 0 0 1 -9
1038593 1038593 0 0 1 -9
1038614 1038614 0 0 2 -9
1038623 1038623 0 0 1 -9
1038630 1038630 0 0 1 -9
1038659 1038659 0 0 1 -9
1038686 1038686 0 0 2 -9
1038695 1038695 0 0 1 -9
1038716 1038716 0 0 2 -9
1038737 1038737 0 0 1 -9
1038743 1038743 0 0 1 -9
1038765 1038765 0 0 2 -9
1038779 1038779 0 0 2 -9
1038798 1038798 0 0 1 -9
1038802 1038802 0 0 1 -9
1038815 1038815 0 0 2 -9
1038829 1038829 0 0 2 -9
1038831 1038831 0 0 2 -9
1038847 1038847 0 0 1 -9
1038850 1038850 0 0 2 -9
1038864 1038864 0 0 1 -9
1038873 1038873 0 0 2 -9
1038888 1038888 0 0 1 -9
1038896 1038896 0 0 2 -9
1038917 1038917 0 0 1 -9
1038945 1038945 0 0 2 -9
1038958 1038958 0 0 2 -9
1038963 1038963 0 0 1 -9
1038974 1038974 0 0 2 -9
1038980 1038980 0 0 1 -9
1038991 1038991 0 0 2 -9
1039000 1039000 0 0 1 -9
1039013 1039013 0 0 1 -9
1039024 1039024 0 0 2 -9
1039038 1039038 0 0 1 -9
1039046 1039046 0 0 1 -9
1039052 1039052 0 0 1 -9
1039081 1039081 0 0 2 -9
1039097 1039097 0 0 2 -9
1039108 1039108 0 0 1 -9
1039130 1039130 0 0 1 -9
1039141 1039141 0 0 1 -9
1039159 1039159 0 0 1 -9
1039162 1039162 0 0 2 -9
1039177 1039177 0 0 1 -9
1039195 1039195 0 0 2 -9
1039209 1039209 0 0 2 -9
1039217 1039217 0 0 2 -9
1039222 1039222 0 0 1 -9
1039236 1039236 0 0 1 -9
1039245 1039245 0 0 1 -9
1039258 1039258 0 0 1 -9
1039263 1039263 0 0 2 -9
1039274 1039274 0 0 1 -9
1039291 1039291 0 0 2 -9
1039315 1039315 0 0 2 -9
1039329 1039329 0 0 1 -9
1039347 1039347 0 0 2 -9
1039350 1039350 0 0 1 -9
1039364 1039364 0 0 2 -9
1039373 1039373 0 0 1 -9
1039388 1039388 0 0 1 -9
1039396 1039396 0 0 2 -9
1039405 1039405 0 0 1 -9
1039418 1039418 0 0 2 -9
1039433 1039433 0 0 1 -9
1039449 1039449 0 0 2 -9
1039457 1039457 0 0 2 -9
1039466 1039466 0 0 1 -9
1039470 1039470 0 0 2 -9
1039492 1039492 0 0 2 -9
1039504 1039504 0 0 2 -9
1039516 1039516 0 0 2 -9
1039520 1039520 0 0 1 -9
1039537 1039537 0 0 1 -9
1039543 1039543 0 0 1 -9
1039551 1039551 0 0 2 -9
1039565 1039565 0 0 1 -9
1039579 1039579 0 0 1 -9
1039603 1039603 0 0 1 -9
1039611 1039611 0 0 2 -9
1039628 1039628 0 0 2 -9
1039635 1039635 0 0 1 -9
1039644 1039644 0 0 1 -9
1039656 1039656 0 0 1 -9
1039672 1039672 0 0 2 -9
1039689 1039689 0 0 2 -9
1039690 1039690 0 0 1 -9
1039701 1039701 0 0 1 -9
1039719 1039719 0 0 2 -9
1039732 1039732 0 0 1 -9
1039748 1039748 0 0 2 -9
1039754 1039754 0 0 2 -9
1039776 1039776 0 0 2 -9
1039787 1039787 0 0 2 -9
1039807 1039807 0 0 2 -9
1039810 1039810 0 0 2 -9
1039826 1039826 0 0 2 -9
1039834 1039834 0 0 2 -9
1039842 1039842 0 0 1 -9
1039855 1039855 0 0 2 -9
1039861 1039861 0 0 1 -9
1039878 1039878 0 0 1 -9
1039883 1039883 0 0 2 -9
1039912 1039912 0 0 1 -9
1039939 1039939 0 0 2 -9
1039940 1039940 0 0 2 -9
1039968 1039968 0 0 2 -9
1039971 1039971 0 0 2 -9
1039985 1039985 0 0 2 -9
1039994 1039994 0 0 2 -9
1040004 1040004 0 0 2 -9
1040016 1040016 0 0 1 -9
1040020 1040020 0 0 2 -9
1040037 1040037 0 0 2 -9
1040043 1040043 0 0 2 -9
1040051 1040051 0 0 2 -9
1040065 1040065 0 0 2 -9
1040079 1040079 0 0 2 -9
1040098 1040098 0 0 2 -9
1040107 1040107 0 0 2 -9
1040110 1040110 0 0 1 -9
1040126 1040126 0 0 2 -9
1040142 1040142 0 0 2 -9
1040161 1040161 0 0 1 -9
1040178 1040178 0 0 2 -9
1040205 1040205 0 0 2 -9
1040221 1040221 0 0 1 -9
1040233 1040233 0 0 1 -9
1040270 1040270 0 0 1 -9
1040284 1040284 0 0 2 -9
1040301 1040301 0 0 1 -9
1040319 1040319 0 0 1 -9
1040325 1040325 0 0 1 -9
1040332 1040332 0 0 2 -9
1040348 1040348 0 0 2 -9
1040354 1040354 0 0 2 -9
1040360 1040360 0 0 2 -9
1040376 1040376 0 0 2 -9
1040387 1040387 0 0 1 -9
1040409 1040409 0 0 2 -9
1040417 1040417 0 0 1 -9
1040422 1040422 0 0 1 -9
1040436 1040436 0 0 1 -9
1040445 1040445 0 0 2 -9
1040458 1040458 0 0 2 -9
1040474 1040474 0 0 2 -9
1040480 1040480 0 0 1 -9
1040500 1040500 0 0 2 -9
1040513 1040513 0 0 1 -9
1040524 1040524 0 0 1 -9
1040538 1040538 0 0 2 -9
1040546 1040546 0 0 2 -9
1040552 1040552 0 0 1 -9
1040569 1040569 0 0 2 -9
1040575 1040575 0 0 2 -9
1040597 1040597 0 0 2 -9
1040612 1040612 0 0 2 -9
1040627 1040627 0 0 2 -9
1040639 1040639 0 0 2 -9
1040640 1040640 0 0 1 -9
1040653 1040653 0 0 1 -9
1040668 1040668 0 0 1 -9
1040671 1040671 0 0 2 -9
1040685 1040685 0 0 2 -9
1040694 1040694 0 0 1 -9
1040702 1040702 0 0 2 -9
1040715 1040715 0 0 2 -9
1040731 1040731 0 0 1 -9
1040747 1040747 0 0 1 -9
1040750 1040750 0 0 1 -9
1040764 1040764 0 0 1 -9
1040808 1040808 0 0 1 -9
1040814 1040814 0 0 2 -9
1040823 1040823 0 0 1 -9
1040830 1040830 0 0 2 -9
1040841 1040841 0 0 2 -9
1040859 1040859 0 0 2 -9
1040877 1040877 0 0 2 -9
1040895 1040895 0 0 1 -9
1040903 1040903 0 0 1 -9
1040911 1040911 0 0 2 -9
1040944 1040944 0 0 2 -9
1040967 1040967 0 0 2 -9
1040972 1040972 0 0 1 -9
1040989 1040989 0 0 2 -9
1040990 1040990 0 0 2 -9
1041002 1041002 0 0 1 -9
1041029 1041029 0 0 1 -9
1041031 1041031 0 0 2 -9
1041047 1041047 0 0 1 -9
1041050 1041050 0 0 2 -9
1041073 1041073 0 0 2 -9
1041088 1041088 0 0 1 -9
1041096 1041096 0 0 1 -9
1041101 1041101 0 0 2 -9
1041119 1041119 0 0 1 -9
1041125 1041125 0 0 2 -9
1041148 1041148 0 0 1 -9
1041154 1041154 0 0 2 -9
1041160 1041160 0 0 1 -9
1041187 1041187 0 0 2 -9
1041193 1041193 0 0 1 -9
1041204 1041204 0 0 2 -9
1041216 1041216 0 0 2 -9
1041251 1041251 0 0 2 -9
1041265 1041265 0 0 1 -9
1041279 1041279 0 0 2 -9
1041282 1041282 0 0 1 -9
1041298 1041298 0 0 2 -9
1041300 1041300 0 0 1 -9
1041324 1041324 0 0 1 -9
1041338 1041338 0 0 1 -9
1041346 1041346 0 0 2 -9
1041352 1041352 0 0 2 -9
1041369 1041369 0 0 2 -9
1041375 1041375 0 0 1 -9
1041381 1041381 0 0 1 -9
1041397 1041397 0 0 2 -9
1041403 1041403 0 0 2 -9
1041411 1041411 0 0 2 -9
1041435 1041435 0 0 1 -9
1041467 1041467 0 0 2 -9
1041472 1041472 0 0 2 -9
1041509 1041509 0 0 1 -9
1041517 1041517 0 0 2 -9
1041536 1041536 0 0 2 -9
1041545 1041545 0 0 2 -9
1041558 1041558 0 0 2 -9
1041574 1041574 0 0 2 -9
1041580 1041580 0 0 1 -9
1041618 1041618 0 0 1 -9
1041621 1041621 0 0 1 -9
1041633 1041633 0 0 2 -9
1041649 1041649 0 0 2 -9
1041670 1041670 0 0 1 -9
1041684 1041684 0 0 2 -9
1041708 1041708 0 0 1 -9
1041714 1041714 0 0 2 -9
1041723 1041723 0 0 2 -9
1041812 1041812 0 0 2 -9
1041827 1041827 0 0 1 -9
1041840 1041840 0 0 1 -9
1041853 1041853 0 0 2 -9
1041868 1041868 0 0 2 -9
1041871 1041871 0 0 2 -9
1041885 1041885 0 0 1 -9
1041910 1041910 0 0 1 -9
1041955 1041955 0 0 2 -9
1041961 1041961 0 0 1 -9
1041978 1041978 0 0 1 -9
1041999 1041999 0 0 2 -9
1042001 1042001 0 0 1 -9
1042025 1042025 0 0 2 -9
1042032 1042032 0 0 1 -9
1042048 1042048 0 0 2 -9
1042060 1042060 0 0 2 -9
1042076 1042076 0 0 1 -9
1042087 1042087 0 0 2 -9
1042093 1042093 0 0 1 -9
1042102 1042102 0 0 1 -9
1042115 1042115 0 0 2 -9
1042129 1042129 0 0 1 -9
1042131 1042131 0 0 1 -9
1042147 1042147 0 0 2 -9
1042164 1042164 0 0 1 -9
1042188 1042188 0 0 2 -9
1042213 1042213 0 0 2 -9
1042238 1042238 0 0 1 -9
1042246 1042246 0 0 1 -9
1042269 1042269 0 0 2 -9
1042275 1042275 0 0 1 -9
1042281 1042281 0 0 1 -9
1042320 1042320 0 0 2 -9
1042343 1042343 0 0 2 -9
1042351 1042351 0 0 2 -9
1042379 1042379 0 0 1 -9
1042382 1042382 0 0 1 -9
1042439 1042439 0 0 1 -9
1042453 1042453 0 0 2 -9
1042505 1042505 0 0 1 -9
1042521 1042521 0 0 2 -9
1042533 1042533 0 0 1 -9
1042549 1042549 0 0 2 -9
1042584 1042584 0 0 2 -9
1042592 1042592 0 0 2 -9
1042609 1042609 0 0 2 -9
1042617 1042617 0 0 2 -9
1042622 1042622 0 0 1 -9
1042636 1042636 0 0 1 -9
1042674 1042674 0 0 2 -9
1042680 1042680 0 0 2 -9
1042707 1042707 0 0 2 -9
1042710 1042710 0 0 2 -9
1042734 1042734 0 0 2 -9
1042755 1042755 0 0 2 -9
1042761 1042761 0 0 2 -9
1042778 1042778 0 0 1 -9
1042783 1042783 0 0 2 -9
1042799 1042799 0 0 1 -9
1042803 1042803 0 0 1 -9
1042811 1042811 0 0 1 -9
1042828 1042828 0 0 2 -9
1042835 1042835 0 0 2 -9
1042844 1042844 0 0 1 -9
1042856 1042856 0 0 2 -9
1042867 1042867 0 0 1 -9
1042872 1042872 0 0 1 -9
1042889 1042889 0 0 1 -9
1042890 1042890 0 0 1 -9
1042914 1042914 0 0 2 -9
1042923 1042923 0 0 1 -9
1042962 1042962 0 0 2 -9
1042977 1042977 0 0 1 -9
1042995 1042995 0 0 2 -9
1043012 1043012 0 0 2 -9
1043027 1043027 0 0 2 -9
1043039 1043039 0 0 2 -9
1043040 1043040 0 0 1 -9
1043053 1043053 0 0 2 -9
1043068 1043068 0 0 2 -9
1043071 1043071 0 0 2 -9
1043085 1043085 0 0 1 -9
1043094 1043094 0 0 2 -9
1043109 1043109 0 0 2 -9
1043117 1043117 0 0 1 -9
1043136 1043136 0 0 2 -9
1043180 1043180 0 0 1 -9
1043191 1043191 0 0 2 -9
1043208 1043208 0 0 1 -9
1043223 1043223 0 0 2 -9
1043230 1043230 0 0 1 -9
1043241 1043241 0 0 2 -9
1043277 1043277 0 0 1 -9
1043286 1043286 0 0 2 -9
1043311 1043311 0 0 1 -9
1043328 1043328 0 0 1 -9
1043335 1043335 0 0 1 -9
1043344 1043344 0 0 2 -9
1043390 1043390 0 0 2 -9
1043401 1043401 0 0 1 -9
1043419 1043419 0 0 2 -9
1043432 1043432 0 0 1 -9
1043454 1043454 0 0 2 -9
1043460 1043460 0 0 2 -9
1043476 1043476 0 0 2 -9
1043542 1043542 0 0 2 -9
1043555 1043555 0 0 2 -9
1043578 1043578 0 0 1 -9
1043599 1043599 0 0 2 -9
1043602 1043602 0 0 2 -9
1043629 1043629 0 0 1 -9
1043650 1043650 0 0 1 -9
1043673 1043673 0 0 1 -9
1043718 1043718 0 0 2 -9
1043749 1043749 0 0 2 -9
1043784 1043784 0 0 2 -9
1043792 1043792 0 0 2 -9
1043804 1043804 0 0 1 -9
1043816 1043816 0 0 1 -9
1043820 1043820 0 0 1 -9
1043837 1043837 0 0 2 -9
1043843 1043843 0 0 2 -9
1043879 1043879 0 0 2 -9
1043882 1043882 0 0 2 -9
1043898 1043898 0 0 1 -9
1043913 1043913 0 0 2 -9
1043938 1043938 0 0 2 -9
1043952 1043952 0 0 2 -9
1043975 1043975 0 0 1 -9
1043997 1043997 0 0 1 -9
1044007 1044007 0 0 2 -9
1044010 1044010 0 0 2 -9
1044026 1044026 0 0 2 -9
1044034 1044034 0 0 1 -9
1044042 1044042 0 0 2 -9
1044083 1044083 0 0 2 -9
1044104 1044104 0 0 1 -9
1044116 1044116 0 0 1 -9
1044120 1044120 0 0 1 -9
1044137 1044137 0 0 2 -9
1044143 1044143 0 0 2 -9
1044165 1044165 0 0 2 -9
1044182 1044182 0 0 1 -9
1044201 1044201 0 0 1 -9
1044232 1044232 0 0 2 -9
1044248 1044248 0 0 1 -9
1044276 1044276 0 0 2 -9
1044305 1044305 0 0 1 -9
1044321 1044321 0 0 2 -9
1044357 1044357 0 0 2 -9
1044366 1044366 0 0 2 -9
1044392 1044392 0 0 2 -9
1044408 1044408 0 0 1 -9
1044423 1044423 0 0 2 -9
1044430 1044430 0 0 1 -9
1044441 1044441 0 0 1 -9
1044459 1044459 0 0 1 -9
1044506 1044506 0 0 2 -9
1044527 1044527 0 0 1 -9
1044540 1044540 0 0 2 -9
1044553 1044553 0 0 2 -9
1044571 1044571 0 0 1 -9
1044585 1044585 0 0 2 -9
1044594 1044594 0 0 2 -9
1044600 1044600 0 0 1 -9
1044613 1044613 0 0 2 -9
1044624 1044624 0 0 2 -9
1044638 1044638 0 0 1 -9
1044646 1044646 0 0 2 -9
1044652 1044652 0 0 2 -9
1044669 1044669 0 0 1 -9
1044675 1044675 0 0 2 -9
1044681 1044681 0 0 1 -9
1044703 1044703 0 0 2 -9
1044735 1044735 0 0 1 -9
1044744 1044744 0 0 1 -9
1044756 1044756 0 0 2 -9
1044767 1044767 0 0 2 -9
1044772 1044772 0 0 2 -9
1044789 1044789 0 0 2 -9
1044809 1044809 0 0 2 -9
1044817 1044817 0 0 2 -9
1044822 1044822 0 0 2 -9
1044836 1044836 0 0 2 -9
1044845 1044845 0 0 2 -9
1044858 1044858 0 0 2 -9
1044863 1044863 0 0 2 -9
1044891 1044891 0 0 2 -9
1044902 1044902 0 0 1 -9
1044915 1044915 0 0 1 -9
1044929 1044929 0 0 1 -9
1044931 1044931 0 0 2 -9
1044947 1044947 0 0 1 -9
1044950 1044950 0 0 2 -9
1044964 1044964 0 0 2 -9
1044973 1044973 0 0 1 -9
1044988 1044988 0 0 2 -9
1045003 1045003 0 0 1 -9
1045035 1045035 0 0 2 -9
1045044 1045044 0 0 1 -9
1045056 1045056 0 0 1 -9
1045072 1045072 0 0 1 -9
1045089 1045089 0 0 1 -9
1045105 1045105 0 0 1 -9
1045118 1045118 0 0 1 -9
1045149 1045149 0 0 1 -9
1045157 1045157 0 0 1 -9
1045166 1045166 0 0 1 -9
1045170 1045170 0 0 2 -9
1045184 1045184 0 0 2 -9
1045192 1045192 0 0 2 -9
1045210 1045210 0 0 1 -9
1045226 1045226 0 0 1 -9
1045261 1045261 0 0 1 -9
1045278 1045278 0 0 1 -9
1045283 1045283 0 0 1 -9
1045299 1045299 0 0 1 -9
1045312 1045312 0 0 2 -9
1045327 1045327 0 0 2 -9
1045339 1045339 0 0 1 -9
1045340 1045340 0 0 1 -9
1045371 1045371 0 0 2 -9
1045394 1045394 0 0 1 -9
1045429 1045429 0 0 2 -9
1045447 1045447 0 0 2 -9
1045450 1045450 0 0 1 -9
1045488 1045488 0 0 2 -9
1045496 1045496 0 0 1 -9
1045530 1045530 0 0 1 -9
1045541 1045541 0 0 1 -9
1045562 1045562 0 0 1 -9
1045577 1045577 0 0 2 -9
1045595 1045595 0 0 2 -9
1045601 1045601 0 0 2 -9
1045619 1045619 0 0 1 -9
1045625 1045625 0 0 2 -9
1045632 1045632 0 0 2 -9
1045648 1045648 0 0 1 -9
1045654 1045654 0 0 1 -9
1045660 1045660 0 0 2 -9
1045676 1045676 0 0 2 -9
1045687 1045687 0 0 1 -9
1045717 1045717 0 0 1 -9
1045758 1045758 0 0 1 -9
1045763 1045763 0 0 2 -9
1045800 1045800 0 0 1 -9
1045813 1045813 0 0 2 -9
1045846 1045846 0 0 1 -9
1045869 1045869 0 0 1 -9
1045875 1045875 0 0 1 -9
1045897 1045897 0 0 2 -9
1045904 1045904 0 0 1 -9
1045916 1045916 0 0 1 -9
1045943 1045943 0 0 1 -9
1045951 1045951 0 0 2 -9
1045965 1045965 0 0 2 -9
1045979 1045979 0 0 2 -9
1045982 1045982 0 0 1 -9
1045998 1045998 0 0 2 -9
1046009 1046009 0 0 2 -9
1046022 1046022 0 0 1 -9
1046036 1046036 0 0 1 -9
1046058 1046058 0 0 2 -9
1046063 1046063 0 0 1 -9
1046074 1046074 0 0 1 -9
1046080 1046080 0 0 2 -9
1046112 1046112 0 0 1 -9
1046127 1046127 0 0 2 -9
1046139 1046139 0 0 1 -9
1046140 1046140 0 0 2 -9
1046153 1046153 0 0 2 -9
1046203 1046203 0 0 1 -9
1046211 1046211 0 0 2 -9
1046228 1046228 0 0 1 -9
1046235 1046235 0 0 2 -9
1046244 1046244 0 0 2 -9
1046256 1046256 0 0 1 -9
1046272 1046272 0 0 1 -9
1046289 1046289 0 0 1 -9
1046290 1046290 0 0 2 -9
1046308 1046308 0 0 1 -9
1046314 1046314 0 0 1 -9
1046323 1046323 0 0 2 -9
1046330 1046330 0 0 2 -9
1046341 1046341 0 0 1 -9
1046359 1046359 0 0 2 -9
1046377 1046377 0 0 2 -9
1046386 1046386 0 0 1 -9
1046395 1046395 0 0 1 -9
1046404 1046404 0 0 1 -9
1046416 1046416 0 0 1 -9
1046420 1046420 0 0 1 -9
1046437 1046437 0 0 1 -9
1046443 1046443 0 0 2 -9
1046451 1046451 0 0 2 -9
1046465 1046465 0 0 1 -9
1046482 1046482 0 0 2 -9
1046498 1046498 0 0 1 -9
1046502 1046502 0 0 1 -9
1046529 1046529 0 0 2 -9
1046547 1046547 0 0 2 -9
1046550 1046550 0 0 2 -9
1046573 1046573 0 0 1 -9
1046588 1046588 0 0 1 -9
1046596 1046596 0 0 1 -9
1046626 1046626 0 0 2 -9
1046642 1046642 0 0 1 -9
1046655 1046655 0 0 1 -9
1046661 1046661 0 0 2 -9
1046678 1046678 0 0 1 -9
1046683 1046683 0 0 1 -9
1046699 1046699 0 0 1 -9
1046713 1046713 0 0 2 -9
1046738 1046738 0 0 2 -9
1046746 1046746 0 0 1 -9
1046752 1046752 0 0 2 -9
1046769 1046769 0 0 1 -9
1046775 1046775 0 0 1 -9
1046781 1046781 0 0 1 -9
1046801 1046801 0 0 2 -9
1046819 1046819 0 0 1 -9
1046825 1046825 0 0 1 -9
1046848 1046848 0 0 2 -9
1046860 1046860 0 0 1 -9
1046876 1046876 0 0 2 -9
1046893 1046893 0 0 1 -9
1046905 1046905 0 0 2 -9
1046918 1046918 0 0 1 -9
1046921 1046921 0 0 2 -9
1046933 1046933 0 0 1 -9
1046949 1046949 0 0 1 -9
1046957 1046957 0 0 1 -9
1046970 1046970 0 0 1 -9
1046984 1046984 0 0 1 -9
1046992 1046992 0 0 1 -9
1047008 1047008 0 0 2 -9
1047023 1047023 0 0 1 -9
1047030 1047030 0 0 2 -9
1047062 1047062 0 0 2 -9
1047077 1047077 0 0 2 -9
1047100 1047100 0 0 1 -9
1047113 1047113 0 0 1 -9
1047152 1047152 0 0 1 -9
1047169 1047169 0 0 2 -9
1047175 1047175 0 0 2 -9
1047181 1047181 0 0 2 -9
1047215 1047215 0 0 1 -9
1047247 1047247 0 0 1 -9
1047273 1047273 0 0 2 -9
1047296 1047296 0 0 1 -9
1047309 1047309 0 0 1 -9
1047317 1047317 0 0 1 -9
1047322 1047322 0 0 1 -9
1047336 1047336 0 0 2 -9
1047358 1047358 0 0 1 -9
1047363 1047363 0 0 2 -9
1047374 1047374 0 0 1 -9
1047380 1047380 0 0 2 -9
1047391 1047391 0 0 1 -9
1047407 1047407 0 0 2 -9
1047410 1047410 0 0 1 -9
1047426 1047426 0 0 1 -9
1047442 1047442 0 0 2 -9
1047455 1047455 0 0 2 -9
1047461 1047461 0 0 2 -9
1047483 1047483 0 0 1 -9
1047499 1047499 0 0 1 -9
1047528 1047528 0 0 2 -9
1047535 1047535 0 0 1 -9
1047544 1047544 0 0 1 -9
1047556 1047556 0 0 1 -9
1047590 1047590 0 0 1 -9
1047616 1047616 0 0 1 -9
1047620 1047620 0 0 2 -9
1047637 1047637 0 0 2 -9
1047665 1047665 0 0 1 -9
1047682 1047682 0 0 1 -9
1047698 1047698 0 0 1 -9
1047706 1047706 0 0 1 -9
1047739 1047739 0 0 2 -9
1047740 1047740 0 0 2 -9
1047768 1047768 0 0 1 -9
1047785 1047785 0 0 1 -9
1047833 1047833 0 0 1 -9
1047849 1047849 0 0 2 -9
1047866 1047866 0 0 2 -9
1047870 1047870 0 0 1 -9
1047884 1047884 0 0 1 -9
1047892 1047892 0 0 2 -9
1047901 1047901 0 0 2 -9
1047919 1047919 0 0 2 -9
1047925 1047925 0 0 2 -9
1047932 1047932 0 0 1 -9
1047948 1047948 0 0 2 -9
1047960 1047960 0 0 2 -9
1047976 1047976 0 0 1 -9
1047993 1047993 0 0 1 -9
1048013 1048013 0 0 2 -9
1048024 1048024 0 0 1 -9
1048038 1048038 0 0 1 -9
1048046 1048046 0 0 1 -9
1048052 1048052 0 0 2 -9
1048069 1048069 0 0 1 -9
1048081 1048081 0 0 2 -9
1048097 1048097 0 0 1 -9
1048108 1048108 0 0 2 -9
1048123 1048123 0 0 1 -9
1048130 1048130 0 0 2 -9
1048141 1048141 0 0 2 -9
1048162 1048162 0 0 1 -9
1048177 1048177 0 0 1 -9
1048195 1048195 0 0 2 -9
1048217 1048217 0 0 1 -9
1048222 1048222 0 0 1 -9
1048236 1048236 0 0 2 -9
1048258 1048258 0 0 2 -9
1048302 1048302 0 0 2 -9
1048329 1048329 0 0 2 -9
1048347 1048347 0 0 2 -9
1048350 1048350 0 0 2 -9
1048364 1048364 0 0 2 -9
1048373 1048373 0 0 2 -9
1048396 1048396 0 0 2 -9
1048405 1048405 0 0 2 -9
1048421 1048421 0 0 2 -9
1048433 1048433 0 0 2 -9
1048449 1048449 0 0 1 -9
1048457 1048457 0 0 2 -9
1048470 1048470 0 0 1 -9
1048484 1048484 0 0 1 -9
1048504 1048504 0 0 2 -9
1048537 1048537 0 0 2 -9
1048543 1048543 0 0 2 -9
1048579 1048579 0 0 1 -9
1048582 1048582 0 0 1 -9
1048598 1048598 0 0 2 -9
1048603 1048603 0 0 1 -9
1048611 1048611 0 0 1 -9
1048628 1048628 0 0 2 -9
1048656 1048656 0 0 2 -9
1048672 1048672 0 0 1 -9
1048701 1048701 0 0 2 -9
1048719 1048719 0 0 2 -9
1048725 1048725 0 0 1 -9
1048732 1048732 0 0 1 -9
1048748 1048748 0 0 2 -9
1048754 1048754 0 0 2 -9
1048776 1048776 0 0 2 -9
1048787 1048787 0 0 2 -9
1048793 1048793 0 0 1 -9
1048807 1048807 0 0 2 -9
1048810 1048810 0 0 2 -9
1048826 1048826 0 0 2 -9
1048842 1048842 0 0 1 -9
1048855 1048855 0 0 2 -9
1048861 1048861 0 0 1 -9
1048878 1048878 0 0 1 -9
1048899 1048899 0 0 1 -9
1048927 1048927 0 0 1 -9
1048939 1048939 0 0 1 -9
1048953 1048953 0 0 2 -9
1048985 1048985 0 0 2 -9
1049005 1049005 0 0 1 -9
1049018 1049018 0 0 1 -9
1049021 1049021 0 0 1 -9
1049033 1049033 0 0 2 -9
1049057 1049057 0 0 1 -9
1049066 1049066 0 0 1 -9
1049070 1049070 0 0 1 -9
1049111 1049111 0 0 2 -9
1049156 1049156 0 0 1 -9
1049167 1049167 0 0 1 -9
1049189 1049189 0 0 2 -9
1049227 1049227 0 0 1 -9
1049239 1049239 0 0 2 -9
1049240 1049240 0 0 1 -9
1049268 1049268 0 0 2 -9
1049271 1049271 0 0 2 -9
1049285 1049285 0 0 2 -9
1049294 1049294 0 0 2 -9
1049307 1049307 0 0 2 -9
1049334 1049334 0 0 2 -9
1049361 1049361 0 0 2 -9
1049378 1049378 0 0 1 -9
1049399 1049399 0 0 1 -9
1049400 1049400 0 0 1 -9
1049413 1049413 0 0 1 -9
1049424 1049424 0 0 1 -9
1049438 1049438 0 0 2 -9
1049469 1049469 0 0 1 -9
1049475 1049475 0 0 2 -9
1049497 1049497 0 0 1 -9
1049501 1049501 0 0 2 -9
1049525 1049525 0 0 2 -9
1049532 1049532 0 0 1 -9
1049548 1049548 0 0 2 -9
1049554 1049554 0 0 1 -9
1049560 1049560 0 0 1 -9
1049576 1049576 0 0 2 -9
1049587 1049587 0 0 1 -9
1049593 1049593 0 0 2 -9
1049608 1049608 0 0 2 -9
1049614 1049614 0 0 1 -9
1049623 1049623 0 0 2 -9
1049630 1049630 0 0 2 -9
1049659 1049659 0 0 2 -9
1049677 1049677 0 0 1 -9
1049695 1049695 0 0 1 -9
1049704 1049704 0 0 2 -9
1049716 1049716 0 0 1 -9
1049743 1049743 0 0 2 -9
1049765 1049765 0 0 2 -9
1049779 1049779 0 0 2 -9
1049782 1049782 0 0 1 -9
1049798 1049798 0 0 1 -9
1049815 1049815 0 0 1 -9
1049829 1049829 0 0 2 -9
1049831 1049831 0 0 2 -9
1049847 1049847 0 0 1 -9
1049864 1049864 0 0 2 -9
1049873 1049873 0 0 1 -9
1049888 1049888 0 0 1 -9
1049896 1049896 0 0 2 -9
1049909 1049909 0 0 2 -9
1049936 1049936 0 0 2 -9
1049958 1049958 0 0 1 -9
1049963 1049963 0 0 1 -9
1049980 1049980 0 0 2 -9
1049991 1049991 0 0 2 -9
1050006 1050006 0 0 1 -9
1050012 1050012 0 0 1 -9
1050122 1050122 0 0 1 -9
1050145 1050145 0 0 2 -9
1050158 1050158 0 0 2 -9
1050163 1050163 0 0 1 -9
1050174 1050174 0 0 1 -9
1050180 1050180 0 0 1 -9
1050191 1050191 0 0 2 -9
1050214 1050214 0 0 1 -9
1050230 1050230 0 0 1 -9
1050259 1050259 0 0 2 -9
1050277 1050277 0 0 2 -9
1050295 1050295 0 0 1 -9
1050311 1050311 0 0 1 -9
1050335 1050335 0 0 1 -9
1050367 1050367 0 0 2 -9
1050372 1050372 0 0 2 -9
1050389 1050389 0 0 1 -9
1050390 1050390 0 0 2 -9
1050401 1050401 0 0 1 -9
1050425 1050425 0 0 2 -9
1050432 1050432 0 0 1 -9
1050454 1050454 0 0 2 -9
1050476 1050476 0 0 1 -9
1050487 1050487 0 0 1 -9
1050493 1050493 0 0 1 -9
1050510 1050510 0 0 2 -9
1050526 1050526 0 0 2 -9
1050542 1050542 0 0 1 -9
1050555 1050555 0 0 2 -9
1050583 1050583 0 0 2 -9
1050599 1050599 0 0 1 -9
1050602 1050602 0 0 2 -9
1050615 1050615 0 0 2 -9
1050629 1050629 0 0 1 -9
1050631 1050631 0 0 1 -9
1050647 1050647 0 0 2 -9
1050650 1050650 0 0 1 -9
1050664 1050664 0 0 2 -9
1050673 1050673 0 0 1 -9
1050688 1050688 0 0 2 -9
1050696 1050696 0 0 2 -9
1050705 1050705 0 0 1 -9
1050721 1050721 0 0 2 -9
1050733 1050733 0 0 1 -9
1050749 1050749 0 0 1 -9
1050757 1050757 0 0 2 -9
1050766 1050766 0 0 2 -9
1050770 1050770 0 0 1 -9
1050816 1050816 0 0 2 -9
1050820 1050820 0 0 2 -9
1050837 1050837 0 0 2 -9
1050843 1050843 0 0 1 -9
1050865 1050865 0 0 2 -9
1050879 1050879 0 0 1 -9
1050882 1050882 0 0 2 -9
1050900 1050900 0 0 1 -9
1050913 1050913 0 0 1 -9
1050924 1050924 0 0 1 -9
1050938 1050938 0 0 1 -9
1050946 1050946 0 0 1 -9
1050952 1050952 0 0 1 -9
1050969 1050969 0 0 1 -9
1050975 1050975 0 0 1 -9
1050981 1050981 0 0 2 -9
1050997 1050997 0 0 2 -9
1051005 1051005 0 0 1 -9
1051018 1051018 0 0 2 -9
1051049 1051049 0 0 2 -9
1051057 1051057 0 0 1 -9
1051084 1051084 0 0 2 -9
1051092 1051092 0 0 2 -9
1051128 1051128 0 0 2 -9
1051144 1051144 0 0 2 -9
1051172 1051172 0 0 2 -9
1051190 1051190 0 0 2 -9
1051206 1051206 0 0 2 -9
1051227 1051227 0 0 1 -9
1051239 1051239 0 0 1 -9
1051253 1051253 0 0 2 -9
1051268 1051268 0 0 1 -9
1051271 1051271 0 0 1 -9
1051285 1051285 0 0 2 -9
1051294 1051294 0 0 2 -9
1051307 1051307 0 0 2 -9
1051310 1051310 0 0 1 -9
1051326 1051326 0 0 2 -9
1051334 1051334 0 0 1 -9
1051342 1051342 0 0 1 -9
1051361 1051361 0 0 2 -9
1051383 1051383 0 0 1 -9
1051399 1051399 0 0 1 -9
1051400 1051400 0 0 2 -9
1051413 1051413 0 0 2 -9
1051446 1051446 0 0 2 -9
1051469 1051469 0 0 2 -9
1051475 1051475 0 0 1 -9
1051481 1051481 0 0 2 -9
1051497 1051497 0 0 1 -9
1051501 1051501 0 0 1 -9
1051519 1051519 0 0 2 -9
1051525 1051525 0 0 2 -9
1051548 1051548 0 0 1 -9
1051554 1051554 0 0 1 -9
1051560 1051560 0 0 2 -9
1051576 1051576 0 0 2 -9
1051608 1051608 0 0 2 -9
1051614 1051614 0 0 2 -9
1051623 1051623 0 0 2 -9
1051630 1051630 0 0 2 -9
1051641 1051641 0 0 2 -9
1051659 1051659 0 0 1 -9
1051662 1051662 0 0 2 -9
1051695 1051695 0 0 1 -9
1051716 1051716 0 0 1 -9
1051720 1051720 0 0 2 -9
1051737 1051737 0 0 2 -9
1051765 1051765 0 0 1 -9
1051779 1051779 0 0 2 -9
1051802 1051802 0 0 2 -9
1051829 1051829 0 0 1 -9
1051847 1051847 0 0 1 -9
1051850 1051850 0 0 1 -9
1051864 1051864 0 0 2 -9
1051888 1051888 0 0 2 -9
1051896 1051896 0 0 1 -9
1051917 1051917 0 0 2 -9
1051922 1051922 0 0 1 -9
1051945 1051945 0 0 1 -9
1051958 1051958 0 0 2 -9
1051974 1051974 0 0 1 -9
1051980 1051980 0 0 1 -9
1051991 1051991 0 0 2 -9
1052003 1052003 0 0 2 -9
1052011 1052011 0 0 1 -9
1052035 1052035 0 0 1 -9
1052072 1052072 0 0 2 -9
1052089 1052089 0 0 2 -9
1052090 1052090 0 0 1 -9
1052118 1052118 0 0 1 -9
1052121 1052121 0 0 2 -9
1052149 1052149 0 0 1 -9
1052157 1052157 0 0 1 -9
1052166 1052166 0 0 1 -9
1052170 1052170 0 0 2 -9
1052184 1052184 0 0 1 -9
1052192 1052192 0 0 1 -9
1052210 1052210 0 0 2 -9
1052226 1052226 0 0 2 -9
1052255 1052255 0 0 2 -9
1052261 1052261 0 0 1 -9
1052278 1052278 0 0 1 -9
1052283 1052283 0 0 1 -9
1052306 1052306 0 0 2 -9
1052312 1052312 0 0 2 -9
1052327 1052327 0 0 2 -9
1052340 1052340 0 0 1 -9
1052353 1052353 0 0 1 -9
1052394 1052394 0 0 1 -9
1052402 1052402 0 0 2 -9
1052415 1052415 0 0 1 -9
1052429 1052429 0 0 2 -9
1052431 1052431 0 0 1 -9
1052447 1052447 0 0 2 -9
1052450 1052450 0 0 1 -9
1052464 1052464 0 0 1 -9
1052488 1052488 0 0 2 -9
1052496 1052496 0 0 2 -9
1052508 1052508 0 0 1 -9
1052514 1052514 0 0 1 -9
1052523 1052523 0 0 2 -9
1052541 1052541 0 0 2 -9
1052562 1052562 0 0 1 -9
1052577 1052577 0 0 2 -9
1052595 1052595 0 0 2 -9
1052601 1052601 0 0 2 -9
1052625 1052625 0 0 1 -9
1052632 1052632 0 0 1 -9
1052654 1052654 0 0 1 -9
1052660 1052660 0 0 1 -9
1052676 1052676 0 0 1 -9
1052687 1052687 0 0 1 -9
1052717 1052717 0 0 1 -9
1052722 1052722 0 0 1 -9
1052745 1052745 0 0 2 -9
1052780 1052780 0 0 2 -9
1052791 1052791 0 0 1 -9
1052813 1052813 0 0 2 -9
1052824 1052824 0 0 2 -9
1052838 1052838 0 0 1 -9
1052875 1052875 0 0 1 -9
1052881 1052881 0 0 2 -9
1052897 1052897 0 0 1 -9
1052937 1052937 0 0 1 -9
1052951 1052951 0 0 1 -9
1052965 1052965 0 0 1 -9
1052979 1052979 0 0 2 -9
1052982 1052982 0 0 1 -9
1052998 1052998 0 0 1 -9
1053002 1053002 0 0 2 -9
1053015 1053015 0 0 2 -9
1053029 1053029 0 0 1 -9
1053031 1053031 0 0 2 -9
1053047 1053047 0 0 1 -9
1053050 1053050 0 0 1 -9
1053064 1053064 0 0 1 -9
1053073 1053073 0 0 2 -9
1053096 1053096 0 0 2 -9
1053101 1053101 0 0 1 -9
1053132 1053132 0 0 2 -9
1053154 1053154 0 0 2 -9
1053176 1053176 0 0 1 -9
1053193 1053193 0 0 2 -9
1053204 1053204 0 0 2 -9
1053237 1053237 0 0 1 -9
1053243 1053243 0 0 1 -9
1053265 1053265 0 0 2 -9
1053279 1053279 0 0 2 -9
1053298 1053298 0 0 1 -9
1053300 1053300 0 0 2 -9
1053313 1053313 0 0 1 -9
1053324 1053324 0 0 1 -9
1053338 1053338 0 0 2 -9
1053346 1053346 0 0 2 -9
1053352 1053352 0 0 2 -9
1053369 1053369 0 0 1 -9
1053375 1053375 0 0 1 -9
1053397 1053397 0 0 1 -9
1053403 1053403 0 0 2 -9
1053411 1053411 0 0 2 -9
1053428 1053428 0 0 1 -9
1053435 1053435 0 0 2 -9
1053444 1053444 0 0 2 -9
1053456 1053456 0 0 1 -9
1053467 1053467 0 0 1 -9
1053490 1053490 0 0 2 -9
1053536 1053536 0 0 1 -9
1053545 1053545 0 0 2 -9
1053558 1053558 0 0 1 -9
1053591 1053591 0 0 2 -9
1053618 1053618 0 0 1 -9
1053621 1053621 0 0 1 -9
1053633 1053633 0 0 2 -9
1053649 1053649 0 0 1 -9
1053666 1053666 0 0 1 -9
1053670 1053670 0 0 2 -9
1053684 1053684 0 0 1 -9
1053708 1053708 0 0 1 -9
1053714 1053714 0 0 2 -9
1053723 1053723 0 0 2 -9
1053730 1053730 0 0 2 -9
1053741 1053741 0 0 1 -9
1053759 1053759 0 0 2 -9
1053762 1053762 0 0 2 -9
1053777 1053777 0 0 2 -9
1053786 1053786 0 0 1 -9
1053806 1053806 0 0 2 -9
1053812 1053812 0 0 1 -9
1053853 1053853 0 0 2 -9
1053871 1053871 0 0 2 -9
1053885 1053885 0 0 2 -9
1053894 1053894 0 0 1 -9
1053910 1053910 0 0 2 -9
1053926 1053926 0 0 1 -9
1053934 1053934 0 0 1 -9
1053978 1053978 0 0 2 -9
1053983 1053983 0 0 1 -9
1053999 1053999 0 0 2 -9
1054009 1054009 0 0 2 -9
1054091 1054091 0 0 2 -9
1054106 1054106 0 0 2 -9
1054127 1054127 0 0 2 -9
1054139 1054139 0 0 1 -9
1054140 1054140 0 0 2 -9
1054185 1054185 0 0 1 -9
1054194 1054194 0 0 1 -9
1054203 1054203 0 0 2 -9
1054228 1054228 0 0 2 -9
1054235 1054235 0 0 1 -9
1054244 1054244 0 0 1 -9
1054256 1054256 0 0 1 -9
1054267 1054267 0 0 1 -9
1054289 1054289 0 0 1 -9
1054290 1054290 0 0 2 -9
1054314 1054314 0 0 2 -9
1054323 1054323 0 0 2 -9
1054341 1054341 0 0 2 -9
1054359 1054359 0 0 1 -9
1054395 1054395 0 0 2 -9
1054416 1054416 0 0 1 -9
1054420 1054420 0 0 1 -9
1054437 1054437 0 0 2 -9
1054443 1054443 0 0 2 -9
1054451 1054451 0 0 2 -9
1054465 1054465 0 0 1 -9
1054479 1054479 0 0 1 -9
1054482 1054482 0 0 1 -9
1054498 1054498 0 0 2 -9
1054515 1054515 0 0 2 -9
1054529 1054529 0 0 1 -9
1054531 1054531 0 0 1 -9
1054564 1054564 0 0 2 -9
1054573 1054573 0 0 1 -9
1054610 1054610 0 0 1 -9
1054642 1054642 0 0 2 -9
1054655 1054655 0 0 2 -9
1054678 1054678 0 0 1 -9
1054683 1054683 0 0 1 -9
1054713 1054713 0 0 1 -9
1054738 1054738 0 0 2 -9
1054746 1054746 0 0 2 -9
1054769 1054769 0 0 1 -9
1054781 1054781 0 0 2 -9
1054797 1054797 0 0 2 -9
1054801 1054801 0 0 2 -9
1054832 1054832 0 0 2 -9
1054848 1054848 0 0 1 -9
1054854 1054854 0 0 2 -9
1054860 1054860 0 0 2 -9
1054876 1054876 0 0 1 -9
1054887 1054887 0 0 1 -9
1054893 1054893 0 0 2 -9
1054905 1054905 0 0 2 -9
1054918 1054918 0 0 2 -9
1054921 1054921 0 0 2 -9
1054933 1054933 0 0 1 -9
1054949 1054949 0 0 1 -9
1054957 1054957 0 0 1 -9
1054966 1054966 0 0 1 -9
1054970 1054970 0 0 2 -9
1054984 1054984 0 0 2 -9
1055013 1055013 0 0 2 -9
1055046 1055046 0 0 2 -9
1055052 1055052 0 0 1 -9
1055075 1055075 0 0 2 -9
1055097 1055097 0 0 1 -9
1055114 1055114 0 0 1 -9
1055130 1055130 0 0 2 -9
1055159 1055159 0 0 1 -9
1055162 1055162 0 0 2 -9
1055177 1055177 0 0 1 -9
1055186 1055186 0 0 1 -9
1055195 1055195 0 0 1 -9
1055217 1055217 0 0 2 -9
1055222 1055222 0 0 1 -9
1055245 1055245 0 0 1 -9
1055258 1055258 0 0 2 -9
1055263 1055263 0 0 1 -9
1055274 1055274 0 0 2 -9
1055280 1055280 0 0 2 -9
1055291 1055291 0 0 2 -9
1055315 1055315 0 0 1 -9
1055329 1055329 0 0 2 -9
1055331 1055331 0 0 2 -9
1055364 1055364 0 0 1 -9
1055388 1055388 0 0 1 -9
1055396 1055396 0 0 1 -9
1055405 1055405 0 0 2 -9
1055418 1055418 0 0 1 -9
1055421 1055421 0 0 1 -9
1055457 1055457 0 0 2 -9
1055466 1055466 0 0 2 -9
1055470 1055470 0 0 2 -9
1055492 1055492 0 0 1 -9
1055516 1055516 0 0 2 -9
1055520 1055520 0 0 1 -9
1055537 1055537 0 0 1 -9
1055543 1055543 0 0 1 -9
1055551 1055551 0 0 2 -9
1055579 1055579 0 0 1 -9
1055582 1055582 0 0 1 -9
1055598 1055598 0 0 2 -9
1055603 1055603 0 0 1 -9
1055611 1055611 0 0 2 -9
1055628 1055628 0 0 2 -9
1055635 1055635 0 0 2 -9
1055672 1055672 0 0 1 -9
1055689 1055689 0 0 2 -9
1055732 1055732 0 0 2 -9
1055760 1055760 0 0 2 -9
1055787 1055787 0 0 1 -9
1055793 1055793 0 0 1 -9
1055807 1055807 0 0 1 -9
1055810 1055810 0 0 1 -9
1055834 1055834 0 0 1 -9
1055861 1055861 0 0 2 -9
1055883 1055883 0 0 2 -9
1055899 1055899 0 0 1 -9
1055906 1055906 0 0 1 -9
1055927 1055927 0 0 1 -9
1055939 1055939 0 0 2 -9
1055940 1055940 0 0 2 -9
1055953 1055953 0 0 1 -9
1055968 1055968 0 0 1 -9
1055971 1055971 0 0 2 -9
1056001 1056001 0 0 1 -9
1056054 1056054 0 0 2 -9
1056060 1056060 0 0 2 -9
1056076 1056076 0 0 2 -9
1056093 1056093 0 0 2 -9
1056102 1056102 0 0 1 -9
1056115 1056115 0 0 1 -9
1056129 1056129 0 0 1 -9
1056131 1056131 0 0 2 -9
1056150 1056150 0 0 1 -9
1056173 1056173 0 0 2 -9
1056196 1056196 0 0 1 -9
1056224 1056224 0 0 1 -9
1056246 1056246 0 0 2 -9
1056252 1056252 0 0 1 -9
1056269 1056269 0 0 2 -9
1056275 1056275 0 0 2 -9
1056297 1056297 0 0 2 -9
1056304 1056304 0 0 1 -9
1056316 1056316 0 0 2 -9
1056351 1056351 0 0 2 -9
1056379 1056379 0 0 1 -9
1056382 1056382 0 0 2 -9
1056398 1056398 0 0 1 -9
1056406 1056406 0 0 2 -9
1056412 1056412 0 0 1 -9
1056439 1056439 0 0 2 -9
1056440 1056440 0 0 2 -9
1056453 1056453 0 0 2 -9
1056468 1056468 0 0 1 -9
1056471 1056471 0 0 2 -9
1056485 1056485 0 0 1 -9
1056505 1056505 0 0 1 -9
1056521 1056521 0 0 2 -9
1056533 1056533 0 0 1 -9
1056566 1056566 0 0 1 -9
1056570 1056570 0 0 2 -9
1056584 1056584 0 0 2 -9
1056592 1056592 0 0 2 -9
1056617 1056617 0 0 1 -9
1056622 1056622 0 0 1 -9
1056636 1056636 0 0 2 -9
1056645 1056645 0 0 1 -9
1056658 1056658 0 0 2 -9
1056680 1056680 0 0 2 -9
1056707 1056707 0 0 2 -9
1056710 1056710 0 0 1 -9
1056726 1056726 0 0 2 -9
1056734 1056734 0 0 2 -9
1056742 1056742 0 0 1 -9
1056755 1056755 0 0 1 -9
1056761 1056761 0 0 1 -9
1056778 1056778 0 0 2 -9
1056799 1056799 0 0 2 -9
1056803 1056803 0 0 2 -9
1056811 1056811 0 0 1 -9
1056828 1056828 0 0 2 -9
1056835 1056835 0 0 1 -9
1056844 1056844 0 0 2 -9
1056856 1056856 0 0 1 -9
1056867 1056867 0 0 2 -9
1056872 1056872 0 0 1 -9
1056890 1056890 0 0 2 -9
1056908 1056908 0 0 2 -9
1056941 1056941 0 0 2 -9
1056959 1056959 0 0 1 -9
1056962 1056962 0 0 2 -9
1057016 1057016 0 0 2 -9
1057020 1057020 0 0 2 -9
1057051 1057051 0 0 2 -9
1057107 1057107 0 0 2 -9
1057110 1057110 0 0 2 -9
1057134 1057134 0 0 2 -9
1057142 1057142 0 0 2 -9
1057161 1057161 0 0 1 -9
1057178 1057178 0 0 1 -9
1057199 1057199 0 0 1 -9
1057205 1057205 0 0 1 -9
1057218 1057218 0 0 2 -9
1057221 1057221 0 0 1 -9
1057233 1057233 0 0 1 -9
1057249 1057249 0 0 1 -9
1057270 1057270 0 0 1 -9
1057284 1057284 0 0 2 -9
1057292 1057292 0 0 2 -9
1057319 1057319 0 0 1 -9
1057332 1057332 0 0 2 -9
1057354 1057354 0 0 1 -9
1057360 1057360 0 0 1 -9
1057387 1057387 0 0 2 -9
1057409 1057409 0 0 1 -9
1057417 1057417 0 0 1 -9
1057422 1057422 0 0 1 -9
1057436 1057436 0 0 1 -9
1057445 1057445 0 0 2 -9
1057463 1057463 0 0 1 -9
1057474 1057474 0 0 1 -9
1057480 1057480 0 0 1 -9
1057513 1057513 0 0 1 -9
1057524 1057524 0 0 2 -9
1057546 1057546 0 0 1 -9
1057552 1057552 0 0 2 -9
1057575 1057575 0 0 1 -9
1057597 1057597 0 0 1 -9
1057606 1057606 0 0 1 -9
1057627 1057627 0 0 2 -9
1057640 1057640 0 0 1 -9
1057653 1057653 0 0 1 -9
1057668 1057668 0 0 2 -9
1057671 1057671 0 0 1 -9
1057694 1057694 0 0 2 -9
1057702 1057702 0 0 2 -9
1057715 1057715 0 0 2 -9
1057750 1057750 0 0 2 -9
1057796 1057796 0 0 1 -9
1057808 1057808 0 0 2 -9
1057823 1057823 0 0 2 -9
1057841 1057841 0 0 2 -9
1057862 1057862 0 0 1 -9
1057877 1057877 0 0 2 -9
1057886 1057886 0 0 2 -9
1057895 1057895 0 0 1 -9
1057928 1057928 0 0 2 -9
1057944 1057944 0 0 2 -9
1057967 1057967 0 0 2 -9
1057989 1057989 0 0 1 -9
1057990 1057990 0 0 2 -9
1058010 1058010 0 0 2 -9
1058034 1058034 0 0 2 -9
1058055 1058055 0 0 1 -9
1058061 1058061 0 0 2 -9
1058078 1058078 0 0 2 -9
1058083 1058083 0 0 2 -9
1058104 1058104 0 0 2 -9
1058137 1058137 0 0 1 -9
1058143 1058143 0 0 1 -9
1058151 1058151 0 0 2 -9
1058182 1058182 0 0 2 -9
1058198 1058198 0 0 1 -9
1058201 1058201 0 0 1 -9
1058219 1058219 0 0 1 -9
1058232 1058232 0 0 1 -9
1058248 1058248 0 0 2 -9
1058254 1058254 0 0 1 -9
1058260 1058260 0 0 2 -9
1058287 1058287 0 0 2 -9
1058318 1058318 0 0 2 -9
1058321 1058321 0 0 2 -9
1058333 1058333 0 0 1 -9
1058366 1058366 0 0 2 -9
1058370 1058370 0 0 1 -9
1058384 1058384 0 0 2 -9
1058408 1058408 0 0 1 -9
1058414 1058414 0 0 2 -9
1058423 1058423 0 0 2 -9
1058441 1058441 0 0 1 -9
1058462 1058462 0 0 2 -9
1058486 1058486 0 0 1 -9
1058495 1058495 0 0 2 -9
1058512 1058512 0 0 1 -9
1058527 1058527 0 0 2 -9
1058540 1058540 0 0 2 -9
1058585 1058585 0 0 1 -9
1058594 1058594 0 0 2 -9
1058600 1058600 0 0 2 -9
1058624 1058624 0 0 1 -9
1058638 1058638 0 0 2 -9
1058652 1058652 0 0 2 -9
1058669 1058669 0 0 1 -9
1058703 1058703 0 0 1 -9
1058711 1058711 0 0 1 -9
1058735 1058735 0 0 2 -9
1058744 1058744 0 0 1 -9
1058756 1058756 0 0 2 -9
1058767 1058767 0 0 1 -9
1058772 1058772 0 0 1 -9
1058789 1058789 0 0 2 -9
1058790 1058790 0 0 2 -9
1058809 1058809 0 0 1 -9
1058822 1058822 0 0 2 -9
1058836 1058836 0 0 1 -9
1058845 1058845 0 0 2 -9
1058858 1058858 0 0 1 -9
1058880 1058880 0 0 2 -9
1058902 1058902 0 0 2 -9
1058915 1058915 0 0 1 -9
1058929 1058929 0 0 2 -9
1058931 1058931 0 0 2 -9
1058947 1058947 0 0 1 -9
1058964 1058964 0 0 2 -9
1058973 1058973 0 0 2 -9
1058988 1058988 0 0 1 -9
1059008 1059008 0 0 1 -9
1059059 1059059 0 0 1 -9
1059062 1059062 0 0 1 -9
1059086 1059086 0 0 2 -9
1059095 1059095 0 0 2 -9
1059100 1059100 0 0 1 -9
1059113 1059113 0 0 2 -9
1059146 1059146 0 0 2 -9
1059152 1059152 0 0 2 -9
1059169 1059169 0 0 2 -9
1059175 1059175 0 0 2 -9
1059181 1059181 0 0 2 -9
1059202 1059202 0 0 1 -9
1059229 1059229 0 0 2 -9
1059247 1059247 0 0 1 -9
1059264 1059264 0 0 2 -9
1059273 1059273 0 0 1 -9
1059288 1059288 0 0 2 -9
1059296 1059296 0 0 2 -9
1059309 1059309 0 0 1 -9
1059322 1059322 0 0 2 -9
1059336 1059336 0 0 2 -9
1059374 1059374 0 0 1 -9
1059380 1059380 0 0 2 -9
1059391 1059391 0 0 1 -9
1059407 1059407 0 0 2 -9
1059410 1059410 0 0 1 -9
1059426 1059426 0 0 1 -9
1059434 1059434 0 0 1 -9
1059455 1059455 0 0 1 -9
1059483 1059483 0 0 1 -9
1059499 1059499 0 0 2 -9
1059503 1059503 0 0 2 -9
1059535 1059535 0 0 2 -9
1059544 1059544 0 0 2 -9
1059556 1059556 0 0 2 -9
1059572 1059572 0 0 1 -9
1059589 1059589 0 0 2 -9
1059590 1059590 0 0 1 -9
1059604 1059604 0 0 1 -9
1059616 1059616 0 0 2 -9
1059637 1059637 0 0 1 -9
1059651 1059651 0 0 2 -9
1059665 1059665 0 0 1 -9
1059679 1059679 0 0 2 -9
1059682 1059682 0 0 2 -9
1059698 1059698 0 0 1 -9
1059706 1059706 0 0 2 -9
1059712 1059712 0 0 1 -9
1059727 1059727 0 0 2 -9
1059739 1059739 0 0 1 -9
1059740 1059740 0 0 2 -9
1059753 1059753 0 0 1 -9
1059805 1059805 0 0 2 -9
1059821 1059821 0 0 1 -9
1059833 1059833 0 0 2 -9
1059857 1059857 0 0 2 -9
1059866 1059866 0 0 2 -9
1059884 1059884 0 0 2 -9
1059892 1059892 0 0 2 -9
1059901 1059901 0 0 1 -9
1059919 1059919 0 0 2 -9
1059925 1059925 0 0 2 -9
1059960 1059960 0 0 1 -9
1059976 1059976 0 0 1 -9
1060002 1060002 0 0 1 -9
1060015 1060015 0 0 2 -9
1060031 1060031 0 0 1 -9
1060047 1060047 0 0 2 -9
1060064 1060064 0 0 2 -9
1060073 1060073 0 0 2 -9
1060088 1060088 0 0 1 -9
1060101 1060101 0 0 2 -9
1060119 1060119 0 0 2 -9
1060125 1060125 0 0 2 -9
1060132 1060132 0 0 1 -9
1060187 1060187 0 0 2 -9
1060193 1060193 0 0 1 -9
1060204 1060204 0 0 1 -9
1060216 1060216 0 0 1 -9
1060220 1060220 0 0 2 -9
1060237 1060237 0 0 2 -9
1060243 1060243 0 0 2 -9
1060251 1060251 0 0 2 -9
1060265 1060265 0 0 2 -9
1060279 1060279 0 0 2 -9
1060282 1060282 0 0 1 -9
1060298 1060298 0 0 1 -9
1060300 1060300 0 0 1 -9
1060313 1060313 0 0 2 -9
1060346 1060346 0 0 2 -9
1060352 1060352 0 0 1 -9
1060375 1060375 0 0 2 -9
1060397 1060397 0 0 1 -9
1060403 1060403 0 0 2 -9
1060428 1060428 0 0 2 -9
1060435 1060435 0 0 1 -9
1060467 1060467 0 0 1 -9
1060472 1060472 0 0 2 -9
1060490 1060490 0 0 1 -9
1060509 1060509 0 0 2 -9
1060517 1060517 0 0 1 -9
1060536 1060536 0 0 2 -9
1060545 1060545 0 0 2 -9
1060558 1060558 0 0 2 -9
1060563 1060563 0 0 1 -9
1060580 1060580 0 0 2 -9
1060605 1060605 0 0 1 -9
1060621 1060621 0 0 1 -9
1060633 1060633 0 0 1 -9
1060649 1060649 0 0 2 -9
1060666 1060666 0 0 1 -9
1060670 1060670 0 0 1 -9
1060684 1060684 0 0 2 -9
1060692 1060692 0 0 2 -9
1060714 1060714 0 0 2 -9
1060759 1060759 0 0 1 -9
1060762 1060762 0 0 1 -9
1060777 1060777 0 0 1 -9
1060795 1060795 0 0 2 -9
1060812 1060812 0 0 1 -9
1060840 1060840 0 0 1 -9
1060868 1060868 0 0 1 -9
1060871 1060871 0 0 1 -9
1060885 1060885 0 0 2 -9
1060907 1060907 0 0 2 -9
1060934 1060934 0 0 1 -9
1060942 1060942 0 0 1 -9
1060955 1060955 0 0 2 -9
1060978 1060978 0 0 1 -9
1060983 1060983 0 0 2 -9
1060999 1060999 0 0 2 -9
1061008 1061008 0 0 2 -9
1061014 1061014 0 0 1 -9
1061023 1061023 0 0 1 -9
1061041 1061041 0 0 2 -9
1061059 1061059 0 0 2 -9
1061062 1061062 0 0 1 -9
1061086 1061086 0 0 2 -9
1061095 1061095 0 0 1 -9
1061100 1061100 0 0 1 -9
1061124 1061124 0 0 2 -9
1061138 1061138 0 0 1 -9
1061175 1061175 0 0 1 -9
1061181 1061181 0 0 1 -9
1061197 1061197 0 0 2 -9
1061215 1061215 0 0 1 -9
1061229 1061229 0 0 2 -9
1061231 1061231 0 0 1 -9
1061250 1061250 0 0 2 -9
1061264 1061264 0 0 1 -9
1061273 1061273 0 0 1 -9
1061288 1061288 0 0 1 -9
1061296 1061296 0 0 1 -9
1061309 1061309 0 0 2 -9
1061317 1061317 0 0 1 -9
1061322 1061322 0 0 1 -9
1061336 1061336 0 0 2 -9
1061345 1061345 0 0 2 -9
1061358 1061358 0 0 2 -9
1061363 1061363 0 0 2 -9
1061374 1061374 0 0 1 -9
1061426 1061426 0 0 1 -9
1061434 1061434 0 0 2 -9
1061483 1061483 0 0 2 -9
1061499 1061499 0 0 1 -9
1061535 1061535 0 0 1 -9
1061567 1061567 0 0 2 -9
1061589 1061589 0 0 1 -9
1061604 1061604 0 0 2 -9
1061616 1061616 0 0 1 -9
1061620 1061620 0 0 2 -9
1061637 1061637 0 0 2 -9
1061651 1061651 0 0 1 -9
1061679 1061679 0 0 2 -9
1061682 1061682 0 0 1 -9
1061698 1061698 0 0 1 -9
1061706 1061706 0 0 2 -9
1061739 1061739 0 0 2 -9
1061753 1061753 0 0 2 -9
1061768 1061768 0 0 2 -9
1061771 1061771 0 0 1 -9
1061785 1061785 0 0 2 -9
1061794 1061794 0 0 1 -9
1061805 1061805 0 0 1 -9
1061818 1061818 0 0 1 -9
1061849 1061849 0 0 1 -9
1061857 1061857 0 0 1 -9
1061866 1061866 0 0 1 -9
1061870 1061870 0 0 2 -9
1061884 1061884 0 0 2 -9
1061892 1061892 0 0 2 -9
1061901 1061901 0 0 2 -9
1061925 1061925 0 0 2 -9
1061954 1061954 0 0 2 -9
1061960 1061960 0 0 2 -9
1061976 1061976 0 0 1 -9
1061987 1061987 0 0 1 -9
1061993 1061993 0 0 1 -9
1062000 1062000 0 0 2 -9
1062013 1062013 0 0 1 -9
1062024 1062024 0 0 2 -9
1062038 1062038 0 0 2 -9
1062046 1062046 0 0 2 -9
1062052 1062052 0 0 1 -9
1062069 1062069 0 0 2 -9
1062081 1062081 0 0 2 -9
1062097 1062097 0 0 2 -9
1062114 1062114 0 0 1 -9
1062130 1062130 0 0 1 -9
1062141 1062141 0 0 1 -9
1062162 1062162 0 0 2 -9
1062177 1062177 0 0 1 -9
1062186 1062186 0 0 1 -9
1062195 1062195 0 0 2 -9
1062209 1062209 0 0 1 -9
1062217 1062217 0 0 2 -9
1062222 1062222 0 0 1 -9
1062245 1062245 0 0 1 -9
1062258 1062258 0 0 2 -9
1062274 1062274 0 0 2 -9
1062315 1062315 0 0 2 -9
1062329 1062329 0 0 2 -9
1062331 1062331 0 0 2 -9
1062347 1062347 0 0 1 -9
1062364 1062364 0 0 2 -9
1062373 1062373 0 0 1 -9
1062396 1062396 0 0 2 -9
1062405 1062405 0 0 2 -9
1062418 1062418 0 0 1 -9
1062449 1062449 0 0 2 -9
1062457 1062457 0 0 1 -9
1062466 1062466 0 0 1 -9
1062484 1062484 0 0 2 -9
1062516 1062516 0 0 2 -9
1062520 1062520 0 0 2 -9
1062537 1062537 0 0 2 -9
1062543 1062543 0 0 1 -9
1062551 1062551 0 0 2 -9
1062598 1062598 0 0 1 -9
1062611 1062611 0 0 2 -9
1062628 1062628 0 0 2 -9
1062635 1062635 0 0 2 -9
1062644 1062644 0 0 1 -9
1062689 1062689 0 0 1 -9
1062690 1062690 0 0 1 -9
1062701 1062701 0 0 1 -9
1062719 1062719 0 0 2 -9
1062776 1062776 0 0 1 -9
1062787 1062787 0 0 1 -9
1062793 1062793 0 0 1 -9
1062807 1062807 0 0 2 -9
1062810 1062810 0 0 2 -9
1062826 1062826 0 0 2 -9
1062834 1062834 0 0 1 -9
1062855 1062855 0 0 2 -9
1062861 1062861 0 0 2 -9
1062883 1062883 0 0 2 -9
1062906 1062906 0 0 1 -9
1062912 1062912 0 0 1 -9
1062940 1062940 0 0 1 -9
1062953 1062953 0 0 1 -9
1062971 1062971 0 0 2 -9
1062985 1062985 0 0 2 -9
1063005 1063005 0 0 1 -9
1063049 1063049 0 0 1 -9
1063066 1063066 0 0 1 -9
1063070 1063070 0 0 2 -9
1063084 1063084 0 0 2 -9
1063092 1063092 0 0 1 -9
1063103 1063103 0 0 1 -9
1063128 1063128 0 0 2 -9
1063135 1063135 0 0 2 -9
1063144 1063144 0 0 1 -9
1063156 1063156 0 0 1 -9
1063167 1063167 0 0 1 -9
1063172 1063172 0 0 2 -9
1063190 1063190 0 0 2 -9
1063206 1063206 0 0 1 -9
1063240 1063240 0 0 1 -9
1063253 1063253 0 0 2 -9
1063268 1063268 0 0 2 -9
1063271 1063271 0 0 1 -9
1063285 1063285 0 0 2 -9
1063310 1063310 0 0 2 -9
1063355 1063355 0 0 2 -9
1063361 1063361 0 0 1 -9
1063378 1063378 0 0 1 -9
1063383 1063383 0 0 2 -9
1063399 1063399 0 0 1 -9
1063413 1063413 0 0 2 -9
1063424 1063424 0 0 2 -9
1063438 1063438 0 0 2 -9
1063469 1063469 0 0 2 -9
1063475 1063475 0 0 1 -9
1063481 1063481 0 0 1 -9
1063497 1063497 0 0 1 -9
1063525 1063525 0 0 1 -9
1063548 1063548 0 0 2 -9
1063554 1063554 0 0 1 -9
1063576 1063576 0 0 1 -9
1063593 1063593 0 0 1 -9
1063614 1063614 0 0 1 -9
1063623 1063623 0 0 1 -9
1063630 1063630 0 0 2 -9
1063641 1063641 0 0 1 -9
1063659 1063659 0 0 2 -9
1063662 1063662 0 0 2 -9
1063677 1063677 0 0 2 -9
1063695 1063695 0 0 2 -9
1063704 1063704 0 0 2 -9
1063720 1063720 0 0 1 -9
1063737 1063737 0 0 2 -9
1063743 1063743 0 0 2 -9
1063765 1063765 0 0 2 -9
1063815 1063815 0 0 1 -9
1063831 1063831 0 0 1 -9
1063864 1063864 0 0 2 -9
1063873 1063873 0 0 1 -9
1063909 1063909 0 0 1 -9
1063945 1063945 0 0 2 -9
1063958 1063958 0 0 1 -9
1063963 1063963 0 0 1 -9
1063974 1063974 0 0 2 -9
1063991 1063991 0 0 1 -9
1064019 1064019 0 0 1 -9
1064025 1064025 0 0 2 -9
1064032 1064032 0 0 2 -9
1064054 1064054 0 0 2 -9
1064076 1064076 0 0 2 -9
1064087 1064087 0 0 1 -9
1064093 1064093 0 0 2 -9
1064115 1064115 0 0 1 -9
1064129 1064129 0 0 2 -9
1064131 1064131 0 0 2 -9
1064147 1064147 0 0 2 -9
1064150 1064150 0 0 2 -9
1064164 1064164 0 0 1 -9
1064196 1064196 0 0 2 -9
1064200 1064200 0 0 1 -9
1064213 1064213 0 0 1 -9
1064224 1064224 0 0 1 -9
1064238 1064238 0 0 1 -9
1064252 1064252 0 0 2 -9
1064269 1064269 0 0 1 -9
1064281 1064281 0 0 1 -9
1064297 1064297 0 0 2 -9
1064316 1064316 0 0 1 -9
1064343 1064343 0 0 1 -9
1064351 1064351 0 0 1 -9
1064379 1064379 0 0 1 -9
1064398 1064398 0 0 1 -9
1064406 1064406 0 0 2 -9
1064412 1064412 0 0 1 -9
1064427 1064427 0 0 1 -9
1064439 1064439 0 0 2 -9
1064440 1064440 0 0 1 -9
1064453 1064453 0 0 1 -9
1064468 1064468 0 0 1 -9
1064471 1064471 0 0 2 -9
1064485 1064485 0 0 1 -9
1064494 1064494 0 0 1 -9
1064505 1064505 0 0 1 -9
1064518 1064518 0 0 1 -9
1064521 1064521 0 0 1 -9
1064533 1064533 0 0 2 -9
1064557 1064557 0 0 1 -9
1064570 1064570 0 0 2 -9
1064584 1064584 0 0 2 -9
1064622 1064622 0 0 1 -9
1064636 1064636 0 0 2 -9
1064645 1064645 0 0 2 -9
1064663 1064663 0 0 2 -9
1064674 1064674 0 0 2 -9
1064680 1064680 0 0 2 -9
1064691 1064691 0 0 2 -9
1064734 1064734 0 0 2 -9
1064742 1064742 0 0 1 -9
1064761 1064761 0 0 2 -9
1064778 1064778 0 0 2 -9
1064783 1064783 0 0 2 -9
1064803 1064803 0 0 2 -9
1064811 1064811 0 0 1 -9
1064867 1064867 0 0 1 -9
1064889 1064889 0 0 2 -9
1064908 1064908 0 0 2 -9
1064914 1064914 0 0 1 -9
1064923 1064923 0 0 1 -9
1064930 1064930 0 0 1 -9
1064941 1064941 0 0 2 -9
1064959 1064959 0 0 2 -9
1064962 1064962 0 0 2 -9
1064977 1064977 0 0 1 -9
1064986 1064986 0 0 2 -9
1065007 1065007 0 0 2 -9
1065061 1065061 0 0 2 -9
1065078 1065078 0 0 1 -9
1065083 1065083 0 0 2 -9
1065116 1065116 0 0 1 -9
1065120 1065120 0 0 1 -9
1065143 1065143 0 0 1 -9
1065151 1065151 0 0 1 -9
1065165 1065165 0 0 2 -9
1065179 1065179 0 0 2 -9
1065182 1065182 0 0 1 -9
1065198 1065198 0 0 2 -9
1065201 1065201 0 0 1 -9
1065219 1065219 0 0 2 -9
1065232 1065232 0 0 2 -9
1065248 1065248 0 0 1 -9
1065260 1065260 0 0 2 -9
1065287 1065287 0 0 2 -9
1065293 1065293 0 0 2 -9
1065305 1065305 0 0 1 -9
1065349 1065349 0 0 1 -9
1065357 1065357 0 0 1 -9
1065366 1065366 0 0 1 -9
1065370 1065370 0 0 1 -9
1065392 1065392 0 0 1 -9
1065408 1065408 0 0 1 -9
1065414 1065414 0 0 1 -9
1065430 1065430 0 0 2 -9
1065459 1065459 0 0 1 -9
1065462 1065462 0 0 1 -9
1065477 1065477 0 0 2 -9
1065486 1065486 0 0 1 -9
1065495 1065495 0 0 1 -9
1065512 1065512 0 0 1 -9
1065527 1065527 0 0 2 -9
1065539 1065539 0 0 2 -9
1065540 1065540 0 0 1 -9
1065553 1065553 0 0 1 -9
1065568 1065568 0 0 2 -9
1065571 1065571 0 0 1 -9
1065594 1065594 0 0 1 -9
1065613 1065613 0 0 1 -9
1065624 1065624 0 0 1 -9
1065638 1065638 0 0 1 -9
1065652 1065652 0 0 2 -9
1065675 1065675 0 0 1 -9
1065681 1065681 0 0 1 -9
1065711 1065711 0 0 2 -9
1065728 1065728 0 0 1 -9
1065735 1065735 0 0 1 -9
1065756 1065756 0 0 2 -9
1065767 1065767 0 0 1 -9
1065790 1065790 0 0 1 -9
1065809 1065809 0 0 2 -9
1065845 1065845 0 0 2 -9
1065858 1065858 0 0 2 -9
1065863 1065863 0 0 1 -9
1065874 1065874 0 0 1 -9
1065880 1065880 0 0 2 -9
1065929 1065929 0 0 1 -9
1065964 1065964 0 0 1 -9
1065988 1065988 0 0 1 -9
1065996 1065996 0 0 1 -9
1066003 1066003 0 0 1 -9
1066011 1066011 0 0 2 -9
1066035 1066035 0 0 1 -9
1066056 1066056 0 0 2 -9
1066072 1066072 0 0 1 -9
1066089 1066089 0 0 2 -9
1066105 1066105 0 0 2 -9
1066133 1066133 0 0 2 -9
1066149 1066149 0 0 2 -9
1066166 1066166 0 0 1 -9
1066170 1066170 0 0 2 -9
1066184 1066184 0 0 1 -9
1066192 1066192 0 0 1 -9
1066210 1066210 0 0 2 -9
1066234 1066234 0 0 2 -9
1066242 1066242 0 0 2 -9
1066255 1066255 0 0 2 -9
1066278 1066278 0 0 2 -9
1066283 1066283 0 0 1 -9
1066299 1066299 0 0 1 -9
1066306 1066306 0 0 1 -9
1066327 1066327 0 0 2 -9
1066339 1066339 0 0 2 -9
1066353 1066353 0 0 1 -9
1066402 1066402 0 0 1 -9
1066415 1066415 0 0 2 -9
1066429 1066429 0 0 1 -9
1066431 1066431 0 0 1 -9
1066450 1066450 0 0 2 -9
1066464 1066464 0 0 1 -9
1066473 1066473 0 0 1 -9
1066508 1066508 0 0 1 -9
1066514 1066514 0 0 1 -9
1066523 1066523 0 0 2 -9
1066541 1066541 0 0 2 -9
1066559 1066559 0 0 1 -9
1066562 1066562 0 0 2 -9
1066577 1066577 0 0 2 -9
1066586 1066586 0 0 1 -9
1066595 1066595 0 0 2 -9
1066601 1066601 0 0 2 -9
1066619 1066619 0 0 1 -9
1066625 1066625 0 0 2 -9
1066648 1066648 0 0 2 -9
1066654 1066654 0 0 2 -9
1066676 1066676 0 0 1 -9
1066709 1066709 0 0 2 -9
1066745 1066745 0 0 2 -9
1066758 1066758 0 0 1 -9
1066774 1066774 0 0 2 -9
1066780 1066780 0 0 1 -9
1066791 1066791 0 0 1 -9
1066800 1066800 0 0 1 -9
1066824 1066824 0 0 2 -9
1066838 1066838 0 0 1 -9
1066852 1066852 0 0 2 -9
1066869 1066869 0 0 1 -9
1066875 1066875 0 0 1 -9
1066881 1066881 0 0 1 -9
1066904 1066904 0 0 1 -9
1066916 1066916 0 0 2 -9
1066937 1066937 0 0 2 -9
1066943 1066943 0 0 2 -9
1066951 1066951 0 0 2 -9
1066979 1066979 0 0 1 -9
1066982 1066982 0 0 2 -9
1066998 1066998 0 0 1 -9
1067006 1067006 0 0 1 -9
1067012 1067012 0 0 2 -9
1067027 1067027 0 0 1 -9
1067039 1067039 0 0 2 -9
1067068 1067068 0 0 2 -9
1067071 1067071 0 0 1 -9
1067085 1067085 0 0 2 -9
1067109 1067109 0 0 1 -9
1067122 1067122 0 0 2 -9
1067158 1067158 0 0 1 -9
1067163 1067163 0 0 1 -9
1067174 1067174 0 0 1 -9
1067191 1067191 0 0 1 -9
1067208 1067208 0 0 1 -9
1067241 1067241 0 0 2 -9
1067259 1067259 0 0 1 -9
1067295 1067295 0 0 2 -9
1067311 1067311 0 0 1 -9
1067335 1067335 0 0 2 -9
1067372 1067372 0 0 1 -9
1067389 1067389 0 0 2 -9
1067401 1067401 0 0 1 -9
1067419 1067419 0 0 2 -9
1067425 1067425 0 0 2 -9
1067432 1067432 0 0 1 -9
1067448 1067448 0 0 1 -9
1067454 1067454 0 0 2 -9
1067460 1067460 0 0 1 -9
1067476 1067476 0 0 2 -9
1067487 1067487 0 0 1 -9
1067507 1067507 0 0 2 -9
1067578 1067578 0 0 1 -9
1067599 1067599 0 0 1 -9
1067615 1067615 0 0 2 -9
1067629 1067629 0 0 2 -9
1067631 1067631 0 0 2 -9
1067647 1067647 0 0 2 -9
1067664 1067664 0 0 1 -9
1067673 1067673 0 0 1 -9
1067688 1067688 0 0 1 -9
1067696 1067696 0 0 1 -9
1067705 1067705 0 0 2 -9
1067718 1067718 0 0 1 -9
1067733 1067733 0 0 2 -9
1067766 1067766 0 0 2 -9
1067770 1067770 0 0 1 -9
1067784 1067784 0 0 2 -9
1067792 1067792 0 0 2 -9
1067816 1067816 0 0 1 -9
1067851 1067851 0 0 2 -9
1067865 1067865 0 0 2 -9
1067879 1067879 0 0 1 -9
1067882 1067882 0 0 1 -9
1067900 1067900 0 0 1 -9
1067924 1067924 0 0 1 -9
1067938 1067938 0 0 2 -9
1067946 1067946 0 0 2 -9
1067952 1067952 0 0 2 -9
1067975 1067975 0 0 1 -9
1067981 1067981 0 0 2 -9
1067997 1067997 0 0 2 -9
1068009 1068009 0 0 1 -9
1068017 1068017 0 0 1 -9
1068022 1068022 0 0 2 -9
1068036 1068036 0 0 1 -9
1068045 1068045 0 0 2 -9
1068058 1068058 0 0 2 -9
1068063 1068063 0 0 1 -9
1068074 1068074 0 0 1 -9
1068106 1068106 0 0 1 -9
1068112 1068112 0 0 2 -9
1068127 1068127 0 0 1 -9
1068153 1068153 0 0 2 -9
1068168 1068168 0 0 2 -9
1068185 1068185 0 0 2 -9
1068194 1068194 0 0 1 -9
1068203 1068203 0 0 1 -9
1068228 1068228 0 0 1 -9
1068235 1068235 0 0 2 -9
1068244 1068244 0 0 1 -9
1068256 1068256 0 0 1 -9
1068267 1068267 0 0 2 -9
1068272 1068272 0 0 1 -9
1068289 1068289 0 0 2 -9
1068314 1068314 0 0 1 -9
1068323 1068323 0 0 2 -9
1068330 1068330 0 0 1 -9
1068341 1068341 0 0 1 -9
1068359 1068359 0 0 1 -9
1068362 1068362 0 0 1 -9
1068377 1068377 0 0 1 -9
1068395 1068395 0 0 1 -9
1068404 1068404 0 0 1 -9
1068416 1068416 0 0 1 -9
1068437 1068437 0 0 2 -9
1068443 1068443 0 0 1 -9
1068451 1068451 0 0 1 -9
1068482 1068482 0 0 1 -9
1068502 1068502 0 0 2 -9
1068515 1068515 0 0 1 -9
1068529 1068529 0 0 1 -9
1068531 1068531 0 0 1 -9
1068547 1068547 0 0 1 -9
1068550 1068550 0 0 2 -9
1068564 1068564 0 0 1 -9
1068588 1068588 0 0 1 -9
1068626 1068626 0 0 1 -9
1068634 1068634 0 0 1 -9
1068642 1068642 0 0 1 -9
1068661 1068661 0 0 1 -9
1068678 1068678 0 0 2 -9
1068699 1068699 0 0 2 -9
1068738 1068738 0 0 1 -9
1068746 1068746 0 0 1 -9
1068769 1068769 0 0 2 -9
1068781 1068781 0 0 2 -9
1068801 1068801 0 0 2 -9
1068819 1068819 0 0 2 -9
1068825 1068825 0 0 2 -9
1068832 1068832 0 0 2 -9
1068848 1068848 0 0 2 -9
1068854 1068854 0 0 2 -9
1068860 1068860 0 0 2 -9
1068893 1068893 0 0 2 -9
1068905 1068905 0 0 2 -9
1068918 1068918 0 0 1 -9
1068933 1068933 0 0 2 -9
1068970 1068970 0 0 2 -9
1069004 1069004 0 0 1 -9
1069016 1069016 0 0 1 -9
1069037 1069037 0 0 2 -9
1069043 1069043 0 0 1 -9
1069051 1069051 0 0 2 -9
1069065 1069065 0 0 1 -9
1069082 1069082 0 0 1 -9
1069110 1069110 0 0 1 -9
1069126 1069126 0 0 2 -9
1069134 1069134 0 0 1 -9
1069142 1069142 0 0 1 -9
1069155 1069155 0 0 2 -9
1069161 1069161 0 0 2 -9
1069183 1069183 0 0 2 -9
1069199 1069199 0 0 2 -9
1069249 1069249 0 0 1 -9
1069257 1069257 0 0 2 -9
1069266 1069266 0 0 1 -9
1069270 1069270 0 0 2 -9
1069292 1069292 0 0 2 -9
1069301 1069301 0 0 2 -9
1069319 1069319 0 0 1 -9
1069325 1069325 0 0 1 -9
1069348 1069348 0 0 1 -9
1069387 1069387 0 0 2 -9
1069409 1069409 0 0 1 -9
1069422 1069422 0 0 1 -9
1069436 1069436 0 0 1 -9
1069445 1069445 0 0 1 -9
1069474 1069474 0 0 2 -9
1069500 1069500 0 0 2 -9
1069513 1069513 0 0 1 -9
1069524 1069524 0 0 2 -9
1069538 1069538 0 0 2 -9
1069546 1069546 0 0 2 -9
1069575 1069575 0 0 2 -9
1069581 1069581 0 0 2 -9
1069606 1069606 0 0 2 -9
1069612 1069612 0 0 2 -9
1069627 1069627 0 0 2 -9
1069639 1069639 0 0 1 -9
1069640 1069640 0 0 2 -9
1069653 1069653 0 0 1 -9
1069668 1069668 0 0 2 -9
1069685 1069685 0 0 2 -9
1069694 1069694 0 0 2 -9
1069702 1069702 0 0 1 -9
1069731 1069731 0 0 2 -9
1069747 1069747 0 0 2 -9
1069750 1069750 0 0 2 -9
1069764 1069764 0 0 2 -9
1069788 1069788 0 0 1 -9
1069796 1069796 0 0 2 -9
1069808 1069808 0 0 2 -9
1069814 1069814 0 0 1 -9
1069823 1069823 0 0 1 -9
1069830 1069830 0 0 2 -9
1069841 1069841 0 0 1 -9
1069862 1069862 0 0 2 -9
1069895 1069895 0 0 2 -9
1069935 1069935 0 0 2 -9
1069967 1069967 0 0 2 -9
1069989 1069989 0 0 1 -9
1069990 1069990 0 0 1 -9
1070017 1070017 0 0 2 -9
1070022 1070022 0 0 2 -9
1070058 1070058 0 0 2 -9
1070063 1070063 0 0 2 -9
1070074 1070074 0 0 1 -9
1070080 1070080 0 0 1 -9
1070091 1070091 0 0 1 -9
1070112 1070112 0 0 1 -9
1070140 1070140 0 0 2 -9
1070168 1070168 0 0 1 -9
1070171 1070171 0 0 2 -9
1070185 1070185 0 0 1 -9
1070194 1070194 0 0 2 -9
1070203 1070203 0 0 1 -9
1070228 1070228 0 0 1 -9
1070244 1070244 0 0 1 -9
1070267 1070267 0 0 1 -9
1070272 1070272 0 0 2 -9
1070290 1070290 0 0 1 -9
1070308 1070308 0 0 2 -9
1070314 1070314 0 0 2 -9
1070323 1070323 0 0 2 -9
1070341 1070341 0 0 1 -9
1070359 1070359 0 0 2 -9
1070377 1070377 0 0 1 -9
1070386 1070386 0 0 1 -9
1070395 1070395 0 0 1 -9
1070404 1070404 0 0 1 -9
1070437 1070437 0 0 2 -9
1070465 1070465 0 0 1 -9
1070498 1070498 0 0 1 -9
1070502 1070502 0 0 2 -9
1070515 1070515 0 0 1 -9
1070531 1070531 0 0 2 -9
1070547 1070547 0 0 2 -9
1070564 1070564 0 0 2 -9
1070573 1070573 0 0 1 -9
1070596 1070596 0 0 2 -9
1070607 1070607 0 0 2 -9
1070642 1070642 0 0 1 -9
1070678 1070678 0 0 2 -9
1070699 1070699 0 0 1 -9
1070700 1070700 0 0 2 -9
1070713 1070713 0 0 2 -9
1070738 1070738 0 0 1 -9
1070752 1070752 0 0 2 -9
1070769 1070769 0 0 1 -9
1070775 1070775 0 0 2 -9
1070781 1070781 0 0 2 -9
1070797 1070797 0 0 1 -9
1070801 1070801 0 0 1 -9
1070825 1070825 0 0 2 -9
1070832 1070832 0 0 2 -9
1070848 1070848 0 0 2 -9
1070893 1070893 0 0 2 -9
1070918 1070918 0 0 1 -9
1070921 1070921 0 0 2 -9
1070949 1070949 0 0 2 -9
1070966 1070966 0 0 1 -9
1070970 1070970 0 0 2 -9
1070992 1070992 0 0 1 -9
1071000 1071000 0 0 2 -9
1071024 1071024 0 0 2 -9
1071038 1071038 0 0 2 -9
1071052 1071052 0 0 1 -9
1071075 1071075 0 0 2 -9
1071081 1071081 0 0 2 -9
1071108 1071108 0 0 2 -9
1071114 1071114 0 0 2 -9
1071130 1071130 0 0 1 -9
1071141 1071141 0 0 2 -9
1071159 1071159 0 0 2 -9
1071186 1071186 0 0 2 -9
1071195 1071195 0 0 2 -9
1071209 1071209 0 0 2 -9
1071217 1071217 0 0 2 -9
1071222 1071222 0 0 2 -9
1071236 1071236 0 0 1 -9
1071245 1071245 0 0 1 -9
1071263 1071263 0 0 2 -9
1071274 1071274 0 0 2 -9
1071280 1071280 0 0 1 -9
1071291 1071291 0 0 1 -9
1071315 1071315 0 0 2 -9
1071329 1071329 0 0 2 -9
1071331 1071331 0 0 1 -9
1071347 1071347 0 0 2 -9
1071350 1071350 0 0 2 -9
1071388 1071388 0 0 2 -9
1071405 1071405 0 0 2 -9
1071421 1071421 0 0 2 -9
1071433 1071433 0 0 2 -9
1071449 1071449 0 0 1 -9
1071457 1071457 0 0 2 -9
1071484 1071484 0 0 2 -9
1071537 1071537 0 0 2 -9
1071543 1071543 0 0 1 -9
1071551 1071551 0 0 2 -9
1071582 1071582 0 0 2 -9
1071598 1071598 0 0 1 -9
1071603 1071603 0 0 1 -9
1071628 1071628 0 0 2 -9
1071656 1071656 0 0 1 -9
1071672 1071672 0 0 1 -9
1071689 1071689 0 0 1 -9
1071690 1071690 0 0 2 -9
1071701 1071701 0 0 1 -9
1071719 1071719 0 0 1 -9
1071725 1071725 0 0 2 -9
1071732 1071732 0 0 2 -9
1071748 1071748 0 0 2 -9
1071754 1071754 0 0 1 -9
1071810 1071810 0 0 2 -9
1071842 1071842 0 0 1 -9
1071855 1071855 0 0 1 -9
1071878 1071878 0 0 2 -9
1071899 1071899 0 0 1 -9
1071906 1071906 0 0 2 -9
1071912 1071912 0 0 2 -9
1071927 1071927 0 0 2 -9
1071940 1071940 0 0 2 -9
1071953 1071953 0 0 2 -9
1071968 1071968 0 0 2 -9
1071985 1071985 0 0 1 -9
1072008 1072008 0 0 2 -9
1072014 1072014 0 0 1 -9
1072023 1072023 0 0 2 -9
1072030 1072030 0 0 2 -9
1072041 1072041 0 0 1 -9
1072062 1072062 0 0 2 -9
1072086 1072086 0 0 2 -9
1072095 1072095 0 0 1 -9
1072100 1072100 0 0 2 -9
1072124 1072124 0 0 2 -9
1072152 1072152 0 0 1 -9
1072169 1072169 0 0 2 -9
1072175 1072175 0 0 1 -9
1072181 1072181 0 0 2 -9
1072197 1072197 0 0 2 -9
1072215 1072215 0 0 2 -9
1072231 1072231 0 0 2 -9
1072247 1072247 0 0 2 -9
1072250 1072250 0 0 2 -9
1072264 1072264 0 0 1 -9
1072288 1072288 0 0 2 -9
1072296 1072296 0 0 1 -9
1072309 1072309 0 0 2 -9
1072317 1072317 0 0 2 -9
1072336 1072336 0 0 1 -9
1072345 1072345 0 0 2 -9
1072363 1072363 0 0 1 -9
1072374 1072374 0 0 1 -9
1072391 1072391 0 0 2 -9
1072407 1072407 0 0 1 -9
1072410 1072410 0 0 1 -9
1072426 1072426 0 0 1 -9
1072442 1072442 0 0 1 -9
1072455 1072455 0 0 1 -9
1072461 1072461 0 0 1 -9
1072478 1072478 0 0 2 -9
1072483 1072483 0 0 2 -9
1072499 1072499 0 0 2 -9
1072503 1072503 0 0 2 -9
1072511 1072511 0 0 1 -9
1072528 1072528 0 0 1 -9
1072535 1072535 0 0 2 -9
1072544 1072544 0 0 1 -9
1072567 1072567 0 0 1 -9
1072590 1072590 0 0 1 -9
1072604 1072604 0 0 1 -9
1072616 1072616 0 0 2 -9
1072620 1072620 0 0 2 -9
1072637 1072637 0 0 2 -9
1072643 1072643 0 0 1 -9
1072727 1072727 0 0 2 -9
1072739 1072739 0 0 2 -9
1072740 1072740 0 0 1 -9
1072753 1072753 0 0 1 -9
1072768 1072768 0 0 1 -9
1072771 1072771 0 0 1 -9
1072805 1072805 0 0 2 -9
1072833 1072833 0 0 2 -9
1072849 1072849 0 0 2 -9
1072857 1072857 0 0 2 -9
1072866 1072866 0 0 2 -9
1072870 1072870 0 0 2 -9
1072884 1072884 0 0 2 -9
1072892 1072892 0 0 1 -9
1072901 1072901 0 0 1 -9
1072919 1072919 0 0 1 -9
1072925 1072925 0 0 2 -9
1072948 1072948 0 0 1 -9
1072954 1072954 0 0 2 -9
1072960 1072960 0 0 1 -9
1072993 1072993 0 0 2 -9
1073010 1073010 0 0 2 -9
1073026 1073026 0 0 1 -9
1073042 1073042 0 0 2 -9
1073061 1073061 0 0 2 -9
1073083 1073083 0 0 1 -9
1073099 1073099 0 0 2 -9
1073104 1073104 0 0 2 -9
1073120 1073120 0 0 1 -9
1073151 1073151 0 0 2 -9
1073179 1073179 0 0 1 -9
1073182 1073182 0 0 2 -9
1073198 1073198 0 0 1 -9
1073201 1073201 0 0 2 -9
1073225 1073225 0 0 2 -9
1073232 1073232 0 0 1 -9
1073287 1073287 0 0 2 -9
1073305 1073305 0 0 2 -9
1073318 1073318 0 0 2 -9
1073333 1073333 0 0 2 -9
1073349 1073349 0 0 1 -9
1073357 1073357 0 0 1 -9
1073366 1073366 0 0 2 -9
1073392 1073392 0 0 1 -9
1073408 1073408 0 0 2 -9
1073423 1073423 0 0 1 -9
1073430 1073430 0 0 1 -9
1073441 1073441 0 0 1 -9
1073462 1073462 0 0 2 -9
1073486 1073486 0 0 1 -9
1073495 1073495 0 0 2 -9
1073506 1073506 0 0 1 -9
1073512 1073512 0 0 2 -9
1073527 1073527 0 0 1 -9
1073539 1073539 0 0 2 -9
1073540 1073540 0 0 2 -9
1073553 1073553 0 0 2 -9
1073585 1073585 0 0 2 -9
1073600 1073600 0 0 2 -9
1073613 1073613 0 0 2 -9
1073624 1073624 0 0 2 -9
1073638 1073638 0 0 2 -9
1073646 1073646 0 0 1 -9
1073675 1073675 0 0 2 -9
1073681 1073681 0 0 2 -9
1073703 1073703 0 0 2 -9
1073711 1073711 0 0 1 -9
1073728 1073728 0 0 1 -9
1073735 1073735 0 0 2 -9
1073744 1073744 0 0 2 -9
1073756 1073756 0 0 1 -9
1073767 1073767 0 0 1 -9
1073772 1073772 0 0 1 -9
1073789 1073789 0 0 1 -9
1073817 1073817 0 0 1 -9
1073822 1073822 0 0 1 -9
1073858 1073858 0 0 2 -9
1073863 1073863 0 0 1 -9
1073874 1073874 0 0 1 -9
1073891 1073891 0 0 2 -9
1073929 1073929 0 0 2 -9
1073931 1073931 0 0 1 -9
1073947 1073947 0 0 2 -9
1073950 1073950 0 0 1 -9
1073996 1073996 0 0 2 -9
1074006 1074006 0 0 2 -9
1074027 1074027 0 0 1 -9
1074039 1074039 0 0 1 -9
1074040 1074040 0 0 1 -9
1074068 1074068 0 0 2 -9
1074071 1074071 0 0 1 -9
1074085 1074085 0 0 2 -9
1074094 1074094 0 0 1 -9
1074117 1074117 0 0 1 -9
1074158 1074158 0 0 2 -9
1074163 1074163 0 0 2 -9
1074174 1074174 0 0 2 -9
1074208 1074208 0 0 2 -9
1074214 1074214 0 0 1 -9
1074241 1074241 0 0 1 -9
1074259 1074259 0 0 1 -9
1074262 1074262 0 0 1 -9
1074295 1074295 0 0 1 -9
1074303 1074303 0 0 2 -9
1074328 1074328 0 0 2 -9
1074335 1074335 0 0 2 -9
1074344 1074344 0 0 2 -9
1074367 1074367 0 0 1 -9
1074372 1074372 0 0 1 -9
1074389 1074389 0 0 2 -9
1074390 1074390 0 0 1 -9
1074432 1074432 0 0 1 -9
1074476 1074476 0 0 2 -9
1074487 1074487 0 0 1 -9
1074507 1074507 0 0 2 -9
1074510 1074510 0 0 1 -9
1074526 1074526 0 0 2 -9
1074542 1074542 0 0 1 -9
1074561 1074561 0 0 2 -9
1074583 1074583 0 0 1 -9
1074599 1074599 0 0 1 -9
1074602 1074602 0 0 1 -9
1074615 1074615 0 0 1 -9
1074629 1074629 0 0 2 -9
1074631 1074631 0 0 1 -9
1074650 1074650 0 0 2 -9
1074673 1074673 0 0 2 -9
1074688 1074688 0 0 2 -9
1074696 1074696 0 0 2 -9
1074705 1074705 0 0 2 -9
1074718 1074718 0 0 2 -9
1074757 1074757 0 0 1 -9
1074770 1074770 0 0 1 -9
1074792 1074792 0 0 2 -9
1074804 1074804 0 0 2 -9
1074816 1074816 0 0 2 -9
1074820 1074820 0 0 2 -9
1074837 1074837 0 0 2 -9
1074843 1074843 0 0 1 -9
1074851 1074851 0 0 2 -9
1074865 1074865 0 0 2 -9
1074882 1074882 0 0 1 -9
1074898 1074898 0 0 2 -9
1074900 1074900 0 0 2 -9
1074913 1074913 0 0 1 -9
1074924 1074924 0 0 1 -9
1074938 1074938 0 0 2 -9
1074946 1074946 0 0 2 -9
1074952 1074952 0 0 2 -9
1074997 1074997 0 0 2 -9
1075018 1075018 0 0 2 -9
1075021 1075021 0 0 2 -9
1075049 1075049 0 0 2 -9
1075057 1075057 0 0 1 -9
1075066 1075066 0 0 2 -9
1075070 1075070 0 0 2 -9
1075084 1075084 0 0 2 -9
1075103 1075103 0 0 2 -9
1075111 1075111 0 0 2 -9
1075128 1075128 0 0 2 -9
1075144 1075144 0 0 2 -9
1075156 1075156 0 0 1 -9
1075167 1075167 0 0 1 -9
1075172 1075172 0 0 1 -9
1075190 1075190 0 0 2 -9
1075212 1075212 0 0 1 -9
1075227 1075227 0 0 2 -9
1075239 1075239 0 0 2 -9
1075268 1075268 0 0 1 -9
1075271 1075271 0 0 2 -9
1075285 1075285 0 0 1 -9
1075294 1075294 0 0 2 -9
1075310 1075310 0 0 2 -9
1075326 1075326 0 0 2 -9
1075334 1075334 0 0 1 -9
1075342 1075342 0 0 1 -9
1075355 1075355 0 0 1 -9
1075361 1075361 0 0 2 -9
1075378 1075378 0 0 1 -9
1075383 1075383 0 0 2 -9
1075399 1075399 0 0 2 -9
1075400 1075400 0 0 1 -9
1075424 1075424 0 0 2 -9
1075438 1075438 0 0 2 -9
1075452 1075452 0 0 2 -9
1075469 1075469 0 0 1 -9
1075475 1075475 0 0 2 -9
1075481 1075481 0 0 1 -9
1075497 1075497 0 0 1 -9
1075519 1075519 0 0 2 -9
1075525 1075525 0 0 2 -9
1075532 1075532 0 0 2 -9
1075548 1075548 0 0 1 -9
1075554 1075554 0 0 1 -9
1075576 1075576 0 0 2 -9
1075587 1075587 0 0 1 -9
1075593 1075593 0 0 2 -9
1075608 1075608 0 0 1 -9
1075623 1075623 0 0 2 -9
1075630 1075630 0 0 1 -9
1075659 1075659 0 0 2 -9
1075677 1075677 0 0 2 -9
1075686 1075686 0 0 2 -9
1075695 1075695 0 0 1 -9
1075704 1075704 0 0 2 -9
1075720 1075720 0 0 2 -9
1075737 1075737 0 0 2 -9
1075743 1075743 0 0 2 -9
1075765 1075765 0 0 2 -9
1075782 1075782 0 0 2 -9
1075829 1075829 0 0 1 -9
1075850 1075850 0 0 1 -9
1075864 1075864 0 0 2 -9
1075873 1075873 0 0 2 -9
1075922 1075922 0 0 2 -9
1075945 1075945 0 0 2 -9
1075958 1075958 0 0 1 -9
1075963 1075963 0 0 1 -9
1075980 1075980 0 0 1 -9
1075991 1075991 0 0 1 -9
1076020 1076020 0 0 2 -9
1076037 1076037 0 0 2 -9
1076043 1076043 0 0 1 -9
1076065 1076065 0 0 1 -9
1076082 1076082 0 0 2 -9
1076110 1076110 0 0 2 -9
1076126 1076126 0 0 1 -9
1076142 1076142 0 0 2 -9
1076155 1076155 0 0 1 -9
1076161 1076161 0 0 2 -9
1076178 1076178 0 0 1 -9
1076183 1076183 0 0 1 -9
1076221 1076221 0 0 2 -9
1076233 1076233 0 0 1 -9
1076249 1076249 0 0 1 -9
1076257 1076257 0 0 1 -9
1076270 1076270 0 0 1 -9
1076284 1076284 0 0 2 -9
1076325 1076325 0 0 2 -9
1076348 1076348 0 0 2 -9
1076354 1076354 0 0 2 -9
1076376 1076376 0 0 2 -9
1076387 1076387 0 0 2 -9
1076393 1076393 0 0 2 -9
1076409 1076409 0 0 1 -9
1076417 1076417 0 0 2 -9
1076445 1076445 0 0 1 -9
1076458 1076458 0 0 2 -9
1076480 1076480 0 0 2 -9
1076491 1076491 0 0 2 -9
1076513 1076513 0 0 1 -9
1076524 1076524 0 0 1 -9
1076546 1076546 0 0 2 -9
1076552 1076552 0 0 2 -9
1076569 1076569 0 0 1 -9
1076606 1076606 0 0 1 -9
1076627 1076627 0 0 2 -9
1076639 1076639 0 0 2 -9
1076640 1076640 0 0 2 -9
1076653 1076653 0 0 1 -9
1076668 1076668 0 0 2 -9
1076671 1076671 0 0 1 -9
1076702 1076702 0 0 1 -9
1076715 1076715 0 0 1 -9
1076747 1076747 0 0 1 -9
1076750 1076750 0 0 1 -9
1076764 1076764 0 0 2 -9
1076773 1076773 0 0 1 -9
1076796 1076796 0 0 2 -9
1076808 1076808 0 0 2 -9
1076814 1076814 0 0 2 -9
1076823 1076823 0 0 2 -9
1076841 1076841 0 0 2 -9
1076859 1076859 0 0 2 -9
1076862 1076862 0 0 1 -9
1076877 1076877 0 0 1 -9
1076886 1076886 0 0 1 -9
1076911 1076911 0 0 2 -9
1076928 1076928 0 0 1 -9
1076935 1076935 0 0 1 -9
1076944 1076944 0 0 1 -9
1076967 1076967 0 0 2 -9
1076990 1076990 0 0 2 -9
1077019 1077019 0 0 1 -9
1077025 1077025 0 0 1 -9
1077032 1077032 0 0 2 -9
1077060 1077060 0 0 2 -9
1077076 1077076 0 0 2 -9
1077087 1077087 0 0 2 -9
1077093 1077093 0 0 2 -9
1077102 1077102 0 0 1 -9
1077115 1077115 0 0 1 -9
1077131 1077131 0 0 2 -9
1077150 1077150 0 0 1 -9
1077173 1077173 0 0 2 -9
1077188 1077188 0 0 2 -9
1077196 1077196 0 0 2 -9
1077200 1077200 0 0 1 -9
1077213 1077213 0 0 2 -9
1077224 1077224 0 0 2 -9
1077238 1077238 0 0 1 -9
1077269 1077269 0 0 2 -9
1077297 1077297 0 0 2 -9
1077304 1077304 0 0 1 -9
1077316 1077316 0 0 2 -9
1077351 1077351 0 0 1 -9
1077379 1077379 0 0 2 -9
1077439 1077439 0 0 1 -9
1077440 1077440 0 0 1 -9
1077453 1077453 0 0 2 -9
1077468 1077468 0 0 2 -9
1077471 1077471 0 0 2 -9
1077485 1077485 0 0 2 -9
1077505 1077505 0 0 1 -9
1077518 1077518 0 0 2 -9
1077521 1077521 0 0 2 -9
1077533 1077533 0 0 2 -9
1077549 1077549 0 0 2 -9
1077557 1077557 0 0 2 -9
1077570 1077570 0 0 1 -9
1077584 1077584 0 0 1 -9
1077609 1077609 0 0 2 -9
1077622 1077622 0 0 1 -9
1077636 1077636 0 0 1 -9
1077645 1077645 0 0 2 -9
1077663 1077663 0 0 2 -9
1077674 1077674 0 0 1 -9
1077691 1077691 0 0 2 -9
1077707 1077707 0 0 2 -9
1077710 1077710 0 0 2 -9
1077726 1077726 0 0 1 -9
1077742 1077742 0 0 2 -9
1077755 1077755 0 0 1 -9
1077761 1077761 0 0 2 -9
1077811 1077811 0 0 2 -9
1077867 1077867 0 0 2 -9
1077889 1077889 0 0 1 -9
1077890 1077890 0 0 2 -9
1077908 1077908 0 0 2 -9
1077914 1077914 0 0 2 -9
1077923 1077923 0 0 2 -9
1077930 1077930 0 0 1 -9
1077941 1077941 0 0 2 -9
1077959 1077959 0 0 2 -9
1077962 1077962 0 0 1 -9
1077977 1077977 0 0 1 -9
1078015 1078015 0 0 2 -9
1078031 1078031 0 0 2 -9
1078047 1078047 0 0 2 -9
1078064 1078064 0 0 1 -9
1078088 1078088 0 0 2 -9
1078101 1078101 0 0 1 -9
1078125 1078125 0 0 1 -9
1078132 1078132 0 0 1 -9
1078187 1078187 0 0 2 -9
1078204 1078204 0 0 1 -9
1078216 1078216 0 0 2 -9
1078220 1078220 0 0 2 -9
1078237 1078237 0 0 1 -9
1078243 1078243 0 0 2 -9
1078265 1078265 0 0 1 -9
1078279 1078279 0 0 2 -9
1078300 1078300 0 0 2 -9
1078313 1078313 0 0 1 -9
1078324 1078324 0 0 1 -9
1078338 1078338 0 0 1 -9
1078352 1078352 0 0 2 -9
1078381 1078381 0 0 2 -9
1078397 1078397 0 0 1 -9
1078403 1078403 0 0 2 -9
1078411 1078411 0 0 2 -9
1078435 1078435 0 0 1 -9
1078444 1078444 0 0 1 -9
1078456 1078456 0 0 1 -9
1078467 1078467 0 0 2 -9
1078472 1078472 0 0 2 -9
1078489 1078489 0 0 2 -9
1078490 1078490 0 0 1 -9
1078522 1078522 0 0 1 -9
1078536 1078536 0 0 2 -9
1078545 1078545 0 0 2 -9
1078558 1078558 0 0 2 -9
1078605 1078605 0 0 2 -9
1078618 1078618 0 0 2 -9
1078621 1078621 0 0 2 -9
1078649 1078649 0 0 1 -9
1078666 1078666 0 0 2 -9
1078670 1078670 0 0 2 -9
1078708 1078708 0 0 2 -9
1078723 1078723 0 0 1 -9
1078777 1078777 0 0 2 -9
1078786 1078786 0 0 1 -9
1078806 1078806 0 0 1 -9
1078812 1078812 0 0 2 -9
1078827 1078827 0 0 2 -9
1078839 1078839 0 0 1 -9
1078840 1078840 0 0 2 -9
1078868 1078868 0 0 2 -9
1078871 1078871 0 0 2 -9
1078885 1078885 0 0 1 -9
1078894 1078894 0 0 1 -9
1078910 1078910 0 0 1 -9
1078926 1078926 0 0 1 -9
1078934 1078934 0 0 2 -9
1078942 1078942 0 0 2 -9
1078955 1078955 0 0 2 -9
1078961 1078961 0 0 1 -9
1078983 1078983 0 0 1 -9
1078999 1078999 0 0 1 -9
1079028 1079028 0 0 2 -9
1079035 1079035 0 0 2 -9
1079056 1079056 0 0 1 -9
1079067 1079067 0 0 2 -9
1079072 1079072 0 0 1 -9
1079089 1079089 0 0 2 -9
1079090 1079090 0 0 2 -9
1079105 1079105 0 0 1 -9
1079118 1079118 0 0 1 -9
1079121 1079121 0 0 1 -9
1079166 1079166 0 0 2 -9
1079184 1079184 0 0 2 -9
1079192 1079192 0 0 2 -9
1079210 1079210 0 0 1 -9
1079226 1079226 0 0 2 -9
1079234 1079234 0 0 2 -9
1079242 1079242 0 0 1 -9
1079255 1079255 0 0 1 -9
1079278 1079278 0 0 2 -9
1079283 1079283 0 0 1 -9
1079299 1079299 0 0 2 -9
1079312 1079312 0 0 2 -9
1079339 1079339 0 0 2 -9
1079340 1079340 0 0 2 -9
1079353 1079353 0 0 2 -9
1079385 1079385 0 0 2 -9
1079394 1079394 0 0 1 -9
1079402 1079402 0 0 2 -9
1079415 1079415 0 0 2 -9
1079429 1079429 0 0 1 -9
1079447 1079447 0 0 2 -9
1079450 1079450 0 0 2 -9
1079464 1079464 0 0 1 -9
1079488 1079488 0 0 2 -9
1079496 1079496 0 0 2 -9
1079508 1079508 0 0 2 -9
1079514 1079514 0 0 2 -9
1079523 1079523 0 0 2 -9
1079541 1079541 0 0 2 -9
1079562 1079562 0 0 1 -9
1079586 1079586 0 0 2 -9
1079595 1079595 0 0 2 -9
1079601 1079601 0 0 1 -9
1079632 1079632 0 0 2 -9
1079648 1079648 0 0 2 -9
1079654 1079654 0 0 2 -9
1079676 1079676 0 0 1 -9
1079687 1079687 0 0 1 -9
1079693 1079693 0 0 1 -9
1079709 1079709 0 0 2 -9
1079722 1079722 0 0 1 -9
1079736 1079736 0 0 1 -9
1079763 1079763 0 0 2 -9
1079774 1079774 0 0 1 -9
1079780 1079780 0 0 1 -9
1079791 1079791 0 0 2 -9
1079813 1079813 0 0 1 -9
1079824 1079824 0 0 1 -9
1079838 1079838 0 0 1 -9
1079846 1079846 0 0 1 -9
1079852 1079852 0 0 2 -9
1079869 1079869 0 0 2 -9
1079875 1079875 0 0 1 -9
1079897 1079897 0 0 1 -9
1079904 1079904 0 0 2 -9
1079916 1079916 0 0 2 -9
1079920 1079920 0 0 2 -9
1079937 1079937 0 0 1 -9
1079943 1079943 0 0 2 -9
1079979 1079979 0 0 2 -9
1079982 1079982 0 0 2 -9
1080007 1080007 0 0 2 -9
1080010 1080010 0 0 1 -9
1080026 1080026 0 0 1 -9
1080034 1080034 0 0 1 -9
1080055 1080055 0 0 2 -9
1080061 1080061 0 0 2 -9
1080083 1080083 0 0 1 -9
1080099 1080099 0 0 1 -9
1080104 1080104 0 0 1 -9
1080116 1080116 0 0 2 -9
1080137 1080137 0 0 2 -9
1080143 1080143 0 0 1 -9
1080165 1080165 0 0 1 -9
1080182 1080182 0 0 2 -9
1080201 1080201 0 0 2 -9
1080219 1080219 0 0 1 -9
1080225 1080225 0 0 2 -9
1080232 1080232 0 0 2 -9
1080248 1080248 0 0 1 -9
1080254 1080254 0 0 1 -9
1080260 1080260 0 0 2 -9
1080276 1080276 0 0 2 -9
1080287 1080287 0 0 1 -9
1080293 1080293 0 0 1 -9
1080305 1080305 0 0 1 -9
1080349 1080349 0 0 1 -9
1080357 1080357 0 0 1 -9
1080370 1080370 0 0 1 -9
1080384 1080384 0 0 2 -9
1080392 1080392 0 0 1 -9
1080414 1080414 0 0 1 -9
1080423 1080423 0 0 1 -9
1080441 1080441 0 0 2 -9
1080459 1080459 0 0 2 -9
1080462 1080462 0 0 1 -9
1080486 1080486 0 0 2 -9
1080495 1080495 0 0 2 -9
1080506 1080506 0 0 2 -9
1080512 1080512 0 0 2 -9
1080527 1080527 0 0 2 -9
1080539 1080539 0 0 2 -9
1080540 1080540 0 0 2 -9
1080553 1080553 0 0 1 -9
1080585 1080585 0 0 2 -9
1080594 1080594 0 0 2 -9
1080646 1080646 0 0 1 -9
1080675 1080675 0 0 1 -9
1080681 1080681 0 0 2 -9
1080697 1080697 0 0 2 -9
1080728 1080728 0 0 1 -9
1080735 1080735 0 0 2 -9
1080744 1080744 0 0 2 -9
1080767 1080767 0 0 2 -9
1080772 1080772 0 0 2 -9
1080789 1080789 0 0 2 -9
1080790 1080790 0 0 1 -9
1080817 1080817 0 0 2 -9
1080822 1080822 0 0 2 -9
1080845 1080845 0 0 2 -9
1080858 1080858 0 0 2 -9
1080874 1080874 0 0 1 -9
1080891 1080891 0 0 1 -9
1080902 1080902 0 0 1 -9
1080915 1080915 0 0 2 -9
1080929 1080929 0 0 2 -9
1080947 1080947 0 0 1 -9
1080950 1080950 0 0 1 -9
1080964 1080964 0 0 2 -9
1080973 1080973 0 0 1 -9
1080988 1080988 0 0 1 -9
1080996 1080996 0 0 2 -9
1081003 1081003 0 0 1 -9
1081011 1081011 0 0 2 -9
1081035 1081035 0 0 1 -9
1081044 1081044 0 0 2 -9
1081067 1081067 0 0 1 -9
1081089 1081089 0 0 1 -9
1081105 1081105 0 0 1 -9
1081121 1081121 0 0 2 -9
1081149 1081149 0 0 1 -9
1081157 1081157 0 0 1 -9
1081207 1081207 0 0 1 -9
1081226 1081226 0 0 2 -9
1081242 1081242 0 0 2 -9
1081255 1081255 0 0 2 -9
1081261 1081261 0 0 2 -9
1081278 1081278 0 0 1 -9
1081306 1081306 0 0 2 -9
1081312 1081312 0 0 1 -9
1081327 1081327 0 0 2 -9
1081340 1081340 0 0 1 -9
1081353 1081353 0 0 2 -9
1081371 1081371 0 0 1 -9
1081385 1081385 0 0 2 -9
1081415 1081415 0 0 2 -9
1081431 1081431 0 0 1 -9
1081447 1081447 0 0 2 -9
1081464 1081464 0 0 1 -9
1081488 1081488 0 0 2 -9
1081496 1081496 0 0 2 -9
1081508 1081508 0 0 1 -9
1081514 1081514 0 0 2 -9
1081577 1081577 0 0 1 -9
1081586 1081586 0 0 2 -9
1081632 1081632 0 0 2 -9
1081654 1081654 0 0 2 -9
1081660 1081660 0 0 1 -9
1081693 1081693 0 0 2 -9
1081709 1081709 0 0 2 -9
1081717 1081717 0 0 2 -9
1081736 1081736 0 0 2 -9
1081745 1081745 0 0 2 -9
1081758 1081758 0 0 2 -9
1081763 1081763 0 0 2 -9
1081774 1081774 0 0 2 -9
1081791 1081791 0 0 1 -9
1081838 1081838 0 0 1 -9
1081869 1081869 0 0 2 -9
1081875 1081875 0 0 1 -9
1081881 1081881 0 0 2 -9
1081897 1081897 0 0 1 -9
1081904 1081904 0 0 1 -9
1081920 1081920 0 0 1 -9
1081937 1081937 0 0 1 -9
1081951 1081951 0 0 1 -9
1081965 1081965 0 0 1 -9
1081979 1081979 0 0 1 -9
1081982 1081982 0 0 2 -9
1081998 1081998 0 0 1 -9
1082005 1082005 0 0 2 -9
1082021 1082021 0 0 2 -9
1082049 1082049 0 0 2 -9
1082066 1082066 0 0 2 -9
1082070 1082070 0 0 2 -9
1082092 1082092 0 0 2 -9
1082103 1082103 0 0 1 -9
1082111 1082111 0 0 2 -9
1082128 1082128 0 0 1 -9
1082144 1082144 0 0 2 -9
1082167 1082167 0 0 2 -9
1082189 1082189 0 0 1 -9
1082190 1082190 0 0 1 -9
1082227 1082227 0 0 2 -9
1082271 1082271 0 0 2 -9
1082294 1082294 0 0 2 -9
1082307 1082307 0 0 1 -9
1082326 1082326 0 0 2 -9
1082334 1082334 0 0 2 -9
1082342 1082342 0 0 1 -9
1082355 1082355 0 0 2 -9
1082361 1082361 0 0 1 -9
1082399 1082399 0 0 1 -9
1082438 1082438 0 0 1 -9
1082446 1082446 0 0 1 -9
1082452 1082452 0 0 1 -9
1082469 1082469 0 0 1 -9
1082475 1082475 0 0 1 -9
1082481 1082481 0 0 2 -9
1082497 1082497 0 0 1 -9
1082501 1082501 0 0 1 -9
1082519 1082519 0 0 2 -9
1082525 1082525 0 0 1 -9
1082532 1082532 0 0 1 -9
1082548 1082548 0 0 1 -9
1082554 1082554 0 0 1 -9
1082587 1082587 0 0 2 -9
1082608 1082608 0 0 2 -9
1082623 1082623 0 0 1 -9
1082630 1082630 0 0 1 -9
1082641 1082641 0 0 1 -9
1082659 1082659 0 0 2 -9
1082662 1082662 0 0 1 -9
1082677 1082677 0 0 2 -9
1082686 1082686 0 0 1 -9
1082704 1082704 0 0 1 -9
1082716 1082716 0 0 2 -9
1082737 1082737 0 0 2 -9
1082751 1082751 0 0 2 -9
1082765 1082765 0 0 2 -9
1082779 1082779 0 0 2 -9
1082782 1082782 0 0 2 -9
1082802 1082802 0 0 2 -9
1082815 1082815 0 0 1 -9
1082831 1082831 0 0 1 -9
1082847 1082847 0 0 2 -9
1082850 1082850 0 0 2 -9
1082864 1082864 0 0 2 -9
1082873 1082873 0 0 1 -9
1082896 1082896 0 0 2 -9
1082917 1082917 0 0 2 -9
1082922 1082922 0 0 1 -9
1082945 1082945 0 0 2 -9
1082963 1082963 0 0 2 -9
1082974 1082974 0 0 2 -9
1082991 1082991 0 0 2 -9
1083000 1083000 0 0 2 -9
1083013 1083013 0 0 2 -9
1083046 1083046 0 0 2 -9
1083052 1083052 0 0 1 -9
1083075 1083075 0 0 1 -9
1083097 1083097 0 0 1 -9
1083159 1083159 0 0 1 -9
1083162 1083162 0 0 2 -9
1083177 1083177 0 0 1 -9
1083186 1083186 0 0 2 -9
1083195 1083195 0 0 2 -9
1083209 1083209 0 0 1 -9
1083222 1083222 0 0 1 -9
1083236 1083236 0 0 2 -9
1083245 1083245 0 0 1 -9
1083263 1083263 0 0 2 -9
1083331 1083331 0 0 2 -9
1083347 1083347 0 0 1 -9
1083350 1083350 0 0 2 -9
1083364 1083364 0 0 1 -9
1083388 1083388 0 0 1 -9
1083418 1083418 0 0 2 -9
1083433 1083433 0 0 2 -9
1083449 1083449 0 0 2 -9
1083504 1083504 0 0 2 -9
1083516 1083516 0 0 1 -9
1083537 1083537 0 0 2 -9
1083543 1083543 0 0 1 -9
1083579 1083579 0 0 2 -9
1083582 1083582 0 0 2 -9
1083598 1083598 0 0 2 -9
1083603 1083603 0 0 1 -9
1083611 1083611 0 0 2 -9
1083628 1083628 0 0 2 -9
1083635 1083635 0 0 2 -9
1083644 1083644 0 0 1 -9
1083656 1083656 0 0 2 -9
1083672 1083672 0 0 2 -9
1083690 1083690 0 0 1 -9
1083701 1083701 0 0 1 -9
1083719 1083719 0 0 1 -9
1083732 1083732 0 0 2 -9
1083748 1083748 0 0 1 -9
1083754 1083754 0 0 1 -9
1083760 1083760 0 0 2 -9
1083776 1083776 0 0 1 -9
1083793 1083793 0 0 1 -9
1083807 1083807 0 0 1 -9
1083810 1083810 0 0 2 -9
1083826 1083826 0 0 1 -9
1083834 1083834 0 0 2 -9
1083842 1083842 0 0 1 -9
1083855 1083855 0 0 1 -9
1083878 1083878 0 0 1 -9
1083906 1083906 0 0 1 -9
1083985 1083985 0 0 2 -9
1084016 1084016 0 0 2 -9
1084051 1084051 0 0 1 -9
1084065 1084065 0 0 2 -9
1084082 1084082 0 0 2 -9
1084107 1084107 0 0 2 -9
1084110 1084110 0 0 1 -9
1084126 1084126 0 0 2 -9
1084161 1084161 0 0 2 -9
1084178 1084178 0 0 1 -9
1084183 1084183 0 0 2 -9
1084218 1084218 0 0 2 -9
1084221 1084221 0 0 1 -9
1084249 1084249 0 0 1 -9
1084257 1084257 0 0 2 -9
1084266 1084266 0 0 2 -9
1084292 1084292 0 0 2 -9
1084325 1084325 0 0 2 -9
1084348 1084348 0 0 2 -9
1084360 1084360 0 0 2 -9
1084376 1084376 0 0 1 -9
1084387 1084387 0 0 2 -9
1084393 1084393 0 0 1 -9
1084422 1084422 0 0 2 -9
1084436 1084436 0 0 1 -9
1084445 1084445 0 0 2 -9
1084458 1084458 0 0 2 -9
1084463 1084463 0 0 1 -9
1084474 1084474 0 0 2 -9
1084480 1084480 0 0 1 -9
1084491 1084491 0 0 1 -9
1084500 1084500 0 0 2 -9
1084513 1084513 0 0 1 -9
1084524 1084524 0 0 2 -9
1084538 1084538 0 0 1 -9
1084546 1084546 0 0 1 -9
1084552 1084552 0 0 2 -9
1084575 1084575 0 0 1 -9
1084581 1084581 0 0 1 -9
1084597 1084597 0 0 2 -9
1084639 1084639 0 0 2 -9
1084653 1084653 0 0 2 -9
1084671 1084671 0 0 1 -9
1084694 1084694 0 0 2 -9
1084702 1084702 0 0 1 -9
1084715 1084715 0 0 2 -9
1084729 1084729 0 0 2 -9
1084731 1084731 0 0 1 -9
1084750 1084750 0 0 2 -9
1084764 1084764 0 0 1 -9
1084796 1084796 0 0 2 -9
1084808 1084808 0 0 2 -9
1084814 1084814 0 0 1 -9
1084841 1084841 0 0 2 -9
1084862 1084862 0 0 1 -9
1084903 1084903 0 0 2 -9
1084928 1084928 0 0 1 -9
1084956 1084956 0 0 1 -9
1084967 1084967 0 0 1 -9
1085015 1085015 0 0 1 -9
1085029 1085029 0 0 1 -9
1085031 1085031 0 0 2 -9
1085047 1085047 0 0 1 -9
1085050 1085050 0 0 1 -9
1085064 1085064 0 0 2 -9
1085073 1085073 0 0 2 -9
1085096 1085096 0 0 1 -9
1085119 1085119 0 0 1 -9
1085125 1085125 0 0 1 -9
1085193 1085193 0 0 1 -9
1085204 1085204 0 0 1 -9
1085237 1085237 0 0 1 -9
1085243 1085243 0 0 2 -9
1085251 1085251 0 0 2 -9
1085298 1085298 0 0 1 -9
1085324 1085324 0 0 1 -9
1085338 1085338 0 0 2 -9
1085352 1085352 0 0 2 -9
1085369 1085369 0 0 2 -9
1085375 1085375 0 0 1 -9
1085381 1085381 0 0 2 -9
1085403 1085403 0 0 1 -9
1085428 1085428 0 0 2 -9
1085435 1085435 0 0 2 -9
1085444 1085444 0 0 2 -9
1085456 1085456 0 0 1 -9
1085489 1085489 0 0 2 -9
1085490 1085490 0 0 2 -9
1085517 1085517 0 0 1 -9
1085522 1085522 0 0 1 -9
1085545 1085545 0 0 1 -9
1085558 1085558 0 0 1 -9
1085563 1085563 0 0 2 -9
1085574 1085574 0 0 2 -9
1085580 1085580 0 0 2 -9
1085591 1085591 0 0 1 -9
1085605 1085605 0 0 2 -9
1085618 1085618 0 0 1 -9
1085633 1085633 0 0 2 -9
1085657 1085657 0 0 2 -9
1085666 1085666 0 0 2 -9
1085670 1085670 0 0 2 -9
1085684 1085684 0 0 2 -9
1085692 1085692 0 0 2 -9
1085714 1085714 0 0 2 -9
1085741 1085741 0 0 2 -9
1085759 1085759 0 0 1 -9
1085762 1085762 0 0 2 -9
1085777 1085777 0 0 1 -9
1085806 1085806 0 0 2 -9
1085812 1085812 0 0 1 -9
1085827 1085827 0 0 2 -9
1085839 1085839 0 0 1 -9
1085840 1085840 0 0 1 -9
1085853 1085853 0 0 2 -9
1085868 1085868 0 0 2 -9
1085894 1085894 0 0 1 -9
1085907 1085907 0 0 2 -9
1085910 1085910 0 0 1 -9
1085926 1085926 0 0 1 -9
1085934 1085934 0 0 1 -9
1085961 1085961 0 0 2 -9
1085983 1085983 0 0 1 -9
1085999 1085999 0 0 2 -9
1086008 1086008 0 0 2 -9
1086023 1086023 0 0 2 -9
1086030 1086030 0 0 2 -9
1086059 1086059 0 0 2 -9
1086062 1086062 0 0 2 -9
1086077 1086077 0 0 1 -9
1086100 1086100 0 0 1 -9
1086113 1086113 0 0 2 -9
1086169 1086169 0 0 2 -9
1086181 1086181 0 0 2 -9
1086197 1086197 0 0 2 -9
1086229 1086229 0 0 2 -9
1086250 1086250 0 0 1 -9
1086273 1086273 0 0 2 -9
1086288 1086288 0 0 2 -9
1086296 1086296 0 0 1 -9
1086309 1086309 0 0 1 -9
1086317 1086317 0 0 1 -9
1086322 1086322 0 0 1 -9
1086336 1086336 0 0 1 -9
1086358 1086358 0 0 1 -9
1086363 1086363 0 0 1 -9
1086380 1086380 0 0 2 -9
1086391 1086391 0 0 1 -9
1086407 1086407 0 0 1 -9
1086410 1086410 0 0 2 -9
1086455 1086455 0 0 2 -9
1086483 1086483 0 0 2 -9
1086499 1086499 0 0 1 -9
1086511 1086511 0 0 1 -9
1086528 1086528 0 0 2 -9
1086535 1086535 0 0 2 -9
1086544 1086544 0 0 1 -9
1086556 1086556 0 0 2 -9
1086567 1086567 0 0 1 -9
1086572 1086572 0 0 2 -9
1086589 1086589 0 0 1 -9
1086620 1086620 0 0 2 -9
1086637 1086637 0 0 1 -9
1086643 1086643 0 0 1 -9
1086651 1086651 0 0 1 -9
1086665 1086665 0 0 2 -9
1086698 1086698 0 0 2 -9
1086712 1086712 0 0 1 -9
1086727 1086727 0 0 1 -9
1086739 1086739 0 0 2 -9
1086740 1086740 0 0 2 -9
1086753 1086753 0 0 2 -9
1086768 1086768 0 0 1 -9
1086771 1086771 0 0 2 -9
1086785 1086785 0 0 1 -9
1086849 1086849 0 0 2 -9
1086866 1086866 0 0 2 -9
1086870 1086870 0 0 2 -9
1086901 1086901 0 0 1 -9
1086919 1086919 0 0 2 -9
1086932 1086932 0 0 2 -9
1086948 1086948 0 0 2 -9
1086960 1086960 0 0 1 -9
1086976 1086976 0 0 1 -9
1086987 1086987 0 0 1 -9
1086993 1086993 0 0 1 -9
1087009 1087009 0 0 1 -9
1087022 1087022 0 0 2 -9
1087036 1087036 0 0 1 -9
1087045 1087045 0 0 1 -9
1087058 1087058 0 0 1 -9
1087074 1087074 0 0 2 -9
1087091 1087091 0 0 1 -9
1087112 1087112 0 0 2 -9
1087127 1087127 0 0 1 -9
1087139 1087139 0 0 2 -9
1087140 1087140 0 0 1 -9
1087153 1087153 0 0 1 -9
1087168 1087168 0 0 1 -9
1087171 1087171 0 0 2 -9
1087194 1087194 0 0 2 -9
1087203 1087203 0 0 1 -9
1087211 1087211 0 0 2 -9
1087228 1087228 0 0 1 -9
1087235 1087235 0 0 2 -9
1087256 1087256 0 0 1 -9
1087267 1087267 0 0 2 -9
1087290 1087290 0 0 1 -9
1087308 1087308 0 0 2 -9
1087314 1087314 0 0 1 -9
1087330 1087330 0 0 2 -9
1087341 1087341 0 0 1 -9
1087359 1087359 0 0 1 -9
1087362 1087362 0 0 1 -9
1087377 1087377 0 0 2 -9
1087395 1087395 0 0 1 -9
1087420 1087420 0 0 1 -9
1087443 1087443 0 0 2 -9
1087451 1087451 0 0 1 -9
1087465 1087465 0 0 1 -9
1087482 1087482 0 0 2 -9
1087529 1087529 0 0 2 -9
1087547 1087547 0 0 2 -9
1087564 1087564 0 0 2 -9
1087573 1087573 0 0 1 -9
1087610 1087610 0 0 1 -9
1087634 1087634 0 0 2 -9
1087678 1087678 0 0 1 -9
1087683 1087683 0 0 2 -9
1087699 1087699 0 0 1 -9
1087713 1087713 0 0 2 -9
1087724 1087724 0 0 2 -9
1087738 1087738 0 0 2 -9
1087746 1087746 0 0 1 -9
1087769 1087769 0 0 2 -9
1087797 1087797 0 0 2 -9
1087801 1087801 0 0 1 -9
1087819 1087819 0 0 2 -9
1087825 1087825 0 0 1 -9
1087832 1087832 0 0 2 -9
1087848 1087848 0 0 2 -9
1087854 1087854 0 0 1 -9
1087860 1087860 0 0 1 -9
1087876 1087876 0 0 1 -9
1087887 1087887 0 0 2 -9
1087905 1087905 0 0 1 -9
1087918 1087918 0 0 2 -9
1087921 1087921 0 0 2 -9
1087933 1087933 0 0 2 -9
1087949 1087949 0 0 1 -9
1087957 1087957 0 0 1 -9
1088012 1088012 0 0 2 -9
1088027 1088027 0 0 1 -9
1088040 1088040 0 0 1 -9
1088053 1088053 0 0 2 -9
1088068 1088068 0 0 1 -9
1088094 1088094 0 0 2 -9
1088109 1088109 0 0 2 -9
1088117 1088117 0 0 1 -9
1088122 1088122 0 0 1 -9
1088180 1088180 0 0 2 -9
1088191 1088191 0 0 1 -9
1088208 1088208 0 0 1 -9
1088223 1088223 0 0 2 -9
1088230 1088230 0 0 2 -9
1088241 1088241 0 0 2 -9
1088259 1088259 0 0 2 -9
1088262 1088262 0 0 2 -9
1088277 1088277 0 0 1 -9
1088286 1088286 0 0 1 -9
1088303 1088303 0 0 1 -9
1088311 1088311 0 0 1 -9
1088335 1088335 0 0 2 -9
1088344 1088344 0 0 1 -9
1088356 1088356 0 0 2 -9
1088372 1088372 0 0 1 -9
1088390 1088390 0 0 2 -9
1088425 1088425 0 0 2 -9
1088432 1088432 0 0 2 -9
1088448 1088448 0 0 1 -9
1088460 1088460 0 0 1 -9
1088476 1088476 0 0 2 -9
1088487 1088487 0 0 1 -9
1088493 1088493 0 0 1 -9
1088507 1088507 0 0 1 -9
1088510 1088510 0 0 2 -9
1088526 1088526 0 0 1 -9
1088534 1088534 0 0 1 -9
1088561 1088561 0 0 1 -9
1088578 1088578 0 0 2 -9
1088583 1088583 0 0 2 -9
1088631 1088631 0 0 1 -9
1088647 1088647 0 0 1 -9
1088650 1088650 0 0 1 -9
1088664 1088664 0 0 1 -9
1088688 1088688 0 0 2 -9
1088696 1088696 0 0 1 -9
1088705 1088705 0 0 2 -9
1088718 1088718 0 0 1 -9
1088721 1088721 0 0 2 -9
1088749 1088749 0 0 1 -9
1088766 1088766 0 0 1 -9
1088770 1088770 0 0 2 -9
1088784 1088784 0 0 2 -9
1088792 1088792 0 0 2 -9
1088804 1088804 0 0 1 -9
1088816 1088816 0 0 1 -9
1088820 1088820 0 0 2 -9
1088837 1088837 0 0 1 -9
1088851 1088851 0 0 2 -9
1088865 1088865 0 0 1 -9
1088879 1088879 0 0 2 -9
1088882 1088882 0 0 1 -9
1088898 1088898 0 0 2 -9
1088900 1088900 0 0 1 -9
1088913 1088913 0 0 2 -9
1088924 1088924 0 0 1 -9
1088938 1088938 0 0 2 -9
1088946 1088946 0 0 2 -9
1088952 1088952 0 0 2 -9
1088969 1088969 0 0 2 -9
1088981 1088981 0 0 2 -9
1088997 1088997 0 0 2 -9
1089019 1089019 0 0 1 -9
1089025 1089025 0 0 2 -9
1089054 1089054 0 0 1 -9
1089060 1089060 0 0 1 -9
1089087 1089087 0 0 2 -9
1089115 1089115 0 0 2 -9
1089131 1089131 0 0 1 -9
1089150 1089150 0 0 2 -9
1089173 1089173 0 0 2 -9
1089188 1089188 0 0 1 -9
1089200 1089200 0 0 2 -9
1089213 1089213 0 0 2 -9
1089246 1089246 0 0 1 -9
1089252 1089252 0 0 2 -9
1089269 1089269 0 0 1 -9
1089275 1089275 0 0 2 -9
1089281 1089281 0 0 2 -9
1089297 1089297 0 0 2 -9
1089316 1089316 0 0 2 -9
1089343 1089343 0 0 2 -9
1089351 1089351 0 0 1 -9
1089365 1089365 0 0 2 -9
1089379 1089379 0 0 2 -9
1089382 1089382 0 0 1 -9
1089398 1089398 0 0 2 -9
1089439 1089439 0 0 2 -9
1089468 1089468 0 0 2 -9
1089471 1089471 0 0 1 -9
1089494 1089494 0 0 2 -9
1089505 1089505 0 0 2 -9
1089518 1089518 0 0 1 -9
1089533 1089533 0 0 1 -9
1089549 1089549 0 0 2 -9
1089557 1089557 0 0 1 -9
1089566 1089566 0 0 1 -9
1089570 1089570 0 0 1 -9
1089584 1089584 0 0 2 -9
1089592 1089592 0 0 2 -9
1089609 1089609 0 0 1 -9
1089622 1089622 0 0 2 -9
1089636 1089636 0 0 2 -9
1089645 1089645 0 0 1 -9
1089663 1089663 0 0 2 -9
1089680 1089680 0 0 1 -9
1089691 1089691 0 0 2 -9
1089707 1089707 0 0 2 -9
1089734 1089734 0 0 1 -9
1089755 1089755 0 0 2 -9
1089778 1089778 0 0 2 -9
1089783 1089783 0 0 2 -9
1089799 1089799 0 0 2 -9
1089828 1089828 0 0 1 -9
1089835 1089835 0 0 1 -9
1089844 1089844 0 0 2 -9
1089872 1089872 0 0 2 -9
1089889 1089889 0 0 1 -9
1089890 1089890 0 0 1 -9
1089908 1089908 0 0 1 -9
1089914 1089914 0 0 2 -9
1089930 1089930 0 0 1 -9
1089959 1089959 0 0 1 -9
1089977 1089977 0 0 1 -9
1089986 1089986 0 0 1 -9
1090038 1090038 0 0 2 -9
1090046 1090046 0 0 2 -9
1090075 1090075 0 0 1 -9
1090081 1090081 0 0 1 -9
1090108 1090108 0 0 2 -9
1090114 1090114 0 0 2 -9
1090123 1090123 0 0 1 -9
1090141 1090141 0 0 1 -9
1090162 1090162 0 0 2 -9
1090177 1090177 0 0 2 -9
1090186 1090186 0 0 1 -9
1090195 1090195 0 0 1 -9
1090209 1090209 0 0 1 -9
1090217 1090217 0 0 1 -9
1090222 1090222 0 0 1 -9
1090236 1090236 0 0 2 -9
1090245 1090245 0 0 2 -9
1090258 1090258 0 0 2 -9
1090263 1090263 0 0 2 -9
1090274 1090274 0 0 2 -9
1090280 1090280 0 0 2 -9
1090291 1090291 0 0 1 -9
1090329 1090329 0 0 1 -9
1090347 1090347 0 0 2 -9
1090350 1090350 0 0 2 -9
1090373 1090373 0 0 2 -9
1090388 1090388 0 0 1 -9
1090396 1090396 0 0 2 -9
1090405 1090405 0 0 2 -9
1090418 1090418 0 0 2 -9
1090421 1090421 0 0 1 -9
1090433 1090433 0 0 2 -9
1090449 1090449 0 0 2 -9
1090457 1090457 0 0 2 -9
1090466 1090466 0 0 2 -9
1090470 1090470 0 0 2 -9
1090484 1090484 0 0 2 -9
1090492 1090492 0 0 2 -9
1090504 1090504 0 0 1 -9
1090516 1090516 0 0 2 -9
1090537 1090537 0 0 1 -9
1090543 1090543 0 0 2 -9
1090565 1090565 0 0 2 -9
1090579 1090579 0 0 1 -9
1090582 1090582 0 0 1 -9
1090598 1090598 0 0 1 -9
1090603 1090603 0 0 1 -9
1090611 1090611 0 0 2 -9
1090644 1090644 0 0 2 -9
1090667 1090667 0 0 2 -9
1090672 1090672 0 0 1 -9
1090690 1090690 0 0 1 -9
1090719 1090719 0 0 2 -9
1090732 1090732 0 0 2 -9
1090754 1090754 0 0 2 -9
1090776 1090776 0 0 2 -9
1090787 1090787 0 0 1 -9
1090807 1090807 0 0 2 -9
1090826 1090826 0 0 1 -9
1090834 1090834 0 0 2 -9
1090842 1090842 0 0 2 -9
1090855 1090855 0 0 1 -9
1090878 1090878 0 0 2 -9
1090899 1090899 0 0 2 -9
1090906 1090906 0 0 1 -9
1090912 1090912 0 0 1 -9
1090927 1090927 0 0 2 -9
1090953 1090953 0 0 1 -9
1090985 1090985 0 0 2 -9
1090994 1090994 0 0 1 -9
1091025 1091025 0 0 2 -9
1091032 1091032 0 0 1 -9
1091048 1091048 0 0 2 -9
1091054 1091054 0 0 1 -9
1091060 1091060 0 0 2 -9
1091076 1091076 0 0 2 -9
1091087 1091087 0 0 1 -9
1091093 1091093 0 0 2 -9
1091102 1091102 0 0 2 -9
1091115 1091115 0 0 1 -9
1091129 1091129 0 0 1 -9
1091147 1091147 0 0 2 -9
1091150 1091150 0 0 1 -9
1091164 1091164 0 0 1 -9
1091188 1091188 0 0 1 -9
1091196 1091196 0 0 1 -9
1091213 1091213 0 0 1 -9
1091238 1091238 0 0 1 -9
1091252 1091252 0 0 2 -9
1091269 1091269 0 0 2 -9
1091275 1091275 0 0 2 -9
1091281 1091281 0 0 2 -9
1091297 1091297 0 0 2 -9
1091304 1091304 0 0 2 -9
1091316 1091316 0 0 1 -9
1091320 1091320 0 0 1 -9
1091337 1091337 0 0 2 -9
1091343 1091343 0 0 2 -9
1091351 1091351 0 0 2 -9
1091365 1091365 0 0 2 -9
1091379 1091379 0 0 1 -9
1091406 1091406 0 0 2 -9
1091412 1091412 0 0 2 -9
1091453 1091453 0 0 2 -9
1091468 1091468 0 0 1 -9
1091471 1091471 0 0 1 -9
1091485 1091485 0 0 1 -9
1091494 1091494 0 0 1 -9
1091505 1091505 0 0 2 -9
1091518 1091518 0 0 2 -9
1091521 1091521 0 0 1 -9
1091533 1091533 0 0 1 -9
1091570 1091570 0 0 1 -9
1091609 1091609 0 0 2 -9
1091617 1091617 0 0 1 -9
1091622 1091622 0 0 2 -9
1091645 1091645 0 0 2 -9
1091663 1091663 0 0 1 -9
1091674 1091674 0 0 1 -9
1091680 1091680 0 0 2 -9
1091691 1091691 0 0 2 -9
1091707 1091707 0 0 1 -9
1091726 1091726 0 0 2 -9
1091742 1091742 0 0 2 -9
1091755 1091755 0 0 1 -9
1091761 1091761 0 0 2 -9
1091778 1091778 0 0 1 -9
1091783 1091783 0 0 1 -9
1091799 1091799 0 0 1 -9
1091811 1091811 0 0 1 -9
1091828 1091828 0 0 1 -9
1091835 1091835 0 0 2 -9
1091856 1091856 0 0 1 -9
1091867 1091867 0 0 1 -9
1091872 1091872 0 0 2 -9
1091889 1091889 0 0 1 -9
1091890 1091890 0 0 1 -9
1091908 1091908 0 0 2 -9
1091914 1091914 0 0 2 -9
1091923 1091923 0 0 1 -9
1091930 1091930 0 0 1 -9
1091941 1091941 0 0 2 -9
1091959 1091959 0 0 2 -9
1091962 1091962 0 0 2 -9
1091977 1091977 0 0 1 -9
1091986 1091986 0 0 1 -9
1091995 1091995 0 0 1 -9
1092015 1092015 0 0 2 -9
1092031 1092031 0 0 2 -9
1092050 1092050 0 0 1 -9
1092088 1092088 0 0 1 -9
1092096 1092096 0 0 1 -9
1092101 1092101 0 0 2 -9
1092119 1092119 0 0 2 -9
1092125 1092125 0 0 1 -9
1092154 1092154 0 0 2 -9
1092160 1092160 0 0 2 -9
1092176 1092176 0 0 1 -9
1092187 1092187 0 0 2 -9
1092216 1092216 0 0 2 -9
1092220 1092220 0 0 1 -9
1092251 1092251 0 0 2 -9
1092265 1092265 0 0 2 -9
1092279 1092279 0 0 2 -9
1092282 1092282 0 0 2 -9
1092324 1092324 0 0 1 -9
1092346 1092346 0 0 1 -9
1092352 1092352 0 0 1 -9
1092375 1092375 0 0 2 -9
1092381 1092381 0 0 1 -9
1092397 1092397 0 0 1 -9
1092403 1092403 0 0 1 -9
1092411 1092411 0 0 2 -9
1092435 1092435 0 0 2 -9
1092444 1092444 0 0 1 -9
1092456 1092456 0 0 2 -9
1092467 1092467 0 0 2 -9
1092472 1092472 0 0 2 -9
1092489 1092489 0 0 1 -9
1092517 1092517 0 0 1 -9
1092522 1092522 0 0 2 -9
1092536 1092536 0 0 2 -9
1092545 1092545 0 0 1 -9
1092563 1092563 0 0 2 -9
1092574 1092574 0 0 1 -9
1092591 1092591 0 0 1 -9
1092605 1092605 0 0 2 -9
1092649 1092649 0 0 2 -9
1092708 1092708 0 0 2 -9
1092723 1092723 0 0 2 -9
1092741 1092741 0 0 2 -9
1092762 1092762 0 0 1 -9
1092777 1092777 0 0 2 -9
1092786 1092786 0 0 2 -9
1092795 1092795 0 0 2 -9
1092806 1092806 0 0 2 -9
1092827 1092827 0 0 2 -9
1092840 1092840 0 0 1 -9
1092853 1092853 0 0 1 -9
1092868 1092868 0 0 1 -9
1092871 1092871 0 0 1 -9
1092885 1092885 0 0 2 -9
1092894 1092894 0 0 1 -9
1092907 1092907 0 0 2 -9
1092926 1092926 0 0 2 -9
1092934 1092934 0 0 1 -9
1092942 1092942 0 0 2 -9
1092955 1092955 0 0 1 -9
1092978 1092978 0 0 2 -9
1092983 1092983 0 0 2 -9
1093003 1093003 0 0 2 -9
1093028 1093028 0 0 2 -9
1093035 1093035 0 0 1 -9
1093044 1093044 0 0 2 -9
1093056 1093056 0 0 2 -9
1093067 1093067 0 0 2 -9
1093072 1093072 0 0 2 -9
1093090 1093090 0 0 1 -9
1093105 1093105 0 0 1 -9
1093118 1093118 0 0 2 -9
1093121 1093121 0 0 2 -9
1093133 1093133 0 0 2 -9
1093149 1093149 0 0 2 -9
1093157 1093157 0 0 1 -9
1093166 1093166 0 0 2 -9
1093170 1093170 0 0 1 -9
1093184 1093184 0 0 1 -9
1093192 1093192 0 0 1 -9
1093207 1093207 0 0 2 -9
1093210 1093210 0 0 1 -9
1093226 1093226 0 0 1 -9
1093234 1093234 0 0 1 -9
1093242 1093242 0 0 1 -9
1093278 1093278 0 0 2 -9
1093283 1093283 0 0 2 -9
1093306 1093306 0 0 2 -9
1093340 1093340 0 0 2 -9
1093353 1093353 0 0 2 -9
1093368 1093368 0 0 1 -9
1093385 1093385 0 0 1 -9
1093394 1093394 0 0 2 -9
1093402 1093402 0 0 2 -9
1093415 1093415 0 0 2 -9
1093429 1093429 0 0 2 -9
1093431 1093431 0 0 1 -9
1093447 1093447 0 0 2 -9
1093464 1093464 0 0 2 -9
1093473 1093473 0 0 1 -9
1093488 1093488 0 0 1 -9
1093508 1093508 0 0 2 -9
1093514 1093514 0 0 1 -9
1093523 1093523 0 0 2 -9
1093562 1093562 0 0 2 -9
1093577 1093577 0 0 1 -9
1093595 1093595 0 0 2 -9
1093601 1093601 0 0 2 -9
1093619 1093619 0 0 2 -9
1093632 1093632 0 0 2 -9
1093648 1093648 0 0 2 -9
1093676 1093676 0 0 2 -9
1093687 1093687 0 0 2 -9
1093693 1093693 0 0 2 -9
1093745 1093745 0 0 2 -9
1093791 1093791 0 0 1 -9
1093800 1093800 0 0 1 -9
1093813 1093813 0 0 1 -9
1093838 1093838 0 0 1 -9
1093852 1093852 0 0 2 -9
1093869 1093869 0 0 1 -9
1093875 1093875 0 0 2 -9
1093881 1093881 0 0 1 -9
1093897 1093897 0 0 2 -9
1093916 1093916 0 0 2 -9
1093920 1093920 0 0 1 -9
1093943 1093943 0 0 1 -9
1093951 1093951 0 0 1 -9
1093965 1093965 0 0 1 -9
1093979 1093979 0 0 1 -9
1093982 1093982 0 0 1 -9
1093998 1093998 0 0 1 -9
1094008 1094008 0 0 1 -9
1094059 1094059 0 0 2 -9
1094077 1094077 0 0 2 -9
1094113 1094113 0 0 2 -9
1094124 1094124 0 0 1 -9
1094138 1094138 0 0 2 -9
1094146 1094146 0 0 1 -9
1094152 1094152 0 0 1 -9
1094169 1094169 0 0 1 -9
1094175 1094175 0 0 1 -9
1094181 1094181 0 0 1 -9
1094215 1094215 0 0 2 -9
1094231 1094231 0 0 1 -9
1094250 1094250 0 0 2 -9
1094264 1094264 0 0 1 -9
1094288 1094288 0 0 1 -9
1094296 1094296 0 0 2 -9
1094309 1094309 0 0 1 -9
1094322 1094322 0 0 2 -9
1094336 1094336 0 0 2 -9
1094345 1094345 0 0 1 -9
1094358 1094358 0 0 2 -9
1094363 1094363 0 0 1 -9
1094374 1094374 0 0 1 -9
1094380 1094380 0 0 2 -9
1094391 1094391 0 0 1 -9
1094407 1094407 0 0 2 -9
1094410 1094410 0 0 2 -9
1094426 1094426 0 0 2 -9
1094434 1094434 0 0 1 -9
1094455 1094455 0 0 2 -9
1094478 1094478 0 0 1 -9
1094483 1094483 0 0 1 -9
1094503 1094503 0 0 2 -9
1094511 1094511 0 0 2 -9
1094528 1094528 0 0 2 -9
1094535 1094535 0 0 2 -9
1094544 1094544 0 0 1 -9
1094567 1094567 0 0 1 -9
1094572 1094572 0 0 1 -9
1094589 1094589 0 0 2 -9
1094590 1094590 0 0 1 -9
1094604 1094604 0 0 2 -9
1094616 1094616 0 0 2 -9
1094620 1094620 0 0 2 -9
1094643 1094643 0 0 2 -9
1094665 1094665 0 0 1 -9
1094679 1094679 0 0 1 -9
1094682 1094682 0 0 2 -9
1094698 1094698 0 0 2 -9
1094712 1094712 0 0 1 -9
1094739 1094739 0 0 1 -9
1094771 1094771 0 0 1 -9
1094785 1094785 0 0 1 -9
1094818 1094818 0 0 2 -9
1094821 1094821 0 0 1 -9
1094833 1094833 0 0 1 -9
1094849 1094849 0 0 1 -9
1094857 1094857 0 0 2 -9
1094866 1094866 0 0 1 -9
1094884 1094884 0 0 2 -9
1094892 1094892 0 0 1 -9
1094919 1094919 0 0 2 -9
1094925 1094925 0 0 2 -9
1094932 1094932 0 0 2 -9
1094948 1094948 0 0 1 -9
1094954 1094954 0 0 1 -9
1094993 1094993 0 0 2 -9
1095006 1095006 0 0 2 -9
1095012 1095012 0 0 1 -9
1095027 1095027 0 0 2 -9
1095039 1095039 0 0 1 -9
1095068 1095068 0 0 2 -9
1095071 1095071 0 0 1 -9
1095094 1095094 0 0 1 -9
1095109 1095109 0 0 1 -9
1095117 1095117 0 0 1 -9
1095122 1095122 0 0 1 -9
1095136 1095136 0 0 1 -9
1095158 1095158 0 0 1 -9
1095174 1095174 0 0 2 -9
1095191 1095191 0 0 2 -9
1095208 1095208 0 0 2 -9
1095214 1095214 0 0 2 -9
1095223 1095223 0 0 1 -9
1095230 1095230 0 0 2 -9
1095241 1095241 0 0 1 -9
1095262 1095262 0 0 2 -9
1095277 1095277 0 0 2 -9
1095295 1095295 0 0 1 -9
1095328 1095328 0 0 2 -9
1095335 1095335 0 0 1 -9
1095344 1095344 0 0 2 -9
1095367 1095367 0 0 2 -9
1095372 1095372 0 0 2 -9
1095389 1095389 0 0 2 -9
1095401 1095401 0 0 2 -9
1095419 1095419 0 0 1 -9
1095425 1095425 0 0 2 -9
1095432 1095432 0 0 2 -9
1095448 1095448 0 0 1 -9
1095454 1095454 0 0 2 -9
1095460 1095460 0 0 2 -9
1095493 1095493 0 0 2 -9
1095510 1095510 0 0 1 -9
1095526 1095526 0 0 2 -9
1095534 1095534 0 0 2 -9
1095542 1095542 0 0 1 -9
1095555 1095555 0 0 2 -9
1095578 1095578 0 0 1 -9
1095583 1095583 0 0 1 -9
1095599 1095599 0 0 2 -9
1095602 1095602 0 0 2 -9
1095615 1095615 0 0 1 -9
1095629 1095629 0 0 2 -9
1095631 1095631 0 0 1 -9
1095647 1095647 0 0 2 -9
1095664 1095664 0 0 1 -9
1095673 1095673 0 0 2 -9
1095696 1095696 0 0 1 -9
1095705 1095705 0 0 2 -9
1095718 1095718 0 0 2 -9
1095721 1095721 0 0 2 -9
1095733 1095733 0 0 1 -9
1095749 1095749 0 0 1 -9
1095757 1095757 0 0 2 -9
1095766 1095766 0 0 2 -9
1095784 1095784 0 0 1 -9
1095792 1095792 0 0 2 -9
1095816 1095816 0 0 2 -9
1095820 1095820 0 0 1 -9
1095837 1095837 0 0 1 -9
1095843 1095843 0 0 2 -9
1095851 1095851 0 0 1 -9
1095865 1095865 0 0 1 -9
1095879 1095879 0 0 1 -9
1095900 1095900 0 0 1 -9
1095913 1095913 0 0 1 -9
1095924 1095924 0 0 2 -9
1095946 1095946 0 0 2 -9
1095952 1095952 0 0 1 -9
1095969 1095969 0 0 2 -9
1095975 1095975 0 0 2 -9
1095981 1095981 0 0 2 -9
1095997 1095997 0 0 1 -9
1096005 1096005 0 0 1 -9
1096018 1096018 0 0 1 -9
1096021 1096021 0 0 2 -9
1096033 1096033 0 0 2 -9
1096057 1096057 0 0 2 -9
1096066 1096066 0 0 1 -9
1096084 1096084 0 0 2 -9
1096092 1096092 0 0 2 -9
1096128 1096128 0 0 1 -9
1096135 1096135 0 0 1 -9
1096167 1096167 0 0 1 -9
1096190 1096190 0 0 2 -9
1096206 1096206 0 0 2 -9
1096212 1096212 0 0 2 -9
1096227 1096227 0 0 1 -9
1096239 1096239 0 0 1 -9
1096253 1096253 0 0 1 -9
1096268 1096268 0 0 2 -9
1096294 1096294 0 0 2 -9
1096307 1096307 0 0 2 -9
1096310 1096310 0 0 2 -9
1096326 1096326 0 0 2 -9
1096334 1096334 0 0 2 -9
1096342 1096342 0 0 1 -9
1096355 1096355 0 0 2 -9
1096361 1096361 0 0 1 -9
1096383 1096383 0 0 1 -9
1096413 1096413 0 0 1 -9
1096424 1096424 0 0 2 -9
1096438 1096438 0 0 2 -9
1096452 1096452 0 0 2 -9
1096469 1096469 0 0 1 -9
1096481 1096481 0 0 2 -9
1096497 1096497 0 0 1 -9
1096501 1096501 0 0 2 -9
1096519 1096519 0 0 1 -9
1096525 1096525 0 0 1 -9
1096532 1096532 0 0 1 -9
1096554 1096554 0 0 2 -9
1096576 1096576 0 0 1 -9
1096587 1096587 0 0 2 -9
1096593 1096593 0 0 2 -9
1096608 1096608 0 0 2 -9
1096614 1096614 0 0 1 -9
1096641 1096641 0 0 2 -9
1096659 1096659 0 0 2 -9
1096686 1096686 0 0 1 -9
1096695 1096695 0 0 2 -9
1096716 1096716 0 0 2 -9
1096743 1096743 0 0 2 -9
1096782 1096782 0 0 2 -9
1096798 1096798 0 0 2 -9
1096802 1096802 0 0 1 -9
1096815 1096815 0 0 2 -9
1096829 1096829 0 0 1 -9
1096847 1096847 0 0 2 -9
1096850 1096850 0 0 2 -9
1096909 1096909 0 0 1 -9
1096917 1096917 0 0 2 -9
1096936 1096936 0 0 1 -9
1096958 1096958 0 0 1 -9
1096963 1096963 0 0 1 -9
1096991 1096991 0 0 2 -9
1097007 1097007 0 0 2 -9
1097010 1097010 0 0 1 -9
1097026 1097026 0 0 1 -9
1097042 1097042 0 0 2 -9
1097055 1097055 0 0 1 -9
1097061 1097061 0 0 1 -9
1097083 1097083 0 0 1 -9
1097099 1097099 0 0 2 -9
1097104 1097104 0 0 1 -9
1097116 1097116 0 0 1 -9
1097120 1097120 0 0 2 -9
1097137 1097137 0 0 1 -9
1097151 1097151 0 0 1 -9
1097165 1097165 0 0 2 -9
1097179 1097179 0 0 1 -9
1097182 1097182 0 0 1 -9
1097198 1097198 0 0 1 -9
1097201 1097201 0 0 1 -9
1097219 1097219 0 0 1 -9
1097232 1097232 0 0 1 -9
1097248 1097248 0 0 1 -9
1097254 1097254 0 0 1 -9
1097260 1097260 0 0 2 -9
1097276 1097276 0 0 2 -9
1097287 1097287 0 0 2 -9
1097305 1097305 0 0 2 -9
1097321 1097321 0 0 2 -9
1097349 1097349 0 0 1 -9
1097357 1097357 0 0 2 -9
1097366 1097366 0 0 2 -9
1097370 1097370 0 0 1 -9
1097384 1097384 0 0 1 -9
1097408 1097408 0 0 2 -9
1097414 1097414 0 0 1 -9
1097430 1097430 0 0 2 -9
1097441 1097441 0 0 2 -9
1097459 1097459 0 0 2 -9
1097462 1097462 0 0 1 -9
1097486 1097486 0 0 2 -9
1097495 1097495 0 0 2 -9
1097539 1097539 0 0 1 -9
1097568 1097568 0 0 1 -9
1097585 1097585 0 0 1 -9
1097600 1097600 0 0 1 -9
1097613 1097613 0 0 1 -9
1097624 1097624 0 0 1 -9
1097638 1097638 0 0 1 -9
1097652 1097652 0 0 2 -9
1097697 1097697 0 0 2 -9
1097703 1097703 0 0 1 -9
1097728 1097728 0 0 1 -9
1097735 1097735 0 0 1 -9
1097744 1097744 0 0 1 -9
1097767 1097767 0 0 2 -9
1097790 1097790 0 0 2 -9
1097836 1097836 0 0 2 -9
1097858 1097858 0 0 2 -9
1097880 1097880 0 0 2 -9
1097891 1097891 0 0 1 -9
1097902 1097902 0 0 1 -9
1097915 1097915 0 0 1 -9
1097929 1097929 0 0 2 -9
1097931 1097931 0 0 2 -9
1097947 1097947 0 0 2 -9
1097950 1097950 0 0 2 -9
1097973 1097973 0 0 2 -9
1097988 1097988 0 0 1 -9
1098004 1098004 0 0 1 -9
1098020 1098020 0 0 2 -9
1098037 1098037 0 0 1 -9
1098043 1098043 0 0 2 -9
1098065 1098065 0 0 1 -9
1098079 1098079 0 0 2 -9
1098098 1098098 0 0 2 -9
1098107 1098107 0 0 2 -9
1098110 1098110 0 0 1 -9
1098126 1098126 0 0 1 -9
1098142 1098142 0 0 1 -9
1098155 1098155 0 0 2 -9
1098178 1098178 0 0 1 -9
1098183 1098183 0 0 1 -9
1098218 1098218 0 0 2 -9
1098221 1098221 0 0 2 -9
1098233 1098233 0 0 1 -9
1098249 1098249 0 0 2 -9
1098266 1098266 0 0 1 -9
1098284 1098284 0 0 2 -9
1098292 1098292 0 0 1 -9
1098301 1098301 0 0 2 -9
1098319 1098319 0 0 2 -9
1098325 1098325 0 0 1 -9
1098332 1098332 0 0 1 -9
1098348 1098348 0 0 1 -9
1098376 1098376 0 0 1 -9
1098387 1098387 0 0 1 -9
1098393 1098393 0 0 2 -9
1098417 1098417 0 0 1 -9
1098422 1098422 0 0 1 -9
1098458 1098458 0 0 2 -9
1098463 1098463 0 0 2 -9
1098480 1098480 0 0 2 -9
1098491 1098491 0 0 2 -9
1098500 1098500 0 0 1 -9
1098513 1098513 0 0 1 -9
1098569 1098569 0 0 2 -9
1098575 1098575 0 0 2 -9
1098597 1098597 0 0 1 -9
1098606 1098606 0 0 1 -9
1098639 1098639 0 0 2 -9
1098653 1098653 0 0 1 -9
1098671 1098671 0 0 2 -9
1098685 1098685 0 0 2 -9
1098702 1098702 0 0 2 -9
1098715 1098715 0 0 1 -9
1098729 1098729 0 0 1 -9
1098731 1098731 0 0 2 -9
1098747 1098747 0 0 2 -9
1098764 1098764 0 0 1 -9
1098788 1098788 0 0 1 -9
1098796 1098796 0 0 2 -9
1098808 1098808 0 0 2 -9
1098814 1098814 0 0 2 -9
1098823 1098823 0 0 2 -9
1098830 1098830 0 0 1 -9
1098841 1098841 0 0 1 -9
1098859 1098859 0 0 2 -9
1098862 1098862 0 0 2 -9
1098877 1098877 0 0 2 -9
1098903 1098903 0 0 2 -9
1098911 1098911 0 0 2 -9
1098928 1098928 0 0 2 -9
1098935 1098935 0 0 1 -9
1098944 1098944 0 0 1 -9
1098989 1098989 0 0 1 -9
1098990 1098990 0 0 2 -9
1099009 1099009 0 0 2 -9
1099017 1099017 0 0 1 -9
1099022 1099022 0 0 2 -9
1099074 1099074 0 0 2 -9
1099080 1099080 0 0 1 -9
1099106 1099106 0 0 1 -9
1099112 1099112 0 0 2 -9
1099153 1099153 0 0 2 -9
1099168 1099168 0 0 2 -9
1099171 1099171 0 0 2 -9
1099203 1099203 0 0 1 -9
1099211 1099211 0 0 2 -9
1099228 1099228 0 0 2 -9
1099235 1099235 0 0 1 -9
1099244 1099244 0 0 2 -9
1099272 1099272 0 0 1 -9
1099289 1099289 0 0 2 -9
1099308 1099308 0 0 2 -9
1099323 1099323 0 0 2 -9
1099330 1099330 0 0 2 -9
1099341 1099341 0 0 1 -9
1099377 1099377 0 0 1 -9
1099386 1099386 0 0 1 -9
1099395 1099395 0 0 2 -9
1099404 1099404 0 0 1 -9
1099416 1099416 0 0 2 -9
1099420 1099420 0 0 2 -9
1099437 1099437 0 0 1 -9
1099451 1099451 0 0 2 -9
1099482 1099482 0 0 2 -9
1099498 1099498 0 0 2 -9
1099515 1099515 0 0 2 -9
1099529 1099529 0 0 2 -9
1099550 1099550 0 0 2 -9
1099573 1099573 0 0 1 -9
1099588 1099588 0 0 2 -9
1099596 1099596 0 0 2 -9
1099607 1099607 0 0 1 -9
1099610 1099610 0 0 2 -9
1099626 1099626 0 0 2 -9
1099634 1099634 0 0 2 -9
1099642 1099642 0 0 1 -9
1099655 1099655 0 0 2 -9
1099661 1099661 0 0 1 -9
1099678 1099678 0 0 1 -9
1099683 1099683 0 0 2 -9
1099699 1099699 0 0 1 -9
1099700 1099700 0 0 2 -9
1099713 1099713 0 0 1 -9
1099724 1099724 0 0 1 -9
1099738 1099738 0 0 1 -9
1099769 1099769 0 0 1 -9
1099797 1099797 0 0 2 -9
1099801 1099801 0 0 2 -9
1099819 1099819 0 0 1 -9
1099825 1099825 0 0 2 -9
1099848 1099848 0 0 2 -9
1099905 1099905 0 0 1 -9
1099918 1099918 0 0 2 -9
1099921 1099921 0 0 2 -9
1099957 1099957 0 0 1 -9
1099970 1099970 0 0 1 -9
1099984 1099984 0 0 2 -9
1099992 1099992 0 0 1 -9
1100010 1100010 0 0 2 -9
1100034 1100034 0 0 2 -9
1100055 1100055 0 0 2 -9
1100061 1100061 0 0 1 -9
1100083 1100083 0 0 1 -9
1100116 1100116 0 0 2 -9
1100143 1100143 0 0 2 -9
1100151 1100151 0 0 2 -9
1100165 1100165 0 0 2 -9
1100182 1100182 0 0 1 -9
1100198 1100198 0 0 2 -9
1100201 1100201 0 0 2 -9
1100219 1100219 0 0 1 -9
1100260 1100260 0 0 2 -9
1100293 1100293 0 0 2 -9
1100305 1100305 0 0 1 -9
1100333 1100333 0 0 2 -9
1100349 1100349 0 0 1 -9
1100366 1100366 0 0 2 -9
1100370 1100370 0 0 1 -9
1100408 1100408 0 0 2 -9
1100414 1100414 0 0 1 -9
1100441 1100441 0 0 1 -9
1100459 1100459 0 0 1 -9
1100462 1100462 0 0 1 -9
1100477 1100477 0 0 2 -9
1100506 1100506 0 0 2 -9
1100512 1100512 0 0 2 -9
1100539 1100539 0 0 2 -9
1100568 1100568 0 0 1 -9
1100571 1100571 0 0 1 -9
1100585 1100585 0 0 2 -9
1100594 1100594 0 0 1 -9
1100613 1100613 0 0 2 -9
1100638 1100638 0 0 2 -9
1100675 1100675 0 0 2 -9
1100681 1100681 0 0 1 -9
1100697 1100697 0 0 1 -9
1100703 1100703 0 0 1 -9
1100711 1100711 0 0 2 -9
1100728 1100728 0 0 2 -9
1100744 1100744 0 0 2 -9
1100756 1100756 0 0 2 -9
1100767 1100767 0 0 2 -9
1100772 1100772 0 0 1 -9
1100789 1100789 0 0 1 -9
1100790 1100790 0 0 2 -9
1100817 1100817 0 0 1 -9
1100822 1100822 0 0 2 -9
1100836 1100836 0 0 2 -9
1100845 1100845 0 0 1 -9
1100863 1100863 0 0 1 -9
1100874 1100874 0 0 1 -9
1100880 1100880 0 0 2 -9
1100891 1100891 0 0 1 -9
1100902 1100902 0 0 1 -9
1100915 1100915 0 0 1 -9
1100931 1100931 0 0 2 -9
1100947 1100947 0 0 1 -9
1100950 1100950 0 0 2 -9
1100988 1100988 0 0 1 -9
1100996 1100996 0 0 1 -9
1101011 1101011 0 0 1 -9
1101035 1101035 0 0 2 -9
1101072 1101072 0 0 2 -9
1101089 1101089 0 0 2 -9
1101105 1101105 0 0 1 -9
1101118 1101118 0 0 1 -9
1101121 1101121 0 0 2 -9
1101133 1101133 0 0 2 -9
1101149 1101149 0 0 1 -9
1101166 1101166 0 0 2 -9
1101184 1101184 0 0 2 -9
1101192 1101192 0 0 2 -9
1101210 1101210 0 0 1 -9
1101226 1101226 0 0 2 -9
1101234 1101234 0 0 1 -9
1101242 1101242 0 0 2 -9
1101255 1101255 0 0 2 -9
1101261 1101261 0 0 1 -9
1101283 1101283 0 0 2 -9
1101306 1101306 0 0 1 -9
1101312 1101312 0 0 2 -9
1101327 1101327 0 0 2 -9
1101339 1101339 0 0 2 -9
1101340 1101340 0 0 1 -9
1101353 1101353 0 0 1 -9
1101368 1101368 0 0 2 -9
1101371 1101371 0 0 1 -9
1101385 1101385 0 0 1 -9
1101394 1101394 0 0 2 -9
1101415 1101415 0 0 1 -9
1101429 1101429 0 0 2 -9
1101447 1101447 0 0 2 -9
1101450 1101450 0 0 2 -9
1101488 1101488 0 0 2 -9
1101496 1101496 0 0 1 -9
1101514 1101514 0 0 1 -9
1101523 1101523 0 0 2 -9
1101541 1101541 0 0 2 -9
1101562 1101562 0 0 2 -9
1101577 1101577 0 0 1 -9
1101586 1101586 0 0 1 -9
1101619 1101619 0 0 2 -9
1101648 1101648 0 0 1 -9
1101660 1101660 0 0 1 -9
1101687 1101687 0 0 2 -9
1101693 1101693 0 0 2 -9
1101709 1101709 0 0 2 -9
1101717 1101717 0 0 2 -9
1101722 1101722 0 0 2 -9
1101736 1101736 0 0 2 -9
1101745 1101745 0 0 1 -9
1101758 1101758 0 0 2 -9
1101774 1101774 0 0 2 -9
1101780 1101780 0 0 1 -9
1101791 1101791 0 0 2 -9
1101800 1101800 0 0 2 -9
1101813 1101813 0 0 2 -9
1101846 1101846 0 0 2 -9
1101852 1101852 0 0 1 -9
1101897 1101897 0 0 2 -9
1101916 1101916 0 0 2 -9
1101920 1101920 0 0 2 -9
1101937 1101937 0 0 2 -9
1101943 1101943 0 0 1 -9
1101965 1101965 0 0 1 -9
1101979 1101979 0 0 2 -9
1101982 1101982 0 0 1 -9
1101998 1101998 0 0 1 -9
1102018 1102018 0 0 1 -9
1102021 1102021 0 0 1 -9
1102033 1102033 0 0 2 -9
1102049 1102049 0 0 1 -9
1102070 1102070 0 0 1 -9
1102111 1102111 0 0 1 -9
1102156 1102156 0 0 2 -9
1102167 1102167 0 0 1 -9
1102189 1102189 0 0 2 -9
1102206 1102206 0 0 1 -9
1102212 1102212 0 0 1 -9
1102240 1102240 0 0 2 -9
1102253 1102253 0 0 1 -9
1102268 1102268 0 0 1 -9
1102271 1102271 0 0 2 -9
1102294 1102294 0 0 1 -9
1102307 1102307 0 0 2 -9
1102310 1102310 0 0 1 -9
1102334 1102334 0 0 1 -9
1102342 1102342 0 0 1 -9
1102361 1102361 0 0 1 -9
1102378 1102378 0 0 1 -9
1102383 1102383 0 0 2 -9
1102399 1102399 0 0 1 -9
1102400 1102400 0 0 1 -9
1102424 1102424 0 0 2 -9
1102438 1102438 0 0 2 -9
1102475 1102475 0 0 2 -9
1102497 1102497 0 0 1 -9
1102501 1102501 0 0 2 -9
1102519 1102519 0 0 1 -9
1102532 1102532 0 0 2 -9
1102554 1102554 0 0 2 -9
1102576 1102576 0 0 1 -9
1102587 1102587 0 0 2 -9
1102593 1102593 0 0 2 -9
1102608 1102608 0 0 1 -9
1102641 1102641 0 0 1 -9
1102659 1102659 0 0 2 -9
1102662 1102662 0 0 1 -9
1102686 1102686 0 0 1 -9
1102695 1102695 0 0 2 -9
1102704 1102704 0 0 2 -9
1102716 1102716 0 0 2 -9
1102720 1102720 0 0 2 -9
1102737 1102737 0 0 1 -9
1102751 1102751 0 0 2 -9
1102765 1102765 0 0 1 -9
1102815 1102815 0 0 2 -9
1102829 1102829 0 0 1 -9
1102850 1102850 0 0 1 -9
1102873 1102873 0 0 1 -9
1102888 1102888 0 0 2 -9
1102945 1102945 0 0 2 -9
1102974 1102974 0 0 2 -9
1102980 1102980 0 0 1 -9
1102991 1102991 0 0 1 -9
1103000 1103000 0 0 2 -9
1103024 1103024 0 0 1 -9
1103038 1103038 0 0 1 -9
1103046 1103046 0 0 1 -9
1103052 1103052 0 0 1 -9
1103069 1103069 0 0 2 -9
1103075 1103075 0 0 2 -9
1103081 1103081 0 0 2 -9
1103097 1103097 0 0 1 -9
1103108 1103108 0 0 2 -9
1103114 1103114 0 0 2 -9
1103123 1103123 0 0 2 -9
1103177 1103177 0 0 2 -9
1103186 1103186 0 0 1 -9
1103195 1103195 0 0 2 -9
1103217 1103217 0 0 2 -9
1103236 1103236 0 0 1 -9
1103245 1103245 0 0 1 -9
1103258 1103258 0 0 2 -9
1103263 1103263 0 0 1 -9
1103274 1103274 0 0 2 -9
1103280 1103280 0 0 2 -9
1103302 1103302 0 0 2 -9
1103329 1103329 0 0 1 -9
1103347 1103347 0 0 2 -9
1103350 1103350 0 0 2 -9
1103373 1103373 0 0 2 -9
1103388 1103388 0 0 2 -9
1103405 1103405 0 0 2 -9
1103418 1103418 0 0 2 -9
1103421 1103421 0 0 2 -9
1103433 1103433 0 0 1 -9
1103449 1103449 0 0 1 -9
1103457 1103457 0 0 1 -9
1103466 1103466 0 0 2 -9
1103504 1103504 0 0 1 -9
1103537 1103537 0 0 1 -9
1103543 1103543 0 0 2 -9
1103565 1103565 0 0 1 -9
1103579 1103579 0 0 2 -9
1103582 1103582 0 0 2 -9
1103635 1103635 0 0 2 -9
1103644 1103644 0 0 2 -9
1103656 1103656 0 0 1 -9
1103667 1103667 0 0 1 -9
1103719 1103719 0 0 2 -9
1103732 1103732 0 0 2 -9
1103754 1103754 0 0 1 -9
1103787 1103787 0 0 1 -9
1103793 1103793 0 0 2 -9
1103826 1103826 0 0 2 -9
1103834 1103834 0 0 2 -9
1103842 1103842 0 0 2 -9
1103855 1103855 0 0 1 -9
1103861 1103861 0 0 2 -9
1103878 1103878 0 0 2 -9
1103883 1103883 0 0 1 -9
1103899 1103899 0 0 2 -9
1103927 1103927 0 0 1 -9
1103940 1103940 0 0 2 -9
1103953 1103953 0 0 2 -9
1103985 1103985 0 0 1 -9
1104016 1104016 0 0 1 -9
1104020 1104020 0 0 1 -9
1104037 1104037 0 0 2 -9
1104043 1104043 0 0 1 -9
1104051 1104051 0 0 1 -9
1104065 1104065 0 0 2 -9
1104079 1104079 0 0 2 -9
1104098 1104098 0 0 2 -9
1104107 1104107 0 0 1 -9
1104110 1104110 0 0 2 -9
1104126 1104126 0 0 1 -9
1104134 1104134 0 0 1 -9
1104155 1104155 0 0 1 -9
1104161 1104161 0 0 2 -9
1104199 1104199 0 0 1 -9
1104218 1104218 0 0 2 -9
1104249 1104249 0 0 1 -9
1104257 1104257 0 0 1 -9
1104266 1104266 0 0 2 -9
1104270 1104270 0 0 1 -9
1104284 1104284 0 0 2 -9
1104292 1104292 0 0 2 -9
1104301 1104301 0 0 2 -9
1104319 1104319 0 0 2 -9
1104325 1104325 0 0 1 -9
1104360 1104360 0 0 2 -9
1104376 1104376 0 0 2 -9
1104387 1104387 0 0 2 -9
1104393 1104393 0 0 1 -9
1104409 1104409 0 0 1 -9
1104417 1104417 0 0 1 -9
1104422 1104422 0 0 2 -9
1104436 1104436 0 0 1 -9
1104445 1104445 0 0 2 -9
1104458 1104458 0 0 2 -9
1104500 1104500 0 0 2 -9
1104513 1104513 0 0 1 -9
1104524 1104524 0 0 1 -9
1104546 1104546 0 0 2 -9
1104552 1104552 0 0 1 -9
1104569 1104569 0 0 2 -9
1104575 1104575 0 0 2 -9
1104581 1104581 0 0 2 -9
1104597 1104597 0 0 1 -9
1104612 1104612 0 0 2 -9
1104639 1104639 0 0 2 -9
1104653 1104653 0 0 1 -9
1104671 1104671 0 0 2 -9
1104685 1104685 0 0 2 -9
1104694 1104694 0 0 2 -9
1104702 1104702 0 0 1 -9
1104715 1104715 0 0 1 -9
1104729 1104729 0 0 1 -9
1104773 1104773 0 0 2 -9
1104788 1104788 0 0 2 -9
1104796 1104796 0 0 2 -9
1104808 1104808 0 0 1 -9
1104830 1104830 0 0 2 -9
1104859 1104859 0 0 2 -9
1104862 1104862 0 0 1 -9
1104877 1104877 0 0 1 -9
1104886 1104886 0 0 1 -9
1104895 1104895 0 0 2 -9
1104903 1104903 0 0 2 -9
1104911 1104911 0 0 1 -9
1104928 1104928 0 0 2 -9
1104935 1104935 0 0 1 -9
1104944 1104944 0 0 2 -9
1104967 1104967 0 0 2 -9
1105002 1105002 0 0 1 -9
1105029 1105029 0 0 2 -9
1105031 1105031 0 0 2 -9
1105047 1105047 0 0 2 -9
1105073 1105073 0 0 1 -9
1105088 1105088 0 0 2 -9
1105096 1105096 0 0 1 -9
1105101 1105101 0 0 2 -9
1105148 1105148 0 0 1 -9
1105193 1105193 0 0 2 -9
1105204 1105204 0 0 1 -9
1105237 1105237 0 0 1 -9
1105265 1105265 0 0 2 -9
1105279 1105279 0 0 2 -9
1105300 1105300 0 0 2 -9
1105313 1105313 0 0 2 -9
1105338 1105338 0 0 1 -9
1105352 1105352 0 0 2 -9
1105369 1105369 0 0 2 -9
1105375 1105375 0 0 2 -9
1105381 1105381 0 0 2 -9
1105403 1105403 0 0 2 -9
1105411 1105411 0 0 1 -9
1105428 1105428 0 0 2 -9
1105435 1105435 0 0 2 -9
1105456 1105456 0 0 1 -9
1105467 1105467 0 0 1 -9
1105472 1105472 0 0 2 -9
1105489 1105489 0 0 2 -9
1105490 1105490 0 0 2 -9
1105509 1105509 0 0 2 -9
1105517 1105517 0 0 2 -9
1105522 1105522 0 0 2 -9
1105536 1105536 0 0 1 -9
1105545 1105545 0 0 1 -9
1105558 1105558 0 0 2 -9
1105563 1105563 0 0 1 -9
1105580 1105580 0 0 2 -9
1105605 1105605 0 0 2 -9
1105618 1105618 0 0 1 -9
1105621 1105621 0 0 2 -9
1105666 1105666 0 0 2 -9
1105670 1105670 0 0 1 -9
1105692 1105692 0 0 1 -9
1105708 1105708 0 0 1 -9
1105714 1105714 0 0 1 -9
1105730 1105730 0 0 1 -9
1105741 1105741 0 0 1 -9
1105762 1105762 0 0 2 -9
1105777 1105777 0 0 2 -9
1105786 1105786 0 0 1 -9
1105795 1105795 0 0 2 -9
1105806 1105806 0 0 1 -9
1105812 1105812 0 0 2 -9
1105827 1105827 0 0 2 -9
1105839 1105839 0 0 2 -9
1105853 1105853 0 0 2 -9
1105868 1105868 0 0 1 -9
1105871 1105871 0 0 1 -9
1105885 1105885 0 0 2 -9
1105894 1105894 0 0 2 -9
1105907 1105907 0 0 2 -9
1105910 1105910 0 0 2 -9
1105926 1105926 0 0 2 -9
1105934 1105934 0 0 2 -9
1105942 1105942 0 0 2 -9
1105955 1105955 0 0 1 -9
1105978 1105978 0 0 1 -9
1105983 1105983 0 0 1 -9
1106008 1106008 0 0 1 -9
1106014 1106014 0 0 1 -9
1106023 1106023 0 0 2 -9
1106059 1106059 0 0 2 -9
1106062 1106062 0 0 2 -9
1106086 1106086 0 0 1 -9
1106095 1106095 0 0 2 -9
1106113 1106113 0 0 1 -9
1106152 1106152 0 0 2 -9
1106175 1106175 0 0 1 -9
1106197 1106197 0 0 2 -9
1106202 1106202 0 0 1 -9
1106215 1106215 0 0 1 -9
1106229 1106229 0 0 2 -9
1106231 1106231 0 0 2 -9
1106247 1106247 0 0 1 -9
1106250 1106250 0 0 2 -9
1106264 1106264 0 0 1 -9
1106288 1106288 0 0 1 -9
1106296 1106296 0 0 1 -9
1106309 1106309 0 0 1 -9
1106336 1106336 0 0 2 -9
1106345 1106345 0 0 1 -9
1106358 1106358 0 0 2 -9
1106391 1106391 0 0 2 -9
1106407 1106407 0 0 1 -9
1106434 1106434 0 0 2 -9
1106442 1106442 0 0 1 -9
1106483 1106483 0 0 2 -9
1106499 1106499 0 0 1 -9
1106503 1106503 0 0 1 -9
1106511 1106511 0 0 1 -9
1106556 1106556 0 0 1 -9
1106567 1106567 0 0 2 -9
1106572 1106572 0 0 1 -9
1106589 1106589 0 0 2 -9
1106616 1106616 0 0 2 -9
1106637 1106637 0 0 1 -9
1106651 1106651 0 0 1 -9
1106682 1106682 0 0 1 -9
1106698 1106698 0 0 1 -9
1106706 1106706 0 0 2 -9
1106712 1106712 0 0 2 -9
1106727 1106727 0 0 1 -9
1106740 1106740 0 0 1 -9
1106768 1106768 0 0 1 -9
1106771 1106771 0 0 2 -9
1106785 1106785 0 0 1 -9
1106794 1106794 0 0 2 -9
1106805 1106805 0 0 2 -9
1106818 1106818 0 0 1 -9
1106821 1106821 0 0 2 -9
1106833 1106833 0 0 1 -9
1106849 1106849 0 0 2 -9
1106857 1106857 0 0 2 -9
1106870 1106870 0 0 2 -9
1106884 1106884 0 0 2 -9
1106901 1106901 0 0 1 -9
1106919 1106919 0 0 1 -9
1106925 1106925 0 0 2 -9
1106948 1106948 0 0 1 -9
1106954 1106954 0 0 2 -9
1106993 1106993 0 0 1 -9
1107009 1107009 0 0 1 -9
1107017 1107017 0 0 1 -9
1107022 1107022 0 0 2 -9
1107036 1107036 0 0 1 -9
1107045 1107045 0 0 1 -9
1107058 1107058 0 0 1 -9
1107063 1107063 0 0 2 -9
1107080 1107080 0 0 2 -9
1107091 1107091 0 0 1 -9
1107106 1107106 0 0 1 -9
1107112 1107112 0 0 1 -9
1107139 1107139 0 0 1 -9
1107140 1107140 0 0 1 -9
1107153 1107153 0 0 1 -9
1107168 1107168 0 0 1 -9
1107171 1107171 0 0 2 -9
1107185 1107185 0 0 1 -9
1107194 1107194 0 0 2 -9
1107203 1107203 0 0 2 -9
1107244 1107244 0 0 1 -9
1107256 1107256 0 0 2 -9
1107272 1107272 0 0 2 -9
1107289 1107289 0 0 1 -9
1107290 1107290 0 0 2 -9
1107314 1107314 0 0 2 -9
1107323 1107323 0 0 1 -9
1107330 1107330 0 0 2 -9
1107359 1107359 0 0 2 -9
1107377 1107377 0 0 2 -9
1107416 1107416 0 0 1 -9
1107420 1107420 0 0 2 -9
1107443 1107443 0 0 1 -9
1107451 1107451 0 0 2 -9
1107479 1107479 0 0 1 -9
1107498 1107498 0 0 2 -9
1107515 1107515 0 0 1 -9
1107529 1107529 0 0 1 -9
1107547 1107547 0 0 1 -9
1107596 1107596 0 0 2 -9
1107626 1107626 0 0 1 -9
1107634 1107634 0 0 1 -9
1107655 1107655 0 0 2 -9
1107661 1107661 0 0 2 -9
1107683 1107683 0 0 2 -9
1107724 1107724 0 0 2 -9
1107738 1107738 0 0 2 -9
1107746 1107746 0 0 2 -9
1107752 1107752 0 0 1 -9
1107769 1107769 0 0 2 -9
1107781 1107781 0 0 2 -9
1107801 1107801 0 0 1 -9
1107819 1107819 0 0 2 -9
1107825 1107825 0 0 1 -9
1107832 1107832 0 0 1 -9
1107854 1107854 0 0 2 -9
1107876 1107876 0 0 2 -9
1107887 1107887 0 0 1 -9
1107893 1107893 0 0 2 -9
1107921 1107921 0 0 2 -9
1107933 1107933 0 0 2 -9
1107949 1107949 0 0 2 -9
1107957 1107957 0 0 2 -9
1107970 1107970 0 0 1 -9
1107984 1107984 0 0 2 -9
1107992 1107992 0 0 2 -9
1108006 1108006 0 0 1 -9
1108012 1108012 0 0 1 -9
1108027 1108027 0 0 1 -9
1108040 1108040 0 0 2 -9
1108053 1108053 0 0 2 -9
1108085 1108085 0 0 1 -9
1108109 1108109 0 0 2 -9
1108117 1108117 0 0 1 -9
1108158 1108158 0 0 2 -9
1108163 1108163 0 0 2 -9
1108180 1108180 0 0 2 -9
1108191 1108191 0 0 2 -9
1108223 1108223 0 0 1 -9
1108259 1108259 0 0 2 -9
1108262 1108262 0 0 1 -9
1108286 1108286 0 0 1 -9
1108295 1108295 0 0 2 -9
1108303 1108303 0 0 1 -9
1108335 1108335 0 0 2 -9
1108344 1108344 0 0 2 -9
1108367 1108367 0 0 2 -9
1108372 1108372 0 0 2 -9
1108389 1108389 0 0 1 -9
1108390 1108390 0 0 1 -9
1108425 1108425 0 0 1 -9
1108432 1108432 0 0 1 -9
1108448 1108448 0 0 1 -9
1108454 1108454 0 0 2 -9
1108476 1108476 0 0 2 -9
1108493 1108493 0 0 1 -9
1108507 1108507 0 0 2 -9
1108526 1108526 0 0 1 -9
1108534 1108534 0 0 2 -9
1108555 1108555 0 0 2 -9
1108561 1108561 0 0 2 -9
1108578 1108578 0 0 2 -9
1108583 1108583 0 0 2 -9
1108599 1108599 0 0 1 -9
1108602 1108602 0 0 2 -9
1108615 1108615 0 0 1 -9
1108631 1108631 0 0 2 -9
1108647 1108647 0 0 2 -9
1108673 1108673 0 0 1 -9
1108721 1108721 0 0 2 -9
1108733 1108733 0 0 2 -9
1108749 1108749 0 0 1 -9
1108757 1108757 0 0 2 -9
1108770 1108770 0 0 1 -9
1108804 1108804 0 0 1 -9
1108816 1108816 0 0 1 -9
1108820 1108820 0 0 1 -9
1108843 1108843 0 0 1 -9
1108851 1108851 0 0 2 -9
1108865 1108865 0 0 2 -9
1108879 1108879 0 0 1 -9
1108882 1108882 0 0 2 -9
1108898 1108898 0 0 2 -9
1108900 1108900 0 0 1 -9
1108913 1108913 0 0 2 -9
1108924 1108924 0 0 1 -9
1108952 1108952 0 0 2 -9
1108969 1108969 0 0 2 -9
1108981 1108981 0 0 2 -9
1108997 1108997 0 0 1 -9
1109019 1109019 0 0 1 -9
1109032 1109032 0 0 1 -9
1109048 1109048 0 0 1 -9
1109054 1109054 0 0 2 -9
1109060 1109060 0 0 1 -9
1109102 1109102 0 0 2 -9
1109131 1109131 0 0 1 -9
1109150 1109150 0 0 2 -9
1109164 1109164 0 0 2 -9
1109188 1109188 0 0 2 -9
1109196 1109196 0 0 2 -9
1109213 1109213 0 0 2 -9
1109246 1109246 0 0 2 -9
1109252 1109252 0 0 1 -9
1109269 1109269 0 0 2 -9
1109275 1109275 0 0 2 -9
1109304 1109304 0 0 2 -9
1109320 1109320 0 0 2 -9
1109337 1109337 0 0 1 -9
1109365 1109365 0 0 1 -9
1109379 1109379 0 0 1 -9
1109382 1109382 0 0 2 -9
1109406 1109406 0 0 1 -9
1109412 1109412 0 0 2 -9
1109427 1109427 0 0 1 -9
1109439 1109439 0 0 2 -9
1109440 1109440 0 0 2 -9
1109468 1109468 0 0 2 -9
1109471 1109471 0 0 2 -9
1109494 1109494 0 0 2 -9
1109505 1109505 0 0 2 -9
1109518 1109518 0 0 2 -9
1109533 1109533 0 0 1 -9
1109557 1109557 0 0 1 -9
1109566 1109566 0 0 2 -9
1109584 1109584 0 0 2 -9
1109592 1109592 0 0 2 -9
1109609 1109609 0 0 1 -9
1109617 1109617 0 0 2 -9
1109622 1109622 0 0 1 -9
1109636 1109636 0 0 1 -9
1109645 1109645 0 0 1 -9
1109663 1109663 0 0 2 -9
1109680 1109680 0 0 1 -9
1109691 1109691 0 0 2 -9
1109707 1109707 0 0 2 -9
1109710 1109710 0 0 2 -9
1109726 1109726 0 0 2 -9
1109734 1109734 0 0 2 -9
1109742 1109742 0 0 2 -9
1109755 1109755 0 0 1 -9
1109761 1109761 0 0 2 -9
1109799 1109799 0 0 1 -9
1109828 1109828 0 0 2 -9
1109835 1109835 0 0 2 -9
1109844 1109844 0 0 1 -9
1109867 1109867 0 0 1 -9
1109872 1109872 0 0 1 -9
1109889 1109889 0 0 1 -9
1109890 1109890 0 0 2 -9
1109930 1109930 0 0 2 -9
1109962 1109962 0 0 1 -9
1109977 1109977 0 0 2 -9
1109995 1109995 0 0 1 -9
1110017 1110017 0 0 2 -9
1110036 1110036 0 0 2 -9
1110063 1110063 0 0 2 -9
1110074 1110074 0 0 2 -9
1110080 1110080 0 0 2 -9
1110091 1110091 0 0 1 -9
1110127 1110127 0 0 2 -9
1110140 1110140 0 0 1 -9
1110168 1110168 0 0 2 -9
1110171 1110171 0 0 1 -9
1110185 1110185 0 0 2 -9
1110194 1110194 0 0 1 -9
1110203 1110203 0 0 1 -9
1110211 1110211 0 0 2 -9
1110228 1110228 0 0 2 -9
1110267 1110267 0 0 2 -9
1110272 1110272 0 0 2 -9
1110289 1110289 0 0 1 -9
1110290 1110290 0 0 1 -9
1110314 1110314 0 0 1 -9
1110323 1110323 0 0 2 -9
1110330 1110330 0 0 2 -9
1110341 1110341 0 0 1 -9
1110359 1110359 0 0 2 -9
1110386 1110386 0 0 2 -9
1110404 1110404 0 0 2 -9
1110416 1110416 0 0 1 -9
1110420 1110420 0 0 2 -9
1110443 1110443 0 0 2 -9
1110451 1110451 0 0 2 -9
1110465 1110465 0 0 2 -9
1110515 1110515 0 0 2 -9
1110531 1110531 0 0 2 -9
1110547 1110547 0 0 2 -9
1110550 1110550 0 0 2 -9
1110573 1110573 0 0 1 -9
1110588 1110588 0 0 2 -9
1110596 1110596 0 0 2 -9
1110642 1110642 0 0 1 -9
1110655 1110655 0 0 2 -9
1110661 1110661 0 0 2 -9
1110678 1110678 0 0 2 -9
1110683 1110683 0 0 2 -9
1110699 1110699 0 0 1 -9
1110713 1110713 0 0 2 -9
1110738 1110738 0 0 2 -9
1110752 1110752 0 0 2 -9
1110769 1110769 0 0 1 -9
1110797 1110797 0 0 1 -9
1110801 1110801 0 0 1 -9
1110832 1110832 0 0 2 -9
1110848 1110848 0 0 2 -9
1110854 1110854 0 0 2 -9
1110887 1110887 0 0 1 -9
1110905 1110905 0 0 1 -9
1110918 1110918 0 0 1 -9
1110921 1110921 0 0 2 -9
1110933 1110933 0 0 2 -9
1110957 1110957 0 0 2 -9
1110970 1110970 0 0 1 -9
1110992 1110992 0 0 1 -9
1111000 1111000 0 0 2 -9
1111038 1111038 0 0 2 -9
1111046 1111046 0 0 2 -9
1111052 1111052 0 0 1 -9
1111069 1111069 0 0 1 -9
1111108 1111108 0 0 1 -9
1111123 1111123 0 0 2 -9
1111130 1111130 0 0 1 -9
1111141 1111141 0 0 1 -9
1111186 1111186 0 0 1 -9
1111209 1111209 0 0 1 -9
1111217 1111217 0 0 2 -9
1111222 1111222 0 0 2 -9
1111245 1111245 0 0 1 -9
1111258 1111258 0 0 1 -9
1111263 1111263 0 0 2 -9
1111274 1111274 0 0 2 -9
1111280 1111280 0 0 1 -9
1111291 1111291 0 0 1 -9
1111302 1111302 0 0 1 -9
1111329 1111329 0 0 2 -9
1111331 1111331 0 0 1 -9
1111347 1111347 0 0 2 -9
1111350 1111350 0 0 1 -9
1111364 1111364 0 0 1 -9
1111373 1111373 0 0 1 -9
1111388 1111388 0 0 2 -9
1111396 1111396 0 0 1 -9
1111405 1111405 0 0 1 -9
1111418 1111418 0 0 2 -9
1111433 1111433 0 0 2 -9
1111449 1111449 0 0 1 -9
1111470 1111470 0 0 1 -9
1111484 1111484 0 0 1 -9
1111492 1111492 0 0 2 -9
1111504 1111504 0 0 2 -9
1111516 1111516 0 0 1 -9
1111537 1111537 0 0 2 -9
1111543 1111543 0 0 2 -9
1111551 1111551 0 0 1 -9
1111579 1111579 0 0 2 -9
1111582 1111582 0 0 2 -9
1111598 1111598 0 0 1 -9
1111611 1111611 0 0 2 -9
1111628 1111628 0 0 2 -9
1111635 1111635 0 0 2 -9
1111667 1111667 0 0 1 -9
1111719 1111719 0 0 2 -9
1111732 1111732 0 0 2 -9
1111748 1111748 0 0 2 -9
1111754 1111754 0 0 2 -9
1111776 1111776 0 0 2 -9
1111807 1111807 0 0 1 -9
1111826 1111826 0 0 2 -9
1111834 1111834 0 0 1 -9
1111842 1111842 0 0 1 -9
1111855 1111855 0 0 2 -9
1111878 1111878 0 0 2 -9
1111883 1111883 0 0 2 -9
1111899 1111899 0 0 1 -9
1111906 1111906 0 0 1 -9
1111912 1111912 0 0 2 -9
1111927 1111927 0 0 1 -9
1111940 1111940 0 0 2 -9
1111971 1111971 0 0 1 -9
1111994 1111994 0 0 2 -9
1112023 1112023 0 0 1 -9
1112059 1112059 0 0 2 -9
1112062 1112062 0 0 1 -9
1112086 1112086 0 0 2 -9
1112100 1112100 0 0 1 -9
1112124 1112124 0 0 2 -9
1112138 1112138 0 0 1 -9
1112146 1112146 0 0 1 -9
1112152 1112152 0 0 1 -9
1112169 1112169 0 0 2 -9
1112181 1112181 0 0 1 -9
1112197 1112197 0 0 2 -9
1112202 1112202 0 0 2 -9
1112215 1112215 0 0 2 -9
1112231 1112231 0 0 2 -9
1112247 1112247 0 0 2 -9
1112264 1112264 0 0 2 -9
1112273 1112273 0 0 2 -9
1112288 1112288 0 0 2 -9
1112296 1112296 0 0 1 -9
1112309 1112309 0 0 1 -9
1112317 1112317 0 0 1 -9
1112322 1112322 0 0 2 -9
1112336 1112336 0 0 2 -9
1112363 1112363 0 0 2 -9
1112374 1112374 0 0 1 -9
1112380 1112380 0 0 2 -9
1112407 1112407 0 0 2 -9
1112434 1112434 0 0 1 -9
1112455 1112455 0 0 2 -9
1112461 1112461 0 0 1 -9
1112478 1112478 0 0 2 -9
1112483 1112483 0 0 1 -9
1112499 1112499 0 0 1 -9
1112511 1112511 0 0 2 -9
1112528 1112528 0 0 1 -9
1112535 1112535 0 0 2 -9
1112544 1112544 0 0 2 -9
1112556 1112556 0 0 2 -9
1112567 1112567 0 0 1 -9
1112589 1112589 0 0 1 -9
1112651 1112651 0 0 2 -9
1112682 1112682 0 0 1 -9
1112727 1112727 0 0 2 -9
1112739 1112739 0 0 1 -9
1112740 1112740 0 0 2 -9
1112771 1112771 0 0 2 -9
1112794 1112794 0 0 1 -9
1112849 1112849 0 0 1 -9
1112866 1112866 0 0 1 -9
1112870 1112870 0 0 2 -9
1112884 1112884 0 0 2 -9
1112892 1112892 0 0 2 -9
1112901 1112901 0 0 1 -9
1112919 1112919 0 0 2 -9
1112932 1112932 0 0 2 -9
1112948 1112948 0 0 2 -9
1112954 1112954 0 0 2 -9
1112960 1112960 0 0 2 -9
1112976 1112976 0 0 2 -9
1112987 1112987 0 0 2 -9
1112993 1112993 0 0 2 -9
1113007 1113007 0 0 1 -9
1113010 1113010 0 0 2 -9
1113055 1113055 0 0 1 -9
1113061 1113061 0 0 1 -9
1113083 1113083 0 0 1 -9
1113099 1113099 0 0 2 -9
1113104 1113104 0 0 1 -9
1113116 1113116 0 0 1 -9
1113137 1113137 0 0 1 -9
1113165 1113165 0 0 1 -9
1113179 1113179 0 0 2 -9
1113182 1113182 0 0 2 -9
1113201 1113201 0 0 1 -9
1113219 1113219 0 0 2 -9
1113225 1113225 0 0 2 -9
1113248 1113248 0 0 1 -9
1113260 1113260 0 0 1 -9
1113276 1113276 0 0 2 -9
1113287 1113287 0 0 2 -9
1113293 1113293 0 0 2 -9
1113305 1113305 0 0 2 -9
1113349 1113349 0 0 2 -9
1113370 1113370 0 0 2 -9
1113384 1113384 0 0 1 -9
1113392 1113392 0 0 2 -9
1113408 1113408 0 0 1 -9
1113414 1113414 0 0 2 -9
1113423 1113423 0 0 1 -9
1113430 1113430 0 0 2 -9
1113462 1113462 0 0 1 -9
1113477 1113477 0 0 1 -9
1113486 1113486 0 0 1 -9
1113495 1113495 0 0 2 -9
1113506 1113506 0 0 1 -9
1113512 1113512 0 0 2 -9
1113527 1113527 0 0 2 -9
1113539 1113539 0 0 2 -9
1113540 1113540 0 0 2 -9
1113553 1113553 0 0 1 -9
1113568 1113568 0 0 1 -9
1113585 1113585 0 0 1 -9
1113594 1113594 0 0 2 -9
1113600 1113600 0 0 2 -9
1113613 1113613 0 0 1 -9
1113624 1113624 0 0 2 -9
1113638 1113638 0 0 1 -9
1113646 1113646 0 0 2 -9
1113669 1113669 0 0 2 -9
1113675 1113675 0 0 2 -9
1113681 1113681 0 0 2 -9
1113697 1113697 0 0 1 -9
1113703 1113703 0 0 1 -9
1113728 1113728 0 0 2 -9
1113735 1113735 0 0 1 -9
1113744 1113744 0 0 1 -9
1113767 1113767 0 0 2 -9
1113772 1113772 0 0 2 -9
1113789 1113789 0 0 2 -9
1113790 1113790 0 0 1 -9
1113809 1113809 0 0 1 -9
1113817 1113817 0 0 1 -9
1113822 1113822 0 0 1 -9
1113858 1113858 0 0 2 -9
1113874 1113874 0 0 2 -9
1113880 1113880 0 0 1 -9
1113891 1113891 0 0 1 -9
1113902 1113902 0 0 2 -9
1113915 1113915 0 0 1 -9
1113929 1113929 0 0 1 -9
1113931 1113931 0 0 2 -9
1113950 1113950 0 0 2 -9
1113973 1113973 0 0 2 -9
1114006 1114006 0 0 2 -9
1114012 1114012 0 0 1 -9
1114027 1114027 0 0 2 -9
1114039 1114039 0 0 1 -9
1114040 1114040 0 0 1 -9
1114053 1114053 0 0 2 -9
1114068 1114068 0 0 1 -9
1114071 1114071 0 0 2 -9
1114085 1114085 0 0 2 -9
1114094 1114094 0 0 2 -9
1114109 1114109 0 0 1 -9
1114117 1114117 0 0 2 -9
1114136 1114136 0 0 2 -9
1114158 1114158 0 0 2 -9
1114163 1114163 0 0 1 -9
1114174 1114174 0 0 2 -9
1114180 1114180 0 0 1 -9
1114214 1114214 0 0 1 -9
1114223 1114223 0 0 1 -9
1114230 1114230 0 0 1 -9
1114241 1114241 0 0 2 -9
1114277 1114277 0 0 2 -9
1114286 1114286 0 0 1 -9
1114303 1114303 0 0 2 -9
1114311 1114311 0 0 1 -9
1114328 1114328 0 0 1 -9
1114344 1114344 0 0 2 -9
1114401 1114401 0 0 2 -9
1114419 1114419 0 0 2 -9
1114425 1114425 0 0 2 -9
1114432 1114432 0 0 1 -9
1114448 1114448 0 0 2 -9
1114454 1114454 0 0 1 -9
1114460 1114460 0 0 1 -9
1114487 1114487 0 0 2 -9
1114493 1114493 0 0 2 -9
1114507 1114507 0 0 1 -9
1114510 1114510 0 0 2 -9
1114526 1114526 0 0 2 -9
1114542 1114542 0 0 2 -9
1114555 1114555 0 0 1 -9
1114561 1114561 0 0 1 -9
1114578 1114578 0 0 2 -9
1114599 1114599 0 0 2 -9
1114629 1114629 0 0 1 -9
1114631 1114631 0 0 2 -9
1114650 1114650 0 0 1 -9
1114688 1114688 0 0 2 -9
1114733 1114733 0 0 1 -9
1114749 1114749 0 0 1 -9
1114766 1114766 0 0 2 -9
1114784 1114784 0 0 1 -9
1114804 1114804 0 0 2 -9
1114820 1114820 0 0 2 -9
1114837 1114837 0 0 2 -9
1114851 1114851 0 0 1 -9
1114879 1114879 0 0 1 -9
1114882 1114882 0 0 1 -9
1114900 1114900 0 0 1 -9
1114913 1114913 0 0 2 -9
1114924 1114924 0 0 2 -9
1114938 1114938 0 0 2 -9
1114952 1114952 0 0 2 -9
1114969 1114969 0 0 1 -9
1114981 1114981 0 0 2 -9
1114997 1114997 0 0 1 -9
1115005 1115005 0 0 1 -9
1115018 1115018 0 0 1 -9
1115021 1115021 0 0 2 -9
1115033 1115033 0 0 2 -9
1115057 1115057 0 0 2 -9
1115066 1115066 0 0 2 -9
1115092 1115092 0 0 2 -9
1115111 1115111 0 0 2 -9
1115156 1115156 0 0 1 -9
1115189 1115189 0 0 1 -9
1115190 1115190 0 0 1 -9
1115206 1115206 0 0 1 -9
1115212 1115212 0 0 1 -9
1115239 1115239 0 0 1 -9
1115240 1115240 0 0 2 -9
1115253 1115253 0 0 1 -9
1115285 1115285 0 0 1 -9
1115307 1115307 0 0 2 -9
1115326 1115326 0 0 2 -9
1115334 1115334 0 0 2 -9
1115355 1115355 0 0 1 -9
1115361 1115361 0 0 2 -9
1115383 1115383 0 0 2 -9
1115424 1115424 0 0 2 -9
1115438 1115438 0 0 2 -9
1115446 1115446 0 0 1 -9
1115469 1115469 0 0 2 -9
1115475 1115475 0 0 2 -9
1115481 1115481 0 0 2 -9
1115501 1115501 0 0 1 -9
1115525 1115525 0 0 1 -9
1115532 1115532 0 0 1 -9
1115554 1115554 0 0 1 -9
1115576 1115576 0 0 2 -9
1115587 1115587 0 0 1 -9
1115593 1115593 0 0 2 -9
1115623 1115623 0 0 1 -9
1115641 1115641 0 0 1 -9
1115662 1115662 0 0 1 -9
1115677 1115677 0 0 2 -9
1115695 1115695 0 0 2 -9
1115704 1115704 0 0 1 -9
1115716 1115716 0 0 1 -9
1115720 1115720 0 0 2 -9
1115737 1115737 0 0 2 -9
1115743 1115743 0 0 2 -9
1115751 1115751 0 0 1 -9
1115779 1115779 0 0 2 -9
1115782 1115782 0 0 2 -9
1115798 1115798 0 0 1 -9
1115802 1115802 0 0 2 -9
1115815 1115815 0 0 2 -9
1115829 1115829 0 0 2 -9
1115831 1115831 0 0 1 -9
1115847 1115847 0 0 2 -9
1115864 1115864 0 0 2 -9
1115873 1115873 0 0 2 -9
1115888 1115888 0 0 2 -9
1115896 1115896 0 0 1 -9
1115909 1115909 0 0 1 -9
1115917 1115917 0 0 1 -9
1115922 1115922 0 0 2 -9
1115936 1115936 0 0 2 -9
1115958 1115958 0 0 1 -9
1115963 1115963 0 0 2 -9
1115974 1115974 0 0 1 -9
1115980 1115980 0 0 1 -9
1115991 1115991 0 0 1 -9
1116016 1116016 0 0 1 -9
1116020 1116020 0 0 1 -9
1116037 1116037 0 0 2 -9
1116043 1116043 0 0 2 -9
1116065 1116065 0 0 1 -9
1116079 1116079 0 0 1 -9
1116082 1116082 0 0 2 -9
1116107 1116107 0 0 2 -9
1116126 1116126 0 0 2 -9
1116134 1116134 0 0 1 -9
1116155 1116155 0 0 2 -9
1116183 1116183 0 0 2 -9
1116199 1116199 0 0 1 -9
1116205 1116205 0 0 2 -9
1116221 1116221 0 0 2 -9
1116266 1116266 0 0 1 -9
1116270 1116270 0 0 2 -9
1116301 1116301 0 0 2 -9
1116319 1116319 0 0 2 -9
1116325 1116325 0 0 1 -9
1116332 1116332 0 0 2 -9
1116348 1116348 0 0 1 -9
1116354 1116354 0 0 1 -9
1116360 1116360 0 0 2 -9
1116376 1116376 0 0 2 -9
1116387 1116387 0 0 2 -9
1116409 1116409 0 0 1 -9
1116417 1116417 0 0 2 -9
1116422 1116422 0 0 2 -9
1116445 1116445 0 0 1 -9
1116458 1116458 0 0 2 -9
1116463 1116463 0 0 2 -9
1116480 1116480 0 0 1 -9
1116491 1116491 0 0 1 -9
1116500 1116500 0 0 2 -9
1116513 1116513 0 0 2 -9
1116524 1116524 0 0 1 -9
1116538 1116538 0 0 1 -9
1116546 1116546 0 0 2 -9
1116552 1116552 0 0 1 -9
1116575 1116575 0 0 1 -9
1116597 1116597 0 0 1 -9
1116612 1116612 0 0 2 -9
1116627 1116627 0 0 1 -9
1116639 1116639 0 0 2 -9
1116640 1116640 0 0 2 -9
1116653 1116653 0 0 1 -9
1116671 1116671 0 0 2 -9
1116685 1116685 0 0 2 -9
1116694 1116694 0 0 1 -9
1116729 1116729 0 0 2 -9
1116747 1116747 0 0 1 -9
1116750 1116750 0 0 2 -9
1116764 1116764 0 0 1 -9
1116788 1116788 0 0 2 -9
1116830 1116830 0 0 2 -9
1116859 1116859 0 0 2 -9
1116862 1116862 0 0 2 -9
1116886 1116886 0 0 2 -9
1116895 1116895 0 0 2 -9
1116903 1116903 0 0 2 -9
1116928 1116928 0 0 2 -9
1116935 1116935 0 0 2 -9
1116956 1116956 0 0 2 -9
1116967 1116967 0 0 1 -9
1116972 1116972 0 0 2 -9
1117001 1117001 0 0 1 -9
1117019 1117019 0 0 2 -9
1117025 1117025 0 0 2 -9
1117048 1117048 0 0 1 -9
1117060 1117060 0 0 1 -9
1117087 1117087 0 0 2 -9
1117102 1117102 0 0 2 -9
1117115 1117115 0 0 1 -9
1117131 1117131 0 0 2 -9
1117147 1117147 0 0 2 -9
1117164 1117164 0 0 2 -9
1117200 1117200 0 0 2 -9
1117213 1117213 0 0 1 -9
1117224 1117224 0 0 1 -9
1117238 1117238 0 0 1 -9
1117246 1117246 0 0 1 -9
1117252 1117252 0 0 1 -9
1117269 1117269 0 0 1 -9
1117275 1117275 0 0 2 -9
1117281 1117281 0 0 1 -9
1117297 1117297 0 0 2 -9
1117316 1117316 0 0 1 -9
1117320 1117320 0 0 2 -9
1117337 1117337 0 0 1 -9
1117343 1117343 0 0 1 -9
1117351 1117351 0 0 1 -9
1117379 1117379 0 0 2 -9
1117382 1117382 0 0 2 -9
1117398 1117398 0 0 2 -9
1117406 1117406 0 0 1 -9
1117412 1117412 0 0 2 -9
1117427 1117427 0 0 2 -9
1117439 1117439 0 0 2 -9
1117453 1117453 0 0 1 -9
1117468 1117468 0 0 1 -9
1117485 1117485 0 0 1 -9
1117494 1117494 0 0 1 -9
1117505 1117505 0 0 2 -9
1117518 1117518 0 0 1 -9
1117521 1117521 0 0 2 -9
1117533 1117533 0 0 2 -9
1117570 1117570 0 0 2 -9
1117584 1117584 0 0 1 -9
1117592 1117592 0 0 1 -9
1117609 1117609 0 0 1 -9
1117617 1117617 0 0 1 -9
1117658 1117658 0 0 1 -9
1117663 1117663 0 0 2 -9
1117680 1117680 0 0 2 -9
1117691 1117691 0 0 2 -9
1117710 1117710 0 0 2 -9
1117726 1117726 0 0 2 -9
1117755 1117755 0 0 2 -9
1117778 1117778 0 0 1 -9
1117811 1117811 0 0 2 -9
1117828 1117828 0 0 2 -9
1117835 1117835 0 0 2 -9
1117844 1117844 0 0 1 -9
1117856 1117856 0 0 2 -9
1117872 1117872 0 0 1 -9
1117889 1117889 0 0 1 -9
1117890 1117890 0 0 1 -9
1117908 1117908 0 0 2 -9
1117914 1117914 0 0 2 -9
1117923 1117923 0 0 2 -9
1117941 1117941 0 0 1 -9
1117959 1117959 0 0 1 -9
1117986 1117986 0 0 2 -9
1117995 1117995 0 0 2 -9
1118002 1118002 0 0 1 -9
1118015 1118015 0 0 2 -9
1118031 1118031 0 0 2 -9
1118064 1118064 0 0 2 -9
1118088 1118088 0 0 2 -9
1118096 1118096 0 0 2 -9
1118101 1118101 0 0 1 -9
1118119 1118119 0 0 2 -9
1118132 1118132 0 0 2 -9
1118148 1118148 0 0 1 -9
1118154 1118154 0 0 2 -9
1118160 1118160 0 0 1 -9
1118176 1118176 0 0 1 -9
1118187 1118187 0 0 1 -9
1118204 1118204 0 0 2 -9
1118237 1118237 0 0 1 -9
1118251 1118251 0 0 2 -9
1118300 1118300 0 0 2 -9
1118313 1118313 0 0 1 -9
1118324 1118324 0 0 1 -9
1118346 1118346 0 0 2 -9
1118369 1118369 0 0 2 -9
1118397 1118397 0 0 1 -9
1118403 1118403 0 0 2 -9
1118411 1118411 0 0 2 -9
1118428 1118428 0 0 2 -9
1118444 1118444 0 0 1 -9
1118456 1118456 0 0 2 -9
1118467 1118467 0 0 1 -9
1118472 1118472 0 0 2 -9
1118490 1118490 0 0 1 -9
1118509 1118509 0 0 2 -9
1118517 1118517 0 0 1 -9
1118536 1118536 0 0 2 -9
1118563 1118563 0 0 1 -9
1118574 1118574 0 0 2 -9
1118580 1118580 0 0 2 -9
1118591 1118591 0 0 1 -9
1118605 1118605 0 0 1 -9
1118621 1118621 0 0 1 -9
1118657 1118657 0 0 2 -9
1118684 1118684 0 0 2 -9
1118692 1118692 0 0 2 -9
1118708 1118708 0 0 1 -9
1118714 1118714 0 0 2 -9
1118730 1118730 0 0 1 -9
1118741 1118741 0 0 1 -9
1118759 1118759 0 0 2 -9
1118762 1118762 0 0 2 -9
1118786 1118786 0 0 1 -9
1118795 1118795 0 0 1 -9
1118827 1118827 0 0 1 -9
1118868 1118868 0 0 1 -9
1118871 1118871 0 0 1 -9
1118885 1118885 0 0 1 -9
1118894 1118894 0 0 2 -9
1118907 1118907 0 0 2 -9
1118910 1118910 0 0 2 -9
1118926 1118926 0 0 2 -9
1118934 1118934 0 0 2 -9
1118942 1118942 0 0 2 -9
1118961 1118961 0 0 2 -9
1118978 1118978 0 0 2 -9
1118983 1118983 0 0 1 -9
1119003 1119003 0 0 2 -9
1119011 1119011 0 0 2 -9
1119035 1119035 0 0 2 -9
1119044 1119044 0 0 2 -9
1119056 1119056 0 0 2 -9
1119067 1119067 0 0 1 -9
1119072 1119072 0 0 1 -9
1119090 1119090 0 0 2 -9
1119118 1119118 0 0 1 -9
1119121 1119121 0 0 2 -9
1119133 1119133 0 0 2 -9
1119170 1119170 0 0 2 -9
1119192 1119192 0 0 2 -9
1119207 1119207 0 0 1 -9
1119210 1119210 0 0 1 -9
1119226 1119226 0 0 2 -9
1119261 1119261 0 0 2 -9
1119283 1119283 0 0 2 -9
1119299 1119299 0 0 1 -9
1119306 1119306 0 0 1 -9
1119312 1119312 0 0 2 -9
1119327 1119327 0 0 1 -9
1119339 1119339 0 0 1 -9
1119353 1119353 0 0 2 -9
1119368 1119368 0 0 2 -9
1119385 1119385 0 0 2 -9
1119394 1119394 0 0 2 -9
1119402 1119402 0 0 2 -9
1119415 1119415 0 0 2 -9
1119431 1119431 0 0 2 -9
1119447 1119447 0 0 1 -9
1119450 1119450 0 0 2 -9
1119473 1119473 0 0 1 -9
1119496 1119496 0 0 1 -9
1119508 1119508 0 0 2 -9
1119514 1119514 0 0 2 -9
1119523 1119523 0 0 1 -9
1119530 1119530 0 0 2 -9
1119541 1119541 0 0 1 -9
1119559 1119559 0 0 2 -9
1119562 1119562 0 0 1 -9
1119595 1119595 0 0 1 -9
1119632 1119632 0 0 2 -9
1119648 1119648 0 0 1 -9
1119660 1119660 0 0 2 -9
1119687 1119687 0 0 1 -9
1119709 1119709 0 0 2 -9
1119717 1119717 0 0 2 -9
1119722 1119722 0 0 2 -9
1119736 1119736 0 0 1 -9
1119745 1119745 0 0 2 -9
1119758 1119758 0 0 2 -9
1119774 1119774 0 0 2 -9
1119824 1119824 0 0 2 -9
1119838 1119838 0 0 1 -9
1119846 1119846 0 0 1 -9
1119852 1119852 0 0 1 -9
1119869 1119869 0 0 2 -9
1119875 1119875 0 0 1 -9
1119904 1119904 0 0 2 -9
1119951 1119951 0 0 1 -9
1119965 1119965 0 0 1 -9
1119982 1119982 0 0 1 -9
1120006 1120006 0 0 2 -9
1120012 1120012 0 0 1 -9
1120053 1120053 0 0 1 -9
1120068 1120068 0 0 2 -9
1120094 1120094 0 0 2 -9
1120145 1120145 0 0 2 -9
1120158 1120158 0 0 2 -9
1120174 1120174 0 0 1 -9
1120180 1120180 0 0 1 -9
1120223 1120223 0 0 2 -9
1120230 1120230 0 0 2 -9
1120241 1120241 0 0 1 -9
1120259 1120259 0 0 2 -9
1120262 1120262 0 0 2 -9
1120277 1120277 0 0 2 -9
1120286 1120286 0 0 1 -9
1120303 1120303 0 0 1 -9
1120328 1120328 0 0 1 -9
1120335 1120335 0 0 1 -9
1120356 1120356 0 0 1 -9
1120367 1120367 0 0 2 -9
1120372 1120372 0 0 2 -9
1120389 1120389 0 0 1 -9
1120390 1120390 0 0 2 -9
1120419 1120419 0 0 2 -9
1120448 1120448 0 0 1 -9
1120454 1120454 0 0 2 -9
1120460 1120460 0 0 2 -9
1120476 1120476 0 0 1 -9
1120493 1120493 0 0 1 -9
1120507 1120507 0 0 2 -9
1120510 1120510 0 0 1 -9
1120526 1120526 0 0 2 -9
1120534 1120534 0 0 2 -9
1120542 1120542 0 0 1 -9
1120555 1120555 0 0 2 -9
1120561 1120561 0 0 2 -9
1120578 1120578 0 0 1 -9
1120631 1120631 0 0 1 -9
1120647 1120647 0 0 2 -9
1120664 1120664 0 0 1 -9
1120673 1120673 0 0 1 -9
1120705 1120705 0 0 2 -9
1120718 1120718 0 0 2 -9
1120721 1120721 0 0 2 -9
1120757 1120757 0 0 2 -9
1120770 1120770 0 0 1 -9
1120784 1120784 0 0 1 -9
1120804 1120804 0 0 1 -9
1120816 1120816 0 0 1 -9
1120820 1120820 0 0 2 -9
1120837 1120837 0 0 2 -9
1120843 1120843 0 0 1 -9
1120882 1120882 0 0 2 -9
1120898 1120898 0 0 2 -9
1120900 1120900 0 0 1 -9
1120913 1120913 0 0 2 -9
1120938 1120938 0 0 1 -9
1120946 1120946 0 0 2 -9
1120969 1120969 0 0 1 -9
1121005 1121005 0 0 2 -9
1121018 1121018 0 0 2 -9
1121021 1121021 0 0 1 -9
1121033 1121033 0 0 1 -9
1121057 1121057 0 0 1 -9
1121066 1121066 0 0 1 -9
1121070 1121070 0 0 1 -9
1121111 1121111 0 0 1 -9
1121128 1121128 0 0 2 -9
1121135 1121135 0 0 1 -9
1121144 1121144 0 0 2 -9
1121156 1121156 0 0 1 -9
1121167 1121167 0 0 2 -9
1121189 1121189 0 0 1 -9
1121190 1121190 0 0 1 -9
1121227 1121227 0 0 1 -9
1121239 1121239 0 0 1 -9
1121240 1121240 0 0 1 -9
1121268 1121268 0 0 1 -9
1121285 1121285 0 0 2 -9
1121310 1121310 0 0 1 -9
1121342 1121342 0 0 2 -9
1121361 1121361 0 0 1 -9
1121383 1121383 0 0 2 -9
1121413 1121413 0 0 1 -9
1121438 1121438 0 0 1 -9
1121475 1121475 0 0 1 -9
1121481 1121481 0 0 1 -9
1121497 1121497 0 0 2 -9
1121501 1121501 0 0 1 -9
1121519 1121519 0 0 1 -9
1121525 1121525 0 0 2 -9
1121532 1121532 0 0 2 -9
1121548 1121548 0 0 1 -9
1121554 1121554 0 0 2 -9
1121576 1121576 0 0 2 -9
1121593 1121593 0 0 1 -9
1121614 1121614 0 0 1 -9
1121623 1121623 0 0 2 -9
1121630 1121630 0 0 2 -9
1121641 1121641 0 0 1 -9
1121662 1121662 0 0 1 -9
1121677 1121677 0 0 1 -9
1121686 1121686 0 0 2 -9
1121695 1121695 0 0 2 -9
1121716 1121716 0 0 2 -9
1121737 1121737 0 0 2 -9
1121765 1121765 0 0 1 -9
1121802 1121802 0 0 1 -9
1121815 1121815 0 0 1 -9
1121829 1121829 0 0 2 -9
1121831 1121831 0 0 1 -9
1121847 1121847 0 0 2 -9
1121864 1121864 0 0 2 -9
1121873 1121873 0 0 1 -9
1121888 1121888 0 0 2 -9
1121896 1121896 0 0 2 -9
1121909 1121909 0 0 1 -9
1121917 1121917 0 0 2 -9
1121936 1121936 0 0 2 -9
1121945 1121945 0 0 1 -9
1121958 1121958 0 0 1 -9
1121974 1121974 0 0 2 -9
1122003 1122003 0 0 2 -9
1122011 1122011 0 0 1 -9
1122056 1122056 0 0 2 -9
1122072 1122072 0 0 2 -9
1122089 1122089 0 0 2 -9
1122090 1122090 0 0 2 -9
1122105 1122105 0 0 1 -9
1122121 1122121 0 0 2 -9
1122149 1122149 0 0 2 -9
1122157 1122157 0 0 1 -9
1122166 1122166 0 0 1 -9
1122170 1122170 0 0 1 -9
1122184 1122184 0 0 2 -9
1122192 1122192 0 0 2 -9
1122210 1122210 0 0 1 -9
1122234 1122234 0 0 1 -9
1122242 1122242 0 0 2 -9
1122255 1122255 0 0 1 -9
1122261 1122261 0 0 2 -9
1122278 1122278 0 0 1 -9
1122283 1122283 0 0 1 -9
1122306 1122306 0 0 1 -9
1122312 1122312 0 0 2 -9
1122339 1122339 0 0 1 -9
1122340 1122340 0 0 2 -9
1122368 1122368 0 0 1 -9
1122385 1122385 0 0 1 -9
1122402 1122402 0 0 2 -9
1122415 1122415 0 0 2 -9
1122431 1122431 0 0 2 -9
1122447 1122447 0 0 2 -9
1122450 1122450 0 0 2 -9
1122464 1122464 0 0 1 -9
1122488 1122488 0 0 2 -9
1122496 1122496 0 0 1 -9
1122514 1122514 0 0 2 -9
1122541 1122541 0 0 1 -9
1122559 1122559 0 0 1 -9
1122577 1122577 0 0 1 -9
1122586 1122586 0 0 1 -9
1122595 1122595 0 0 2 -9
1122601 1122601 0 0 2 -9
1122619 1122619 0 0 1 -9
1122632 1122632 0 0 2 -9
1122654 1122654 0 0 2 -9
1122676 1122676 0 0 2 -9
1122687 1122687 0 0 2 -9
1122693 1122693 0 0 1 -9
1122709 1122709 0 0 2 -9
1122717 1122717 0 0 1 -9
1122722 1122722 0 0 1 -9
1122763 1122763 0 0 1 -9
1122774 1122774 0 0 1 -9
1122780 1122780 0 0 2 -9
1122791 1122791 0 0 2 -9
1122813 1122813 0 0 1 -9
1122824 1122824 0 0 2 -9
1122838 1122838 0 0 2 -9
1122846 1122846 0 0 2 -9
1122852 1122852 0 0 2 -9
1122875 1122875 0 0 1 -9
1122904 1122904 0 0 2 -9
1122916 1122916 0 0 1 -9
1122937 1122937 0 0 1 -9
1122951 1122951 0 0 1 -9
1122965 1122965 0 0 1 -9
1122979 1122979 0 0 2 -9
1122982 1122982 0 0 2 -9
1123002 1123002 0 0 2 -9
1123015 1123015 0 0 1 -9
1123029 1123029 0 0 2 -9
1123031 1123031 0 0 2 -9
1123047 1123047 0 0 1 -9
1123064 1123064 0 0 2 -9
1123096 1123096 0 0 1 -9
1123101 1123101 0 0 1 -9
1123119 1123119 0 0 1 -9
1123125 1123125 0 0 2 -9
1123132 1123132 0 0 2 -9
1123154 1123154 0 0 2 -9
1123160 1123160 0 0 2 -9
1123176 1123176 0 0 1 -9
1123187 1123187 0 0 1 -9
1123204 1123204 0 0 2 -9
1123220 1123220 0 0 2 -9
1123251 1123251 0 0 2 -9
1123265 1123265 0 0 1 -9
1123279 1123279 0 0 2 -9
1123282 1123282 0 0 2 -9
1123300 1123300 0 0 2 -9
1123324 1123324 0 0 1 -9
1123338 1123338 0 0 2 -9
1123346 1123346 0 0 2 -9
1123352 1123352 0 0 2 -9
1123375 1123375 0 0 1 -9
1123381 1123381 0 0 2 -9
1123428 1123428 0 0 1 -9
1123435 1123435 0 0 1 -9
1123444 1123444 0 0 1 -9
1123456 1123456 0 0 2 -9
1123467 1123467 0 0 1 -9
1123472 1123472 0 0 1 -9
1123522 1123522 0 0 1 -9
1123536 1123536 0 0 1 -9
1123545 1123545 0 0 1 -9
1123563 1123563 0 0 2 -9
1123605 1123605 0 0 2 -9
1123618 1123618 0 0 1 -9
1123621 1123621 0 0 1 -9
1123649 1123649 0 0 2 -9
1123657 1123657 0 0 1 -9
1123666 1123666 0 0 2 -9
1123692 1123692 0 0 2 -9
1123708 1123708 0 0 1 -9
1123723 1123723 0 0 2 -9
1123730 1123730 0 0 2 -9
1123741 1123741 0 0 1 -9
1123759 1123759 0 0 2 -9
1123777 1123777 0 0 2 -9
1123786 1123786 0 0 2 -9
1123795 1123795 0 0 2 -9
1123806 1123806 0 0 1 -9
1123812 1123812 0 0 1 -9
1123827 1123827 0 0 2 -9
1123839 1123839 0 0 1 -9
1123853 1123853 0 0 1 -9
1123871 1123871 0 0 1 -9
1123907 1123907 0 0 2 -9
1123910 1123910 0 0 1 -9
1123926 1123926 0 0 1 -9
1123934 1123934 0 0 2 -9
1123942 1123942 0 0 1 -9
1123961 1123961 0 0 2 -9
1123999 1123999 0 0 2 -9
1124017 1124017 0 0 1 -9
1124022 1124022 0 0 2 -9
1124036 1124036 0 0 1 -9
1124045 1124045 0 0 2 -9
1124063 1124063 0 0 1 -9
1124074 1124074 0 0 1 -9
1124091 1124091 0 0 2 -9
1124106 1124106 0 0 1 -9
1124112 1124112 0 0 2 -9
1124139 1124139 0 0 2 -9
1124140 1124140 0 0 1 -9
1124203 1124203 0 0 1 -9
1124235 1124235 0 0 1 -9
1124244 1124244 0 0 1 -9
1124256 1124256 0 0 2 -9
1124289 1124289 0 0 2 -9
1124290 1124290 0 0 1 -9
1124308 1124308 0 0 1 -9
1124323 1124323 0 0 2 -9
1124330 1124330 0 0 2 -9
1124341 1124341 0 0 2 -9
1124359 1124359 0 0 2 -9
1124362 1124362 0 0 2 -9
1124377 1124377 0 0 1 -9
1124395 1124395 0 0 2 -9
1124416 1124416 0 0 1 -9
1124420 1124420 0 0 1 -9
1124437 1124437 0 0 2 -9
1124443 1124443 0 0 2 -9
1124479 1124479 0 0 1 -9
1124502 1124502 0 0 1 -9
1124515 1124515 0 0 1 -9
1124529 1124529 0 0 2 -9
1124531 1124531 0 0 1 -9
1124547 1124547 0 0 2 -9
1124550 1124550 0 0 1 -9
1124564 1124564 0 0 2 -9
1124573 1124573 0 0 2 -9
1124596 1124596 0 0 1 -9
1124634 1124634 0 0 2 -9
1124642 1124642 0 0 2 -9
1124655 1124655 0 0 2 -9
1124661 1124661 0 0 1 -9
1124678 1124678 0 0 2 -9
1124683 1124683 0 0 1 -9
1124700 1124700 0 0 1 -9
1124724 1124724 0 0 2 -9
1124738 1124738 0 0 1 -9
1124752 1124752 0 0 2 -9
1124769 1124769 0 0 2 -9
1124775 1124775 0 0 1 -9
1124797 1124797 0 0 2 -9
1124801 1124801 0 0 1 -9
1124819 1124819 0 0 1 -9
1124832 1124832 0 0 1 -9
1124848 1124848 0 0 2 -9
1124854 1124854 0 0 1 -9
1124860 1124860 0 0 1 -9
1124876 1124876 0 0 2 -9
1124893 1124893 0 0 1 -9
1124905 1124905 0 0 2 -9
1124918 1124918 0 0 1 -9
1124921 1124921 0 0 2 -9
1124933 1124933 0 0 1 -9
1124957 1124957 0 0 1 -9
1124966 1124966 0 0 2 -9
1124970 1124970 0 0 1 -9
1124984 1124984 0 0 2 -9
1124992 1124992 0 0 2 -9
1125000 1125000 0 0 2 -9
1125024 1125024 0 0 1 -9
1125038 1125038 0 0 2 -9
1125046 1125046 0 0 2 -9
1125052 1125052 0 0 2 -9
1125069 1125069 0 0 1 -9
1125081 1125081 0 0 2 -9
1125097 1125097 0 0 2 -9
1125114 1125114 0 0 1 -9
1125123 1125123 0 0 2 -9
1125130 1125130 0 0 2 -9
1125141 1125141 0 0 2 -9
1125162 1125162 0 0 2 -9
1125177 1125177 0 0 2 -9
1125186 1125186 0 0 1 -9
1125209 1125209 0 0 1 -9
1125222 1125222 0 0 1 -9
1125236 1125236 0 0 2 -9
1125263 1125263 0 0 1 -9
1125280 1125280 0 0 1 -9
1125302 1125302 0 0 2 -9
1125315 1125315 0 0 2 -9
1125329 1125329 0 0 1 -9
1125347 1125347 0 0 2 -9
1125373 1125373 0 0 2 -9
1125388 1125388 0 0 1 -9
1125405 1125405 0 0 1 -9
1125433 1125433 0 0 1 -9
1125449 1125449 0 0 1 -9
1125457 1125457 0 0 2 -9
1125470 1125470 0 0 2 -9
1125492 1125492 0 0 2 -9
1125516 1125516 0 0 2 -9
1125520 1125520 0 0 1 -9
1125543 1125543 0 0 1 -9
1125579 1125579 0 0 2 -9
1125582 1125582 0 0 1 -9
1125598 1125598 0 0 2 -9
1125603 1125603 0 0 1 -9
1125611 1125611 0 0 1 -9
1125628 1125628 0 0 2 -9
1125656 1125656 0 0 1 -9
1125672 1125672 0 0 1 -9
1125689 1125689 0 0 2 -9
1125690 1125690 0 0 2 -9
1125701 1125701 0 0 1 -9
1125719 1125719 0 0 2 -9
1125725 1125725 0 0 1 -9
1125732 1125732 0 0 1 -9
1125754 1125754 0 0 2 -9
1125760 1125760 0 0 1 -9
1125776 1125776 0 0 1 -9
1125793 1125793 0 0 1 -9
1125810 1125810 0 0 2 -9
1125826 1125826 0 0 2 -9
1125834 1125834 0 0 2 -9
1125842 1125842 0 0 1 -9
1125878 1125878 0 0 1 -9
1125883 1125883 0 0 2 -9
1125899 1125899 0 0 2 -9
1125906 1125906 0 0 2 -9
1125912 1125912 0 0 2 -9
1125927 1125927 0 0 2 -9
1125939 1125939 0 0 1 -9
1125940 1125940 0 0 1 -9
1125953 1125953 0 0 1 -9
1125968 1125968 0 0 2 -9
1125985 1125985 0 0 1 -9
1125994 1125994 0 0 2 -9
1126001 1126001 0 0 1 -9
1126019 1126019 0 0 1 -9
1126025 1126025 0 0 1 -9
1126048 1126048 0 0 1 -9
1126060 1126060 0 0 2 -9
1126076 1126076 0 0 1 -9
1126087 1126087 0 0 2 -9
1126093 1126093 0 0 1 -9
1126102 1126102 0 0 1 -9
1126115 1126115 0 0 1 -9
1126129 1126129 0 0 1 -9
1126150 1126150 0 0 1 -9
1126164 1126164 0 0 1 -9
1126196 1126196 0 0 1 -9
1126213 1126213 0 0 1 -9
1126238 1126238 0 0 2 -9
1126246 1126246 0 0 1 -9
1126269 1126269 0 0 2 -9
1126275 1126275 0 0 1 -9
1126297 1126297 0 0 2 -9
1126316 1126316 0 0 2 -9
1126351 1126351 0 0 1 -9
1126365 1126365 0 0 1 -9
1126382 1126382 0 0 1 -9
1126398 1126398 0 0 2 -9
1126406 1126406 0 0 1 -9
1126412 1126412 0 0 2 -9
1126439 1126439 0 0 2 -9
1126453 1126453 0 0 2 -9
1126471 1126471 0 0 2 -9
1126494 1126494 0 0 2 -9
1126505 1126505 0 0 2 -9
1126518 1126518 0 0 2 -9
1126521 1126521 0 0 1 -9
1126549 1126549 0 0 1 -9
1126566 1126566 0 0 2 -9
1126570 1126570 0 0 2 -9
1126584 1126584 0 0 1 -9
1126609 1126609 0 0 1 -9
1126622 1126622 0 0 1 -9
1126636 1126636 0 0 1 -9
1126658 1126658 0 0 1 -9
1126674 1126674 0 0 2 -9
1126691 1126691 0 0 2 -9
1126726 1126726 0 0 2 -9
1126734 1126734 0 0 1 -9
1126742 1126742 0 0 2 -9
1126778 1126778 0 0 2 -9
1126783 1126783 0 0 2 -9
1126799 1126799 0 0 2 -9
1126803 1126803 0 0 1 -9
1126828 1126828 0 0 1 -9
1126844 1126844 0 0 1 -9
1126867 1126867 0 0 2 -9
1126872 1126872 0 0 1 -9
1126889 1126889 0 0 1 -9
1126908 1126908 0 0 2 -9
1126914 1126914 0 0 2 -9
1126923 1126923 0 0 1 -9
1126930 1126930 0 0 1 -9
1126941 1126941 0 0 2 -9
1126959 1126959 0 0 1 -9
1126962 1126962 0 0 2 -9
1126977 1126977 0 0 1 -9
1126986 1126986 0 0 1 -9
1126995 1126995 0 0 2 -9
1127004 1127004 0 0 1 -9
1127020 1127020 0 0 1 -9
1127037 1127037 0 0 2 -9
1127043 1127043 0 0 1 -9
1127051 1127051 0 0 2 -9
1127065 1127065 0 0 1 -9
1127079 1127079 0 0 1 -9
1127082 1127082 0 0 1 -9
1127107 1127107 0 0 1 -9
1127110 1127110 0 0 2 -9
1127126 1127126 0 0 1 -9
1127142 1127142 0 0 1 -9
