# Supplementary material for: Scalable summary-statistics-based heritability estimation method with individual genotype level accuracy
Source: Genome Res. 2024 Sep;34(9):1286–93. doi: 10.1101/gr.279207.124 (PMC11529871; doi:10.1101/gr.279207.124)
Supplement: Supplement 1 [file Supplemental_Code.zip › Supplemental_Code/manuscript/realphenos/regress_on_cov.ipynb]

# %% [code]
import numpy as np
import pandas as pd
from sklearn.preprocessing import StandardScaler
import matplotlib.pyplot as plt
import os

# %% [code]
data_folder = "/u/project/sriram/alipazok/Data/new_ukkb_phenotypes/"
folder_path = "/u/home/z/zhengton/project-sriram/SUM_RHE/"

# %% [code]
with open(f"{folder_path}/scripts/run.sumher/selected_pheno.txt", 'r') as f:
    pheno_list = [x.strip('\n') for x in f.readlines()]

# %% [code]
for pheno_name in pheno_list:
    pheno_df = pd.read_csv(f"{data_folder}/{pheno_name}.pheno", sep=' ')
    covar_df = pd.read_csv(f"{data_folder}/{pheno_name}.covar", sep=' ')
    pheno = pheno_df['pheno'].values
    scaler = StandardScaler()
    covar = scaler.fit_transform(covar_df.iloc[:, 2:].values)
    pheno[np.isnan(pheno)] = -9
    covar = covar[pheno != -9, :]
    not_na_pheno = pheno[pheno != -9]
    proj = covar @ (np.linalg.inv(covar.T @ covar) @ (covar.T @ not_na_pheno))
    res = pheno[pheno != -9] - proj
    pheno_df.loc[pheno_df['pheno'] != -9, 'pheno'] = res
    pheno_df.to_csv(f"{folder_path}/data/real_data/pheno_res/{pheno_name}.pheno", sep=' ', index=False)

# %% [code]
