# Supplementary material for: Scalable summary-statistics-based heritability estimation method with individual genotype level accuracy
Source: Genome Res. 2024 Sep;34(9):1286–93. doi: 10.1101/gr.279207.124 (PMC11529871; doi:10.1101/gr.279207.124)
Supplement: Supplement 1 [file Supplemental_Code.zip › Supplemental_Code/manuscript/realphenos/residual_pheno_list.txt]

bmi
basal_metabolic
fvc
height
bp_systolic
bp_diastolic
overall_health
igf1
blood_wbc_count
blood_lymphocyte
creatinine
fev1_fvc
whr
total_prot
albumin
