# Supplementary material for: Scalable summary-statistics-based heritability estimation method with individual genotype level accuracy
Source: Genome Res. 2024 Sep;34(9):1286–93. doi: 10.1101/gr.279207.124 (PMC11529871; doi:10.1101/gr.279207.124)
Supplement: Supplement 1 [file Supplemental_Code.zip › Supplemental_Code/manuscript/simulator/CMakeLists.txt]

cmake_minimum_required(VERSION 2.8.12)
project(EM_C++)

include_directories(include/)

set(CMAKE_CXX_FLAGS "-std=c++0x -O3 -lrt -lpthread ")

IF (NOT DEFINED SSE_SUPPORT)
    SET(SSE_SUPPORT 0)
ENDIF()
ADD_DEFINITIONS(-DSSE_SUPPORT=${SSE_SUPPORT})

IF (NOT DEFINED DEBUG)
    SET(DEBUG 0)
ENDIF()
ADD_DEFINITIONS(-DDEBUG=${DEBUG})


add_executable(Simulator src/simulator_maf_ld_arch.cpp src/genotype.cpp src/storage.cpp)
