# Supplementary material for: Scalable summary-statistics-based heritability estimation method with individual genotype level accuracy
Source: Genome Res. 2024 Sep;34(9):1286–93. doi: 10.1101/gr.279207.124 (PMC11529871; doi:10.1101/gr.279207.124)
Supplement: Supplement 1 [file Supplemental_Code.zip › Supplemental_Code/manuscript/simulator/README.md]

# Simulator
Efficent Simulator


## Prerequisites
The following packages are required on a linux machine to compile and use the software package.
```
g++
cmake
make
```


```
git clone https://github.com/alipazokit/simulator.git
cd simulator
mkdir build
cd build/
cmake ..
make

```
