# Supplementary material for: Scalable summary-statistics-based heritability estimation method with individual genotype level accuracy
Source: Genome Res. 2024 Sep;34(9):1286–93. doi: 10.1101/gr.279207.124 (PMC11529871; doi:10.1101/gr.279207.124)
Supplement: Supplement 1 [file Supplemental_Code.zip › Supplemental_Code/manuscript/simulator/example/param.txt]

p_causal ld_ex maf_ex min_maf max_maf total_h2 num_simul
0.5 0.0 0.0 0 0.5 0.25 1
0.15 0.1
