# Supplementary material for: Scalable summary-statistics-based heritability estimation method with individual genotype level accuracy
Source: Genome Res. 2024 Sep;34(9):1286–93. doi: 10.1101/gr.279207.124 (PMC11529871; doi:10.1101/gr.279207.124)
Supplement: Supplement 1 [file Supplemental_Code.zip › Supplemental_Code/manuscript/simulator/example/small.bim]

1	rs1	0	1	G	A
1	rs2	0	2	A	G
1	rs3	0	3	G	A
1	rs4	0	4	G	A
1	rs5	0	5	G	A
1	rs6	0	6	A	G
1	rs7	0	7	A	G
1	rs8	0	8	G	A
1	rs9	0	9	G	A
1	rs10	0	10	G	A
1	rs11	0	11	A	G
1	rs12	0	12	G	A
1	rs13	0	13	G	A
1	rs14	0	14	A	G
1	rs15	0	15	A	G
1	rs16	0	16	G	A
1	rs17	0	17	G	A
1	rs18	0	18	A	G
1	rs19	0	19	A	G
1	rs20	0	20	A	G
1	rs21	0	21	G	A
1	rs22	0	22	A	G
1	rs23	0	23	G	A
1	rs24	0	24	G	A
1	rs25	0	25	G	A
1	rs26	0	26	G	A
1	rs27	0	27	A	G
1	rs28	0	28	A	G
1	rs29	0	29	A	G
1	rs30	0	30	A	G
1	rs31	0	31	G	A
1	rs32	0	32	G	A
1	rs33	0	33	G	A
1	rs34	0	34	A	G
1	rs35	0	35	A	G
1	rs36	0	36	A	G
1	rs37	0	37	G	A
1	rs38	0	38	A	G
1	rs39	0	39	G	A
1	rs40	0	40	A	G
1	rs41	0	41	G	A
1	rs42	0	42	A	G
1	rs43	0	43	A	G
1	rs44	0	44	G	A
1	rs45	0	45	A	G
1	rs46	0	46	G	A
1	rs47	0	47	G	A
1	rs48	0	48	G	A
1	rs49	0	49	G	A
2	rs50	0	50	T	C
2	rs51	0	51	C	T
2	rs52	0	52	C	T
2	rs53	0	53	T	C
2	rs54	0	54	T	C
2	rs55	0	55	C	T
2	rs56	0	56	C	T
2	rs57	0	57	C	T
2	rs58	0	58	C	T
2	rs59	0	59	T	C
2	rs60	0	60	C	T
2	rs61	0	61	T	C
2	rs62	0	62	C	T
2	rs63	0	63	C	T
2	rs64	0	64	T	C
2	rs65	0	65	T	C
2	rs66	0	66	T	C
2	rs67	0	67	C	T
2	rs68	0	68	C	T
2	rs69	0	69	C	T
2	rs70	0	70	C	T
2	rs71	0	71	C	T
2	rs72	0	72	C	T
2	rs73	0	73	T	C
2	rs74	0	74	C	T
2	rs75	0	75	C	T
2	rs76	0	76	T	C
2	rs77	0	77	C	T
2	rs78	0	78	T	C
2	rs79	0	79	T	C
2	rs80	0	80	C	T
2	rs81	0	81	T	C
2	rs82	0	82	C	T
2	rs83	0	83	T	C
2	rs84	0	84	C	T
2	rs85	0	85	C	T
2	rs86	0	86	C	T
2	rs87	0	87	T	C
2	rs88	0	88	C	T
2	rs89	0	89	T	C
2	rs90	0	90	C	T
2	rs91	0	91	T	C
2	rs92	0	92	C	T
2	rs93	0	93	C	T
2	rs94	0	94	T	C
2	rs95	0	95	T	C
2	rs96	0	96	C	T
2	rs97	0	97	C	T
2	rs98	0	98	C	T
2	rs99	0	99	T	C
2	rs100	0	100	T	C
