# Supplementary material for: Scalable summary-statistics-based heritability estimation method with individual genotype level accuracy
Source: Genome Res. 2024 Sep;34(9):1286–93. doi: 10.1101/gr.279207.124 (PMC11529871; doi:10.1101/gr.279207.124)
Supplement: Supplement 1 [file Supplemental_Code.zip › Supplemental_Code/manuscript/simulator/example/small.fam]

1 1 0 0 0 -9
2 1 0 0 0 -9
3 1 0 0 0 -9
4 1 0 0 0 -9
5 1 0 0 0 -9
6 1 0 0 0 -9
7 1 0 0 0 -9
8 1 0 0 0 -9
9 1 0 0 0 -9
10 1 0 0 0 -9
11 1 0 0 0 -9
12 1 0 0 0 -9
13 1 0 0 0 -9
14 1 0 0 0 -9
15 1 0 0 0 -9
16 1 0 0 0 -9
17 1 0 0 0 -9
18 1 0 0 0 -9
19 1 0 0 0 -9
20 1 0 0 0 -9
21 1 0 0 0 -9
22 1 0 0 0 -9
23 1 0 0 0 -9
24 1 0 0 0 -9
25 1 0 0 0 -9
26 1 0 0 0 -9
27 1 0 0 0 -9
28 1 0 0 0 -9
29 1 0 0 0 -9
30 1 0 0 0 -9
31 1 0 0 0 -9
32 1 0 0 0 -9
33 1 0 0 0 -9
34 1 0 0 0 -9
35 1 0 0 0 -9
36 1 0 0 0 -9
37 1 0 0 0 -9
38 1 0 0 0 -9
39 1 0 0 0 -9
40 1 0 0 0 -9
41 1 0 0 0 -9
42 1 0 0 0 -9
43 1 0 0 0 -9
44 1 0 0 0 -9
45 1 0 0 0 -9
46 1 0 0 0 -9
47 1 0 0 0 -9
48 1 0 0 0 -9
49 1 0 0 0 -9
50 1 0 0 0 -9
51 1 0 0 0 -9
52 1 0 0 0 -9
53 1 0 0 0 -9
54 1 0 0 0 -9
55 1 0 0 0 -9
56 1 0 0 0 -9
57 1 0 0 0 -9
58 1 0 0 0 -9
59 1 0 0 0 -9
60 1 0 0 0 -9
61 1 0 0 0 -9
62 1 0 0 0 -9
63 1 0 0 0 -9
64 1 0 0 0 -9
65 1 0 0 0 -9
66 1 0 0 0 -9
67 1 0 0 0 -9
68 1 0 0 0 -9
69 1 0 0 0 -9
70 1 0 0 0 -9
71 1 0 0 0 -9
72 1 0 0 0 -9
73 1 0 0 0 -9
74 1 0 0 0 -9
75 1 0 0 0 -9
76 1 0 0 0 -9
77 1 0 0 0 -9
78 1 0 0 0 -9
79 1 0 0 0 -9
80 1 0 0 0 -9
81 1 0 0 0 -9
82 1 0 0 0 -9
83 1 0 0 0 -9
84 1 0 0 0 -9
85 1 0 0 0 -9
86 1 0 0 0 -9
87 1 0 0 0 -9
88 1 0 0 0 -9
89 1 0 0 0 -9
90 1 0 0 0 -9
91 1 0 0 0 -9
92 1 0 0 0 -9
93 1 0 0 0 -9
94 1 0 0 0 -9
95 1 0 0 0 -9
96 1 0 0 0 -9
97 1 0 0 0 -9
98 1 0 0 0 -9
99 1 0 0 0 -9
100 1 0 0 0 -9
101 1 0 0 0 -9
102 1 0 0 0 -9
103 1 0 0 0 -9
104 1 0 0 0 -9
105 1 0 0 0 -9
106 1 0 0 0 -9
107 1 0 0 0 -9
108 1 0 0 0 -9
109 1 0 0 0 -9
110 1 0 0 0 -9
111 1 0 0 0 -9
112 1 0 0 0 -9
113 1 0 0 0 -9
114 1 0 0 0 -9
115 1 0 0 0 -9
116 1 0 0 0 -9
117 1 0 0 0 -9
118 1 0 0 0 -9
119 1 0 0 0 -9
120 1 0 0 0 -9
121 1 0 0 0 -9
122 1 0 0 0 -9
123 1 0 0 0 -9
124 1 0 0 0 -9
125 1 0 0 0 -9
126 1 0 0 0 -9
127 1 0 0 0 -9
128 1 0 0 0 -9
129 1 0 0 0 -9
130 1 0 0 0 -9
131 1 0 0 0 -9
132 1 0 0 0 -9
133 1 0 0 0 -9
134 1 0 0 0 -9
135 1 0 0 0 -9
136 1 0 0 0 -9
137 1 0 0 0 -9
138 1 0 0 0 -9
139 1 0 0 0 -9
140 1 0 0 0 -9
141 1 0 0 0 -9
142 1 0 0 0 -9
143 1 0 0 0 -9
144 1 0 0 0 -9
145 1 0 0 0 -9
146 1 0 0 0 -9
147 1 0 0 0 -9
148 1 0 0 0 -9
149 1 0 0 0 -9
150 1 0 0 0 -9
151 1 0 0 0 -9
152 1 0 0 0 -9
153 1 0 0 0 -9
154 1 0 0 0 -9
155 1 0 0 0 -9
156 1 0 0 0 -9
157 1 0 0 0 -9
158 1 0 0 0 -9
159 1 0 0 0 -9
160 1 0 0 0 -9
161 1 0 0 0 -9
162 1 0 0 0 -9
163 1 0 0 0 -9
164 1 0 0 0 -9
165 1 0 0 0 -9
166 1 0 0 0 -9
167 1 0 0 0 -9
168 1 0 0 0 -9
169 1 0 0 0 -9
170 1 0 0 0 -9
171 1 0 0 0 -9
172 1 0 0 0 -9
173 1 0 0 0 -9
174 1 0 0 0 -9
175 1 0 0 0 -9
176 1 0 0 0 -9
177 1 0 0 0 -9
178 1 0 0 0 -9
179 1 0 0 0 -9
180 1 0 0 0 -9
181 1 0 0 0 -9
182 1 0 0 0 -9
183 1 0 0 0 -9
184 1 0 0 0 -9
185 1 0 0 0 -9
186 1 0 0 0 -9
187 1 0 0 0 -9
188 1 0 0 0 -9
189 1 0 0 0 -9
190 1 0 0 0 -9
191 1 0 0 0 -9
192 1 0 0 0 -9
193 1 0 0 0 -9
194 1 0 0 0 -9
195 1 0 0 0 -9
196 1 0 0 0 -9
197 1 0 0 0 -9
198 1 0 0 0 -9
199 1 0 0 0 -9
200 1 0 0 0 -9
