# Supplementary material for: Scalable summary-statistics-based heritability estimation method with individual genotype level accuracy
Source: Genome Res. 2024 Sep;34(9):1286–93. doi: 10.1101/gr.279207.124 (PMC11529871; doi:10.1101/gr.279207.124)
Supplement: Supplement 1 [file Supplemental_Code.zip › Supplemental_Code/manuscript/simulator/include/genotype.h]

#ifndef GENOTYPE_H
#define GENOTYPE_H
#include <bits/stdc++.h>
#include "storage.h"
#include <Eigen/Dense>
#include <Eigen/Core>
#include <Eigen/LU>
#include <Eigen/SVD>


class genotype {
	std::vector< std::vector <bool> > msb;
	std::vector< std::vector <bool> > lsb;
	//std::vector<int> columnsum;
	//std::vector<int> columnsum2;
	//std::vector<double> columnmeans;
	//std::vector<double> columnmeans2;
	
	public:	
	std::vector<int> columnsum;
        std::vector<int> columnsum2;
        std::vector<double> columnmeans;
        std::vector<double> columnmeans2;

	int index;

	bool read_header;
		unsigned char mask;
    	int wordsize;
	    unsigned int unitsperword;
    	int unitsize;
	 	int nrow, ncol;
		unsigned char *gtype;

		int Nsnp,Nindv,Nsegments_hori,segment_size_hori,segment_size_ver,Nsegments_ver;
		int Nbits_hori,Nbits_ver;
		int Nelements_hori,Nelements_ver;
		std::vector< std::vector<int> > p;

		// std::vector< std::vector<unsigned> > p_eff;
		// std::vector< std::vector<unsigned> > q_eff;

		std::vector< std::vector<int> > not_O_j;
		std::vector< std::vector<int> > not_O_i;
		
		void init_means(bool is_missing);

		void read_txt_naive(std::string filename,bool allow_missing);
		
		void read_txt_mailman (std::string filename,bool allow_missing);

		void read_plink (std::istream& stream,std::string filenameprefix, bool allow_missing,bool mailman_mode);
		void read_bed (std::istream& stream,std::string filename, bool allow_missing, bool mailman_mode )  ;
		void read_bed_mailman_missing (std::string filename )  ;
		void read_bed_mailman_nomissing (std::string filename )  ;
		void read_bed_naive (std::string filename ,bool allow_missing)  ;
		
		float get_observed_pj(const std::string &line);
		float get_observed_pj(const unsigned char* line);	
		
		void read_bed_mailman (std::istream& stream,std::string filename,bool allow_missing )  ;		


		void read_fam (std::string filename )  ;
		void read_bim (std::string filename )  ;
		void set_metadata () ;


		double get_geno(int snpindex,int indvindex,bool var_normalize);
		double get_col_mean(int snpindex);
		double get_col_sum(int snpindex);		
		double get_col_sum2(int snpindes); 
		double get_col_std(int snpindex);		
		void update_col_mean(int snpindex,double value);

		void generate_eigen_geno(Eigen::Matrix<double, Eigen::Dynamic, Eigen::Dynamic, Eigen::RowMajor> &geno_matrix,bool var_normalize);


};

#endif
