# Supplementary material for: Scalable summary-statistics-based heritability estimation method with individual genotype level accuracy
Source: Genome Res. 2024 Sep;34(9):1286–93. doi: 10.1101/gr.279207.124 (PMC11529871; doi:10.1101/gr.279207.124)
Supplement: Supplement 1 [file Supplemental_Code.zip › Supplemental_Code/manuscript/simulator/include/helper.h]

#ifndef HELPER_H
#define HELPER_H

#include <bits/stdc++.h>
#include "time.h"


using namespace std;


extern struct timespec t0;
struct timespec elapsed (){
	struct timespec ts;
	clock_gettime (CLOCK_REALTIME, &ts);
	if (ts.tv_nsec < t0.tv_nsec){
		ts.tv_nsec = 1000000000 + ts.tv_nsec - t0.tv_nsec;
		ts.tv_sec--;
	}
	ts.tv_sec -= t0.tv_sec;
	return (ts);
}

int timelog (const char* message){
  struct timespec ts = elapsed ();
  return (printf ("[%06ld.%09ld] %s\n", ts.tv_sec, ts.tv_nsec, message));
}

void * malloc_double_align(size_t n, unsigned int a /*alignment*/, double *& output){
    void *adres=NULL;
    void *adres2=NULL;
    adres=malloc(n*sizeof(double)+a);
    size_t adr=(size_t)adres;
    size_t adr2=adr+a-(adr&(a-1u)); 	// a valid address for a alignment
    adres2=(void * ) adr2;
    output=(double *)adres2;
    return adres;                		// pointer to be used in free()
}

void print_timenl () {
	clock_t c = clock();
	double t = double(c) / CLOCKS_PER_SEC;
	cout << "Time = " << t << endl ;	
}

void print_time () {
	clock_t c = clock();
	double t = double(c) / CLOCKS_PER_SEC;
	cout << "Time = " << t  << " : ";	
}


#endif
