# Supplementary material for: Scalable summary-statistics-based heritability estimation method with individual genotype level accuracy
Source: Genome Res. 2024 Sep;34(9):1286–93. doi: 10.1101/gr.279207.124 (PMC11529871; doi:10.1101/gr.279207.124)
Supplement: Supplement 1 [file Supplemental_Code.zip › Supplemental_Code/manuscript/simulator/include/storage.h]

#ifndef STORAGE_H
#define STORAGE_H

#include <bits/stdc++.h>

void add_to_arr(int x, int j, int beta,std::vector<unsigned> &arr);
int extract_from_arr(int j,int beta,std::vector<unsigned> &arr);
std::vector<int> get_orig_arr(int beta,std::vector<unsigned> &arr,int Nelements);

#endif
