# Supplementary material for: Scalable summary-statistics-based heritability estimation method with individual genotype level accuracy
Source: Genome Res. 2024 Sep;34(9):1286–93. doi: 10.1101/gr.279207.124 (PMC11529871; doi:10.1101/gr.279207.124)
Supplement: Supplement 1 [file Supplemental_Code.zip › Supplemental_Code/manuscript/simulator/include/Eigen/Eigenvalues]

// This file is part of Eigen, a lightweight C++ template library
// for linear algebra.
//
// This Source Code Form is subject to the terms of the Mozilla
// Public License v. 2.0. If a copy of the MPL was not distributed
// with this file, You can obtain one at http://mozilla.org/MPL/2.0/.

#ifndef EIGEN_EIGENVALUES_MODULE_H
#define EIGEN_EIGENVALUES_MODULE_H

#include "Core"

#include "src/Core/util/DisableStupidWarnings.h"

#include "Cholesky"
#include "Jacobi"
#include "Householder"
#include "LU"
#include "Geometry"

/** \defgroup Eigenvalues_Module Eigenvalues module
  *
  *
  *
  * This module mainly provides various eigenvalue solvers.
  * This module also provides some MatrixBase methods, including:
  *  - MatrixBase::eigenvalues(),
  *  - MatrixBase::operatorNorm()
  *
  * \code
  * #include <Eigen/Eigenvalues>
  * \endcode
  */

#include "src/misc/RealSvd2x2.h"
#include "src/Eigenvalues/Tridiagonalization.h"
#include "src/Eigenvalues/RealSchur.h"
#include "src/Eigenvalues/EigenSolver.h"
#include "src/Eigenvalues/SelfAdjointEigenSolver.h"
#include "src/Eigenvalues/GeneralizedSelfAdjointEigenSolver.h"
#include "src/Eigenvalues/HessenbergDecomposition.h"
#include "src/Eigenvalues/ComplexSchur.h"
#include "src/Eigenvalues/ComplexEigenSolver.h"
#include "src/Eigenvalues/RealQZ.h"
#include "src/Eigenvalues/GeneralizedEigenSolver.h"
#include "src/Eigenvalues/MatrixBaseEigenvalues.h"
#ifdef EIGEN_USE_LAPACKE
#include "src/misc/lapacke.h"
#include "src/Eigenvalues/RealSchur_LAPACKE.h"
#include "src/Eigenvalues/ComplexSchur_LAPACKE.h"
#include "src/Eigenvalues/SelfAdjointEigenSolver_LAPACKE.h"
#endif

#include "src/Core/util/ReenableStupidWarnings.h"

#endif // EIGEN_EIGENVALUES_MODULE_H
/* vim: set filetype=cpp et sw=2 ts=2 ai: */
