# Supplementary material for: Scalable summary-statistics-based heritability estimation method with individual genotype level accuracy
Source: Genome Res. 2024 Sep;34(9):1286–93. doi: 10.1101/gr.279207.124 (PMC11529871; doi:10.1101/gr.279207.124)
Supplement: Supplement 1 [file Supplemental_Code.zip › Supplemental_Code/manuscript/simulator/include/Eigen/Geometry]

// This file is part of Eigen, a lightweight C++ template library
// for linear algebra.
//
// This Source Code Form is subject to the terms of the Mozilla
// Public License v. 2.0. If a copy of the MPL was not distributed
// with this file, You can obtain one at http://mozilla.org/MPL/2.0/.

#ifndef EIGEN_GEOMETRY_MODULE_H
#define EIGEN_GEOMETRY_MODULE_H

#include "Core"

#include "src/Core/util/DisableStupidWarnings.h"

#include "SVD"
#include "LU"
#include <limits>

/** \defgroup Geometry_Module Geometry module
  *
  * This module provides support for:
  *  - fixed-size homogeneous transformations
  *  - translation, scaling, 2D and 3D rotations
  *  - \link Quaternion quaternions \endlink
  *  - cross products (\ref MatrixBase::cross, \ref MatrixBase::cross3)
  *  - orthognal vector generation (\ref MatrixBase::unitOrthogonal)
  *  - some linear components: \link ParametrizedLine parametrized-lines \endlink and \link Hyperplane hyperplanes \endlink
  *  - \link AlignedBox axis aligned bounding boxes \endlink
  *  - \link umeyama least-square transformation fitting \endlink
  *
  * \code
  * #include <Eigen/Geometry>
  * \endcode
  */

#include "src/Geometry/OrthoMethods.h"
#include "src/Geometry/EulerAngles.h"

#include "src/Geometry/Homogeneous.h"
#include "src/Geometry/RotationBase.h"
#include "src/Geometry/Rotation2D.h"
#include "src/Geometry/Quaternion.h"
#include "src/Geometry/AngleAxis.h"
#include "src/Geometry/Transform.h"
#include "src/Geometry/Translation.h"
#include "src/Geometry/Scaling.h"
#include "src/Geometry/Hyperplane.h"
#include "src/Geometry/ParametrizedLine.h"
#include "src/Geometry/AlignedBox.h"
#include "src/Geometry/Umeyama.h"

// Use the SSE optimized version whenever possible. At the moment the
// SSE version doesn't compile when AVX is enabled
#if defined EIGEN_VECTORIZE_SSE && !defined EIGEN_VECTORIZE_AVX
#include "src/Geometry/arch/Geometry_SSE.h"
#endif

#include "src/Core/util/ReenableStupidWarnings.h"

#endif // EIGEN_GEOMETRY_MODULE_H
/* vim: set filetype=cpp et sw=2 ts=2 ai: */
