# Supplementary material for: Scalable summary-statistics-based heritability estimation method with individual genotype level accuracy
Source: Genome Res. 2024 Sep;34(9):1286–93. doi: 10.1101/gr.279207.124 (PMC11529871; doi:10.1101/gr.279207.124)
Supplement: Supplement 1 [file Supplemental_Code.zip › Supplemental_Code/manuscript/simulator/include/Eigen/Sparse]

// This file is part of Eigen, a lightweight C++ template library
// for linear algebra.
//
// This Source Code Form is subject to the terms of the Mozilla
// Public License v. 2.0. If a copy of the MPL was not distributed
// with this file, You can obtain one at http://mozilla.org/MPL/2.0/.

#ifndef EIGEN_SPARSE_MODULE_H
#define EIGEN_SPARSE_MODULE_H

/** \defgroup Sparse_Module Sparse meta-module
  *
  * Meta-module including all related modules:
  * - \ref SparseCore_Module
  * - \ref OrderingMethods_Module
  * - \ref SparseCholesky_Module
  * - \ref SparseLU_Module
  * - \ref SparseQR_Module
  * - \ref IterativeLinearSolvers_Module
  *
    \code
    #include <Eigen/Sparse>
    \endcode
  */

#include "SparseCore"
#include "OrderingMethods"
#ifndef EIGEN_MPL2_ONLY
#include "SparseCholesky"
#endif
#include "SparseLU"
#include "SparseQR"
#include "IterativeLinearSolvers"

#endif // EIGEN_SPARSE_MODULE_H
