# Supplementary material for: Scalable summary-statistics-based heritability estimation method with individual genotype level accuracy
Source: Genome Res. 2024 Sep;34(9):1286–93. doi: 10.1101/gr.279207.124 (PMC11529871; doi:10.1101/gr.279207.124)
Supplement: Supplement 1 [file Supplemental_Code.zip › Supplemental_Code/manuscript/simulator/include/Eigen/src/Core/NestByValue.h]

// This file is part of Eigen, a lightweight C++ template library
// for linear algebra.
//
// Copyright (C) 2008 Gael Guennebaud <gael.guennebaud@inria.fr>
// Copyright (C) 2006-2008 Benoit Jacob <jacob.benoit.1@gmail.com>
//
// This Source Code Form is subject to the terms of the Mozilla
// Public License v. 2.0. If a copy of the MPL was not distributed
// with this file, You can obtain one at http://mozilla.org/MPL/2.0/.

#ifndef EIGEN_NESTBYVALUE_H
#define EIGEN_NESTBYVALUE_H

namespace Eigen {

namespace internal {
template<typename ExpressionType>
struct traits<NestByValue<ExpressionType> > : public traits<ExpressionType>
{};
}

/** \class NestByValue
  * \ingroup Core_Module
  *
  * \brief Expression which must be nested by value
  *
  * \tparam ExpressionType the type of the object of which we are requiring nesting-by-value
  *
  * This class is the return type of MatrixBase::nestByValue()
  * and most of the time this is the only way it is used.
  *
  * \sa MatrixBase::nestByValue()
  */
template<typename ExpressionType> class NestByValue
  : public internal::dense_xpr_base< NestByValue<ExpressionType> >::type
{
  public:

    typedef typename internal::dense_xpr_base<NestByValue>::type Base;
    EIGEN_DENSE_PUBLIC_INTERFACE(NestByValue)

    EIGEN_DEVICE_FUNC explicit inline NestByValue(const ExpressionType& matrix) : m_expression(matrix) {}

    EIGEN_DEVICE_FUNC inline Index rows() const { return m_expression.rows(); }
    EIGEN_DEVICE_FUNC inline Index cols() const { return m_expression.cols(); }
    EIGEN_DEVICE_FUNC inline Index outerStride() const { return m_expression.outerStride(); }
    EIGEN_DEVICE_FUNC inline Index innerStride() const { return m_expression.innerStride(); }

    EIGEN_DEVICE_FUNC inline const CoeffReturnType coeff(Index row, Index col) const
    {
      return m_expression.coeff(row, col);
    }

    EIGEN_DEVICE_FUNC inline Scalar& coeffRef(Index row, Index col)
    {
      return m_expression.const_cast_derived().coeffRef(row, col);
    }

    EIGEN_DEVICE_FUNC inline const CoeffReturnType coeff(Index index) const
    {
      return m_expression.coeff(index);
    }

    EIGEN_DEVICE_FUNC inline Scalar& coeffRef(Index index)
    {
      return m_expression.const_cast_derived().coeffRef(index);
    }

    template<int LoadMode>
    inline const PacketScalar packet(Index row, Index col) const
    {
      return m_expression.template packet<LoadMode>(row, col);
    }

    template<int LoadMode>
    inline void writePacket(Index row, Index col, const PacketScalar& x)
    {
      m_expression.const_cast_derived().template writePacket<LoadMode>(row, col, x);
    }

    template<int LoadMode>
    inline const PacketScalar packet(Index index) const
    {
      return m_expression.template packet<LoadMode>(index);
    }

    template<int LoadMode>
    inline void writePacket(Index index, const PacketScalar& x)
    {
      m_expression.const_cast_derived().template writePacket<LoadMode>(index, x);
    }

    EIGEN_DEVICE_FUNC operator const ExpressionType&() const { return m_expression; }

  protected:
    const ExpressionType m_expression;
};

/** \returns an expression of the temporary version of *this.
  */
template<typename Derived>
inline const NestByValue<Derived>
DenseBase<Derived>::nestByValue() const
{
  return NestByValue<Derived>(derived());
}

} // end namespace Eigen

#endif // EIGEN_NESTBYVALUE_H
