# Supplementary material for: Scalable summary-statistics-based heritability estimation method with individual genotype level accuracy
Source: Genome Res. 2024 Sep;34(9):1286–93. doi: 10.1101/gr.279207.124 (PMC11529871; doi:10.1101/gr.279207.124)
Supplement: Supplement 1 [file Supplemental_Code.zip › Supplemental_Code/manuscript/simulator/include/Eigen/src/Core/arch/NEON/PacketMath.h]

// This file is part of Eigen, a lightweight C++ template library
// for linear algebra.
//
// Copyright (C) 2008-2009 Gael Guennebaud <gael.guennebaud@inria.fr>
// Copyright (C) 2010 Konstantinos Margaritis <markos@freevec.org>
// Heavily based on Gael's SSE version.
//
// This Source Code Form is subject to the terms of the Mozilla
// Public License v. 2.0. If a copy of the MPL was not distributed
// with this file, You can obtain one at http://mozilla.org/MPL/2.0/.

#ifndef EIGEN_PACKET_MATH_NEON_H
#define EIGEN_PACKET_MATH_NEON_H

namespace Eigen {

namespace internal {

#ifndef EIGEN_CACHEFRIENDLY_PRODUCT_THRESHOLD
#define EIGEN_CACHEFRIENDLY_PRODUCT_THRESHOLD 8
#endif

#ifndef EIGEN_HAS_SINGLE_INSTRUCTION_MADD
#define EIGEN_HAS_SINGLE_INSTRUCTION_MADD
#endif

#ifndef EIGEN_HAS_SINGLE_INSTRUCTION_CJMADD
#define EIGEN_HAS_SINGLE_INSTRUCTION_CJMADD
#endif

#ifndef EIGEN_ARCH_DEFAULT_NUMBER_OF_REGISTERS
#if EIGEN_ARCH_ARM64
#define EIGEN_ARCH_DEFAULT_NUMBER_OF_REGISTERS 32
#else
#define EIGEN_ARCH_DEFAULT_NUMBER_OF_REGISTERS 16 
#endif
#endif

typedef float32x2_t Packet2f;
typedef float32x4_t Packet4f;
typedef int32x4_t   Packet4i;
typedef int32x2_t   Packet2i;
typedef uint32x4_t  Packet4ui;

#define _EIGEN_DECLARE_CONST_Packet4f(NAME,X) \
  const Packet4f p4f_##NAME = pset1<Packet4f>(X)

#define _EIGEN_DECLARE_CONST_Packet4f_FROM_INT(NAME,X) \
  const Packet4f p4f_##NAME = vreinterpretq_f32_u32(pset1<int32_t>(X))

#define _EIGEN_DECLARE_CONST_Packet4i(NAME,X) \
  const Packet4i p4i_##NAME = pset1<Packet4i>(X)

// arm64 does have the pld instruction. If available, let's trust the __builtin_prefetch built-in function
// which available on LLVM and GCC (at least)
#if EIGEN_HAS_BUILTIN(__builtin_prefetch) || EIGEN_COMP_GNUC
  #define EIGEN_ARM_PREFETCH(ADDR) __builtin_prefetch(ADDR);
#elif defined __pld
  #define EIGEN_ARM_PREFETCH(ADDR) __pld(ADDR)
#elif !EIGEN_ARCH_ARM64
  #define EIGEN_ARM_PREFETCH(ADDR) __asm__ __volatile__ ( "   pld [%[addr]]\n" :: [addr] "r" (ADDR) : "cc" );
#else
  // by default no explicit prefetching
  #define EIGEN_ARM_PREFETCH(ADDR)
#endif

template<> struct packet_traits<float>  : default_packet_traits
{
  typedef Packet4f type;
  typedef Packet4f half; // Packet2f intrinsics not implemented yet
  enum {
    Vectorizable = 1,
    AlignedOnScalar = 1,
    size = 4,
    HasHalfPacket=0, // Packet2f intrinsics not implemented yet
   
    HasDiv  = 1,
    // FIXME check the Has*
    HasSin  = 0,
    HasCos  = 0,
    HasLog  = 0,
    HasExp  = 1,
    HasSqrt = 0
  };
};
template<> struct packet_traits<int32_t>    : default_packet_traits
{
  typedef Packet4i type;
  typedef Packet4i half; // Packet2i intrinsics not implemented yet
  enum {
    Vectorizable = 1,
    AlignedOnScalar = 1,
    size=4,
    HasHalfPacket=0 // Packet2i intrinsics not implemented yet
    // FIXME check the Has*
  };
};

#if EIGEN_GNUC_AT_MOST(4,4) && !EIGEN_COMP_LLVM
// workaround gcc 4.2, 4.3 and 4.4 compilatin issue
EIGEN_STRONG_INLINE float32x4_t vld1q_f32(const float* x) { return ::vld1q_f32((const float32_t*)x); }
EIGEN_STRONG_INLINE float32x2_t vld1_f32 (const float* x) { return ::vld1_f32 ((const float32_t*)x); }
EIGEN_STRONG_INLINE float32x2_t vld1_dup_f32 (const float* x) { return ::vld1_dup_f32 ((const float32_t*)x); }
EIGEN_STRONG_INLINE void        vst1q_f32(float* to, float32x4_t from) { ::vst1q_f32((float32_t*)to,from); }
EIGEN_STRONG_INLINE void        vst1_f32 (float* to, float32x2_t from) { ::vst1_f32 ((float32_t*)to,from); }
#endif

template<> struct unpacket_traits<Packet4f> { typedef float   type; enum {size=4, alignment=Aligned16}; typedef Packet4f half; };
template<> struct unpacket_traits<Packet4i> { typedef int32_t type; enum {size=4, alignment=Aligned16}; typedef Packet4i half; };

template<> EIGEN_STRONG_INLINE Packet4f pset1<Packet4f>(const float&  from) { return vdupq_n_f32(from); }
template<> EIGEN_STRONG_INLINE Packet4i pset1<Packet4i>(const int32_t&    from)   { return vdupq_n_s32(from); }

template<> EIGEN_STRONG_INLINE Packet4f plset<Packet4f>(const float& a)
{
  const float32_t f[] = {0, 1, 2, 3};
  Packet4f countdown = vld1q_f32(f);
  return vaddq_f32(pset1<Packet4f>(a), countdown);
}
template<> EIGEN_STRONG_INLINE Packet4i plset<Packet4i>(const int32_t& a)
{
  const int32_t i[] = {0, 1, 2, 3};
  Packet4i countdown = vld1q_s32(i);
  return vaddq_s32(pset1<Packet4i>(a), countdown);
}

template<> EIGEN_STRONG_INLINE Packet4f padd<Packet4f>(const Packet4f& a, const Packet4f& b) { return vaddq_f32(a,b); }
template<> EIGEN_STRONG_INLINE Packet4i padd<Packet4i>(const Packet4i& a, const Packet4i& b) { return vaddq_s32(a,b); }

template<> EIGEN_STRONG_INLINE Packet4f psub<Packet4f>(const Packet4f& a, const Packet4f& b) { return vsubq_f32(a,b); }
template<> EIGEN_STRONG_INLINE Packet4i psub<Packet4i>(const Packet4i& a, const Packet4i& b) { return vsubq_s32(a,b); }

template<> EIGEN_STRONG_INLINE Packet4f pnegate(const Packet4f& a) { return vnegq_f32(a); }
template<> EIGEN_STRONG_INLINE Packet4i pnegate(const Packet4i& a) { return vnegq_s32(a); }

template<> EIGEN_STRONG_INLINE Packet4f pconj(const Packet4f& a) { return a; }
template<> EIGEN_STRONG_INLINE Packet4i pconj(const Packet4i& a) { return a; }

template<> EIGEN_STRONG_INLINE Packet4f pmul<Packet4f>(const Packet4f& a, const Packet4f& b) { return vmulq_f32(a,b); }
template<> EIGEN_STRONG_INLINE Packet4i pmul<Packet4i>(const Packet4i& a, const Packet4i& b) { return vmulq_s32(a,b); }

template<> EIGEN_STRONG_INLINE Packet4f pdiv<Packet4f>(const Packet4f& a, const Packet4f& b)
{
#if EIGEN_ARCH_ARM64
  return vdivq_f32(a,b);
#else
  Packet4f inv, restep, div;

  // NEON does not offer a divide instruction, we have to do a reciprocal approximation
  // However NEON in contrast to other SIMD engines (AltiVec/SSE), offers
  // a reciprocal estimate AND a reciprocal step -which saves a few instructions
  // vrecpeq_f32() returns an estimate to 1/b, which we will finetune with
  // Newton-Raphson and vrecpsq_f32()
  inv = vrecpeq_f32(b);

  // This returns a differential, by which we will have to multiply inv to get a better
  // approximation of 1/b.
  restep = vrecpsq_f32(b, inv);
  inv = vmulq_f32(restep, inv);

  // Finally, multiply a by 1/b and get the wanted result of the division.
  div = vmulq_f32(a, inv);

  return div;
#endif
}

template<> EIGEN_STRONG_INLINE Packet4i pdiv<Packet4i>(const Packet4i& /*a*/, const Packet4i& /*b*/)
{ eigen_assert(false && "packet integer division are not supported by NEON");
  return pset1<Packet4i>(0);
}

// Clang/ARM wrongly advertises __ARM_FEATURE_FMA even when it's not available,
// then implements a slow software scalar fallback calling fmaf()!
// Filed LLVM bug:
//     https://llvm.org/bugs/show_bug.cgi?id=27216
#if (defined __ARM_FEATURE_FMA) && !(EIGEN_COMP_CLANG && EIGEN_ARCH_ARM)
// See bug 936.
// FMA is available on VFPv4 i.e. when compiling with -mfpu=neon-vfpv4.
// FMA is a true fused multiply-add i.e. only 1 rounding at the end, no intermediate rounding.
// MLA is not fused i.e. does 2 roundings.
// In addition to giving better accuracy, FMA also gives better performance here on a Krait (Nexus 4):
// MLA: 10 GFlop/s ; FMA: 12 GFlops/s.
template<> EIGEN_STRONG_INLINE Packet4f pmadd(const Packet4f& a, const Packet4f& b, const Packet4f& c) { return vfmaq_f32(c,a,b); }
#else
template<> EIGEN_STRONG_INLINE Packet4f pmadd(const Packet4f& a, const Packet4f& b, const Packet4f& c) {
#if EIGEN_COMP_CLANG && EIGEN_ARCH_ARM
  // Clang/ARM will replace VMLA by VMUL+VADD at least for some values of -mcpu,
  // at least -mcpu=cortex-a8 and -mcpu=cortex-a7. Since the former is the default on
  // -march=armv7-a, that is a very common case.
  // See e.g. this thread:
  //     http://lists.llvm.org/pipermail/llvm-dev/2013-December/068806.html
  // Filed LLVM bug:
  //     https://llvm.org/bugs/show_bug.cgi?id=27219
  Packet4f r = c;
  asm volatile(
    "vmla.f32 %q[r], %q[a], %q[b]"
    : [r] "+w" (r)
    : [a] "w" (a),
      [b] "w" (b)
    : );
  return r;
#else
  return vmlaq_f32(c,a,b);
#endif
}
#endif

// No FMA instruction for int, so use MLA unconditionally.
template<> EIGEN_STRONG_INLINE Packet4i pmadd(const Packet4i& a, const Packet4i& b, const Packet4i& c) { return vmlaq_s32(c,a,b); }

template<> EIGEN_STRONG_INLINE Packet4f pmin<Packet4f>(const Packet4f& a, const Packet4f& b) { return vminq_f32(a,b); }
template<> EIGEN_STRONG_INLINE Packet4i pmin<Packet4i>(const Packet4i& a, const Packet4i& b) { return vminq_s32(a,b); }

template<> EIGEN_STRONG_INLINE Packet4f pmax<Packet4f>(const Packet4f& a, const Packet4f& b) { return vmaxq_f32(a,b); }
template<> EIGEN_STRONG_INLINE Packet4i pmax<Packet4i>(const Packet4i& a, const Packet4i& b) { return vmaxq_s32(a,b); }

// Logical Operations are not supported for float, so we have to reinterpret casts using NEON intrinsics
template<> EIGEN_STRONG_INLINE Packet4f pand<Packet4f>(const Packet4f& a, const Packet4f& b)
{
  return vreinterpretq_f32_u32(vandq_u32(vreinterpretq_u32_f32(a),vreinterpretq_u32_f32(b)));
}
template<> EIGEN_STRONG_INLINE Packet4i pand<Packet4i>(const Packet4i& a, const Packet4i& b) { return vandq_s32(a,b); }

template<> EIGEN_STRONG_INLINE Packet4f por<Packet4f>(const Packet4f& a, const Packet4f& b)
{
  return vreinterpretq_f32_u32(vorrq_u32(vreinterpretq_u32_f32(a),vreinterpretq_u32_f32(b)));
}
template<> EIGEN_STRONG_INLINE Packet4i por<Packet4i>(const Packet4i& a, const Packet4i& b) { return vorrq_s32(a,b); }

template<> EIGEN_STRONG_INLINE Packet4f pxor<Packet4f>(const Packet4f& a, const Packet4f& b)
{
  return vreinterpretq_f32_u32(veorq_u32(vreinterpretq_u32_f32(a),vreinterpretq_u32_f32(b)));
}
template<> EIGEN_STRONG_INLINE Packet4i pxor<Packet4i>(const Packet4i& a, const Packet4i& b) { return veorq_s32(a,b); }

template<> EIGEN_STRONG_INLINE Packet4f pandnot<Packet4f>(const Packet4f& a, const Packet4f& b)
{
  return vreinterpretq_f32_u32(vbicq_u32(vreinterpretq_u32_f32(a),vreinterpretq_u32_f32(b)));
}
template<> EIGEN_STRONG_INLINE Packet4i pandnot<Packet4i>(const Packet4i& a, const Packet4i& b) { return vbicq_s32(a,b); }

template<> EIGEN_STRONG_INLINE Packet4f pload<Packet4f>(const float*    from) { EIGEN_DEBUG_ALIGNED_LOAD return vld1q_f32(from); }
template<> EIGEN_STRONG_INLINE Packet4i pload<Packet4i>(const int32_t*  from) { EIGEN_DEBUG_ALIGNED_LOAD return vld1q_s32(from); }

template<> EIGEN_STRONG_INLINE Packet4f ploadu<Packet4f>(const float*   from) { EIGEN_DEBUG_UNALIGNED_LOAD return vld1q_f32(from); }
template<> EIGEN_STRONG_INLINE Packet4i ploadu<Packet4i>(const int32_t* from) { EIGEN_DEBUG_UNALIGNED_LOAD return vld1q_s32(from); }

template<> EIGEN_STRONG_INLINE Packet4f ploaddup<Packet4f>(const float* from)
{
  float32x2_t lo, hi;
  lo = vld1_dup_f32(from);
  hi = vld1_dup_f32(from+1);
  return vcombine_f32(lo, hi);
}
template<> EIGEN_STRONG_INLINE Packet4i ploaddup<Packet4i>(const int32_t* from)
{
  int32x2_t lo, hi;
  lo = vld1_dup_s32(from);
  hi = vld1_dup_s32(from+1);
  return vcombine_s32(lo, hi);
}

template<> EIGEN_STRONG_INLINE void pstore<float>  (float*    to, const Packet4f& from) { EIGEN_DEBUG_ALIGNED_STORE vst1q_f32(to, from); }
template<> EIGEN_STRONG_INLINE void pstore<int32_t>(int32_t*  to, const Packet4i& from) { EIGEN_DEBUG_ALIGNED_STORE vst1q_s32(to, from); }

template<> EIGEN_STRONG_INLINE void pstoreu<float>  (float*   to, const Packet4f& from) { EIGEN_DEBUG_UNALIGNED_STORE vst1q_f32(to, from); }
template<> EIGEN_STRONG_INLINE void pstoreu<int32_t>(int32_t* to, const Packet4i& from) { EIGEN_DEBUG_UNALIGNED_STORE vst1q_s32(to, from); }

template<> EIGEN_DEVICE_FUNC inline Packet4f pgather<float, Packet4f>(const float* from, Index stride)
{
  Packet4f res = pset1<Packet4f>(0.f);
  res = vsetq_lane_f32(from[0*stride], res, 0);
  res = vsetq_lane_f32(from[1*stride], res, 1);
  res = vsetq_lane_f32(from[2*stride], res, 2);
  res = vsetq_lane_f32(from[3*stride], res, 3);
  return res;
}
template<> EIGEN_DEVICE_FUNC inline Packet4i pgather<int32_t, Packet4i>(const int32_t* from, Index stride)
{
  Packet4i res = pset1<Packet4i>(0);
  res = vsetq_lane_s32(from[0*stride], res, 0);
  res = vsetq_lane_s32(from[1*stride], res, 1);
  res = vsetq_lane_s32(from[2*stride], res, 2);
  res = vsetq_lane_s32(from[3*stride], res, 3);
  return res;
}

template<> EIGEN_DEVICE_FUNC inline void pscatter<float, Packet4f>(float* to, const Packet4f& from, Index stride)
{
  to[stride*0] = vgetq_lane_f32(from, 0);
  to[stride*1] = vgetq_lane_f32(from, 1);
  to[stride*2] = vgetq_lane_f32(from, 2);
  to[stride*3] = vgetq_lane_f32(from, 3);
}
template<> EIGEN_DEVICE_FUNC inline void pscatter<int32_t, Packet4i>(int32_t* to, const Packet4i& from, Index stride)
{
  to[stride*0] = vgetq_lane_s32(from, 0);
  to[stride*1] = vgetq_lane_s32(from, 1);
  to[stride*2] = vgetq_lane_s32(from, 2);
  to[stride*3] = vgetq_lane_s32(from, 3);
}

template<> EIGEN_STRONG_INLINE void prefetch<float>  (const float*    addr) { EIGEN_ARM_PREFETCH(addr); }
template<> EIGEN_STRONG_INLINE void prefetch<int32_t>(const int32_t*  addr) { EIGEN_ARM_PREFETCH(addr); }

// FIXME only store the 2 first elements ?
template<> EIGEN_STRONG_INLINE float   pfirst<Packet4f>(const Packet4f& a) { float   EIGEN_ALIGN16 x[4]; vst1q_f32(x, a); return x[0]; }
template<> EIGEN_STRONG_INLINE int32_t pfirst<Packet4i>(const Packet4i& a) { int32_t EIGEN_ALIGN16 x[4]; vst1q_s32(x, a); return x[0]; }

template<> EIGEN_STRONG_INLINE Packet4f preverse(const Packet4f& a) {
  float32x2_t a_lo, a_hi;
  Packet4f a_r64;

  a_r64 = vrev64q_f32(a);
  a_lo = vget_low_f32(a_r64);
  a_hi = vget_high_f32(a_r64);
  return vcombine_f32(a_hi, a_lo);
}
template<> EIGEN_STRONG_INLINE Packet4i preverse(const Packet4i& a) {
  int32x2_t a_lo, a_hi;
  Packet4i a_r64;

  a_r64 = vrev64q_s32(a);
  a_lo = vget_low_s32(a_r64);
  a_hi = vget_high_s32(a_r64);
  return vcombine_s32(a_hi, a_lo);
}

template<> EIGEN_STRONG_INLINE Packet4f pabs(const Packet4f& a) { return vabsq_f32(a); }
template<> EIGEN_STRONG_INLINE Packet4i pabs(const Packet4i& a) { return vabsq_s32(a); }

template<> EIGEN_STRONG_INLINE float predux<Packet4f>(const Packet4f& a)
{
  float32x2_t a_lo, a_hi, sum;

  a_lo = vget_low_f32(a);
  a_hi = vget_high_f32(a);
  sum = vpadd_f32(a_lo, a_hi);
  sum = vpadd_f32(sum, sum);
  return vget_lane_f32(sum, 0);
}

template<> EIGEN_STRONG_INLINE Packet4f preduxp<Packet4f>(const Packet4f* vecs)
{
  float32x4x2_t vtrn1, vtrn2, res1, res2;
  Packet4f sum1, sum2, sum;

  // NEON zip performs interleaving of the supplied vectors.
  // We perform two interleaves in a row to acquire the transposed vector
  vtrn1 = vzipq_f32(vecs[0], vecs[2]);
  vtrn2 = vzipq_f32(vecs[1], vecs[3]);
  res1 = vzipq_f32(vtrn1.val[0], vtrn2.val[0]);
  res2 = vzipq_f32(vtrn1.val[1], vtrn2.val[1]);

  // Do the addition of the resulting vectors
  sum1 = vaddq_f32(res1.val[0], res1.val[1]);
  sum2 = vaddq_f32(res2.val[0], res2.val[1]);
  sum = vaddq_f32(sum1, sum2);

  return sum;
}

template<> EIGEN_STRONG_INLINE int32_t predux<Packet4i>(const Packet4i& a)
{
  int32x2_t a_lo, a_hi, sum;

  a_lo = vget_low_s32(a);
  a_hi = vget_high_s32(a);
  sum = vpadd_s32(a_lo, a_hi);
  sum = vpadd_s32(sum, sum);
  return vget_lane_s32(sum, 0);
}

template<> EIGEN_STRONG_INLINE Packet4i preduxp<Packet4i>(const Packet4i* vecs)
{
  int32x4x2_t vtrn1, vtrn2, res1, res2;
  Packet4i sum1, sum2, sum;

  // NEON zip performs interleaving of the supplied vectors.
  // We perform two interleaves in a row to acquire the transposed vector
  vtrn1 = vzipq_s32(vecs[0], vecs[2]);
  vtrn2 = vzipq_s32(vecs[1], vecs[3]);
  res1 = vzipq_s32(vtrn1.val[0], vtrn2.val[0]);
  res2 = vzipq_s32(vtrn1.val[1], vtrn2.val[1]);

  // Do the addition of the resulting vectors
  sum1 = vaddq_s32(res1.val[0], res1.val[1]);
  sum2 = vaddq_s32(res2.val[0], res2.val[1]);
  sum = vaddq_s32(sum1, sum2);

  return sum;
}

// Other reduction functions:
// mul
template<> EIGEN_STRONG_INLINE float predux_mul<Packet4f>(const Packet4f& a)
{
  float32x2_t a_lo, a_hi, prod;

  // Get a_lo = |a1|a2| and a_hi = |a3|a4|
  a_lo = vget_low_f32(a);
  a_hi = vget_high_f32(a);
  // Get the product of a_lo * a_hi -> |a1*a3|a2*a4|
  prod = vmul_f32(a_lo, a_hi);
  // Multiply prod with its swapped value |a2*a4|a1*a3|
  prod = vmul_f32(prod, vrev64_f32(prod));

  return vget_lane_f32(prod, 0);
}
template<> EIGEN_STRONG_INLINE int32_t predux_mul<Packet4i>(const Packet4i& a)
{
  int32x2_t a_lo, a_hi, prod;

  // Get a_lo = |a1|a2| and a_hi = |a3|a4|
  a_lo = vget_low_s32(a);
  a_hi = vget_high_s32(a);
  // Get the product of a_lo * a_hi -> |a1*a3|a2*a4|
  prod = vmul_s32(a_lo, a_hi);
  // Multiply prod with its swapped value |a2*a4|a1*a3|
  prod = vmul_s32(prod, vrev64_s32(prod));

  return vget_lane_s32(prod, 0);
}

// min
template<> EIGEN_STRONG_INLINE float predux_min<Packet4f>(const Packet4f& a)
{
  float32x2_t a_lo, a_hi, min;

  a_lo = vget_low_f32(a);
  a_hi = vget_high_f32(a);
  min = vpmin_f32(a_lo, a_hi);
  min = vpmin_f32(min, min);

  return vget_lane_f32(min, 0);
}

template<> EIGEN_STRONG_INLINE int32_t predux_min<Packet4i>(const Packet4i& a)
{
  int32x2_t a_lo, a_hi, min;

  a_lo = vget_low_s32(a);
  a_hi = vget_high_s32(a);
  min = vpmin_s32(a_lo, a_hi);
  min = vpmin_s32(min, min);
  
  return vget_lane_s32(min, 0);
}

// max
template<> EIGEN_STRONG_INLINE float predux_max<Packet4f>(const Packet4f& a)
{
  float32x2_t a_lo, a_hi, max;

  a_lo = vget_low_f32(a);
  a_hi = vget_high_f32(a);
  max = vpmax_f32(a_lo, a_hi);
  max = vpmax_f32(max, max);

  return vget_lane_f32(max, 0);
}

template<> EIGEN_STRONG_INLINE int32_t predux_max<Packet4i>(const Packet4i& a)
{
  int32x2_t a_lo, a_hi, max;

  a_lo = vget_low_s32(a);
  a_hi = vget_high_s32(a);
  max = vpmax_s32(a_lo, a_hi);
  max = vpmax_s32(max, max);

  return vget_lane_s32(max, 0);
}

// this PALIGN_NEON business is to work around a bug in LLVM Clang 3.0 causing incorrect compilation errors,
// see bug 347 and this LLVM bug: http://llvm.org/bugs/show_bug.cgi?id=11074
#define PALIGN_NEON(Offset,Type,Command) \
template<>\
struct palign_impl<Offset,Type>\
{\
    EIGEN_STRONG_INLINE static void run(Type& first, const Type& second)\
    {\
        if (Offset!=0)\
            first = Command(first, second, Offset);\
    }\
};\

PALIGN_NEON(0,Packet4f,vextq_f32)
PALIGN_NEON(1,Packet4f,vextq_f32)
PALIGN_NEON(2,Packet4f,vextq_f32)
PALIGN_NEON(3,Packet4f,vextq_f32)
PALIGN_NEON(0,Packet4i,vextq_s32)
PALIGN_NEON(1,Packet4i,vextq_s32)
PALIGN_NEON(2,Packet4i,vextq_s32)
PALIGN_NEON(3,Packet4i,vextq_s32)

#undef PALIGN_NEON

EIGEN_DEVICE_FUNC inline void
ptranspose(PacketBlock<Packet4f,4>& kernel) {
  float32x4x2_t tmp1 = vzipq_f32(kernel.packet[0], kernel.packet[1]);
  float32x4x2_t tmp2 = vzipq_f32(kernel.packet[2], kernel.packet[3]);

  kernel.packet[0] = vcombine_f32(vget_low_f32(tmp1.val[0]), vget_low_f32(tmp2.val[0]));
  kernel.packet[1] = vcombine_f32(vget_high_f32(tmp1.val[0]), vget_high_f32(tmp2.val[0]));
  kernel.packet[2] = vcombine_f32(vget_low_f32(tmp1.val[1]), vget_low_f32(tmp2.val[1]));
  kernel.packet[3] = vcombine_f32(vget_high_f32(tmp1.val[1]), vget_high_f32(tmp2.val[1]));
}

EIGEN_DEVICE_FUNC inline void
ptranspose(PacketBlock<Packet4i,4>& kernel) {
  int32x4x2_t tmp1 = vzipq_s32(kernel.packet[0], kernel.packet[1]);
  int32x4x2_t tmp2 = vzipq_s32(kernel.packet[2], kernel.packet[3]);
  kernel.packet[0] = vcombine_s32(vget_low_s32(tmp1.val[0]), vget_low_s32(tmp2.val[0]));
  kernel.packet[1] = vcombine_s32(vget_high_s32(tmp1.val[0]), vget_high_s32(tmp2.val[0]));
  kernel.packet[2] = vcombine_s32(vget_low_s32(tmp1.val[1]), vget_low_s32(tmp2.val[1]));
  kernel.packet[3] = vcombine_s32(vget_high_s32(tmp1.val[1]), vget_high_s32(tmp2.val[1]));
}

//---------- double ----------

// Clang 3.5 in the iOS toolchain has an ICE triggered by NEON intrisics for double.
// Confirmed at least with __apple_build_version__ = 6000054.
#ifdef __apple_build_version__
// Let's hope that by the time __apple_build_version__ hits the 601* range, the bug will be fixed.
// https://gist.github.com/yamaya/2924292 suggests that the 3 first digits are only updated with
// major toolchain updates.
#define EIGEN_APPLE_DOUBLE_NEON_BUG (__apple_build_version__ < 6010000)
#else
#define EIGEN_APPLE_DOUBLE_NEON_BUG 0
#endif

#if EIGEN_ARCH_ARM64 && !EIGEN_APPLE_DOUBLE_NEON_BUG

// Bug 907: workaround missing declarations of the following two functions in the ADK
// Defining these functions as templates ensures that if these intrinsics are
// already defined in arm_neon.h, then our workaround doesn't cause a conflict
// and has lower priority in overload resolution.
template <typename T>
uint64x2_t vreinterpretq_u64_f64(T a)
{
  return (uint64x2_t) a;
}

template <typename T>
float64x2_t vreinterpretq_f64_u64(T a)
{
  return (float64x2_t) a;
}

typedef float64x2_t Packet2d;
typedef float64x1_t Packet1d;

template<> struct packet_traits<double>  : default_packet_traits
{
  typedef Packet2d type;
  typedef Packet2d half;
  enum {
    Vectorizable = 1,
    AlignedOnScalar = 1,
    size = 2,
    HasHalfPacket=0,
   
    HasDiv  = 1,
    // FIXME check the Has*
    HasSin  = 0,
    HasCos  = 0,
    HasLog  = 0,
    HasExp  = 0,
    HasSqrt = 0
  };
};

template<> struct unpacket_traits<Packet2d> { typedef double  type; enum {size=2, alignment=Aligned16}; typedef Packet2d half; };

template<> EIGEN_STRONG_INLINE Packet2d pset1<Packet2d>(const double&  from) { return vdupq_n_f64(from); }

template<> EIGEN_STRONG_INLINE Packet2d plset<Packet2d>(const double& a)
{
  const double countdown_raw[] = {0.0,1.0};
  const Packet2d countdown = vld1q_f64(countdown_raw);
  return vaddq_f64(pset1<Packet2d>(a), countdown);
}
template<> EIGEN_STRONG_INLINE Packet2d padd<Packet2d>(const Packet2d& a, const Packet2d& b) { return vaddq_f64(a,b); }

template<> EIGEN_STRONG_INLINE Packet2d psub<Packet2d>(const Packet2d& a, const Packet2d& b) { return vsubq_f64(a,b); }

template<> EIGEN_STRONG_INLINE Packet2d pnegate(const Packet2d& a) { return vnegq_f64(a); }

template<> EIGEN_STRONG_INLINE Packet2d pconj(const Packet2d& a) { return a; }

template<> EIGEN_STRONG_INLINE Packet2d pmul<Packet2d>(const Packet2d& a, const Packet2d& b) { return vmulq_f64(a,b); }

template<> EIGEN_STRONG_INLINE Packet2d pdiv<Packet2d>(const Packet2d& a, const Packet2d& b) { return vdivq_f64(a,b); }

#ifdef __ARM_FEATURE_FMA
// See bug 936. See above comment about FMA for float.
template<> EIGEN_STRONG_INLINE Packet2d pmadd(const Packet2d& a, const Packet2d& b, const Packet2d& c) { return vfmaq_f64(c,a,b); }
#else
template<> EIGEN_STRONG_INLINE Packet2d pmadd(const Packet2d& a, const Packet2d& b, const Packet2d& c) { return vmlaq_f64(c,a,b); }
#endif

template<> EIGEN_STRONG_INLINE Packet2d pmin<Packet2d>(const Packet2d& a, const Packet2d& b) { return vminq_f64(a,b); }

template<> EIGEN_STRONG_INLINE Packet2d pmax<Packet2d>(const Packet2d& a, const Packet2d& b) { return vmaxq_f64(a,b); }

// Logical Operations are not supported for float, so we have to reinterpret casts using NEON intrinsics
template<> EIGEN_STRONG_INLINE Packet2d pand<Packet2d>(const Packet2d& a, const Packet2d& b)
{
  return vreinterpretq_f64_u64(vandq_u64(vreinterpretq_u64_f64(a),vreinterpretq_u64_f64(b)));
}

template<> EIGEN_STRONG_INLINE Packet2d por<Packet2d>(const Packet2d& a, const Packet2d& b)
{
  return vreinterpretq_f64_u64(vorrq_u64(vreinterpretq_u64_f64(a),vreinterpretq_u64_f64(b)));
}

template<> EIGEN_STRONG_INLINE Packet2d pxor<Packet2d>(const Packet2d& a, const Packet2d& b)
{
  return vreinterpretq_f64_u64(veorq_u64(vreinterpretq_u64_f64(a),vreinterpretq_u64_f64(b)));
}

template<> EIGEN_STRONG_INLINE Packet2d pandnot<Packet2d>(const Packet2d& a, const Packet2d& b)
{
  return vreinterpretq_f64_u64(vbicq_u64(vreinterpretq_u64_f64(a),vreinterpretq_u64_f64(b)));
}

template<> EIGEN_STRONG_INLINE Packet2d pload<Packet2d>(const double* from) { EIGEN_DEBUG_ALIGNED_LOAD return vld1q_f64(from); }

template<> EIGEN_STRONG_INLINE Packet2d ploadu<Packet2d>(const double* from) { EIGEN_DEBUG_UNALIGNED_LOAD return vld1q_f64(from); }

template<> EIGEN_STRONG_INLINE Packet2d ploaddup<Packet2d>(const double*   from)
{
  return vld1q_dup_f64(from);
}
template<> EIGEN_STRONG_INLINE void pstore<double>(double*   to, const Packet2d& from) { EIGEN_DEBUG_ALIGNED_STORE vst1q_f64(to, from); }

template<> EIGEN_STRONG_INLINE void pstoreu<double>(double*  to, const Packet2d& from) { EIGEN_DEBUG_UNALIGNED_STORE vst1q_f64(to, from); }

template<> EIGEN_DEVICE_FUNC inline Packet2d pgather<double, Packet2d>(const double* from, Index stride)
{
  Packet2d res = pset1<Packet2d>(0.0);
  res = vsetq_lane_f64(from[0*stride], res, 0);
  res = vsetq_lane_f64(from[1*stride], res, 1);
  return res;
}
template<> EIGEN_DEVICE_FUNC inline void pscatter<double, Packet2d>(double* to, const Packet2d& from, Index stride)
{
  to[stride*0] = vgetq_lane_f64(from, 0);
  to[stride*1] = vgetq_lane_f64(from, 1);
}
template<> EIGEN_STRONG_INLINE void prefetch<double>(const double* addr) { EIGEN_ARM_PREFETCH(addr); }

// FIXME only store the 2 first elements ?
template<> EIGEN_STRONG_INLINE double pfirst<Packet2d>(const Packet2d& a) { return vgetq_lane_f64(a, 0); }

template<> EIGEN_STRONG_INLINE Packet2d preverse(const Packet2d& a) { return vcombine_f64(vget_high_f64(a), vget_low_f64(a)); }

template<> EIGEN_STRONG_INLINE Packet2d pabs(const Packet2d& a) { return vabsq_f64(a); }

#if EIGEN_COMP_CLANG && defined(__apple_build_version__)
// workaround ICE, see bug 907
template<> EIGEN_STRONG_INLINE double predux<Packet2d>(const Packet2d& a) { return (vget_low_f64(a) + vget_high_f64(a))[0]; }
#else
template<> EIGEN_STRONG_INLINE double predux<Packet2d>(const Packet2d& a) { return vget_lane_f64(vget_low_f64(a) + vget_high_f64(a), 0); }
#endif

template<> EIGEN_STRONG_INLINE Packet2d preduxp<Packet2d>(const Packet2d* vecs)
{
  float64x2_t trn1, trn2;

  // NEON zip performs interleaving of the supplied vectors.
  // We perform two interleaves in a row to acquire the transposed vector
  trn1 = vzip1q_f64(vecs[0], vecs[1]);
  trn2 = vzip2q_f64(vecs[0], vecs[1]);

  // Do the addition of the resulting vectors
  return vaddq_f64(trn1, trn2);
}
// Other reduction functions:
// mul
#if EIGEN_COMP_CLANG && defined(__apple_build_version__)
template<> EIGEN_STRONG_INLINE double predux_mul<Packet2d>(const Packet2d& a) { return (vget_low_f64(a) * vget_high_f64(a))[0]; }
#else
template<> EIGEN_STRONG_INLINE double predux_mul<Packet2d>(const Packet2d& a) { return vget_lane_f64(vget_low_f64(a) * vget_high_f64(a), 0); }
#endif

// min
template<> EIGEN_STRONG_INLINE double predux_min<Packet2d>(const Packet2d& a) { return vgetq_lane_f64(vpminq_f64(a, a), 0); }

// max
template<> EIGEN_STRONG_INLINE double predux_max<Packet2d>(const Packet2d& a) { return vgetq_lane_f64(vpmaxq_f64(a, a), 0); }

// this PALIGN_NEON business is to work around a bug in LLVM Clang 3.0 causing incorrect compilation errors,
// see bug 347 and this LLVM bug: http://llvm.org/bugs/show_bug.cgi?id=11074
#define PALIGN_NEON(Offset,Type,Command) \
template<>\
struct palign_impl<Offset,Type>\
{\
    EIGEN_STRONG_INLINE static void run(Type& first, const Type& second)\
    {\
        if (Offset!=0)\
            first = Command(first, second, Offset);\
    }\
};\

PALIGN_NEON(0,Packet2d,vextq_f64)
PALIGN_NEON(1,Packet2d,vextq_f64)
#undef PALIGN_NEON

EIGEN_DEVICE_FUNC inline void
ptranspose(PacketBlock<Packet2d,2>& kernel) {
  float64x2_t trn1 = vzip1q_f64(kernel.packet[0], kernel.packet[1]);
  float64x2_t trn2 = vzip2q_f64(kernel.packet[0], kernel.packet[1]);

  kernel.packet[0] = trn1;
  kernel.packet[1] = trn2;
}
#endif // EIGEN_ARCH_ARM64 

} // end namespace internal

} // end namespace Eigen

#endif // EIGEN_PACKET_MATH_NEON_H
