# Supplementary material for: Scalable summary-statistics-based heritability estimation method with individual genotype level accuracy
Source: Genome Res. 2024 Sep;34(9):1286–93. doi: 10.1101/gr.279207.124 (PMC11529871; doi:10.1101/gr.279207.124)
Supplement: Supplement 1 [file Supplemental_Code.zip › Supplemental_Code/manuscript/simulator/include/Eigen/src/Core/functors/TernaryFunctors.h]

// This file is part of Eigen, a lightweight C++ template library
// for linear algebra.
//
// Copyright (C) 2016 Eugene Brevdo <ebrevdo@gmail.com>
//
// This Source Code Form is subject to the terms of the Mozilla
// Public License v. 2.0. If a copy of the MPL was not distributed
// with this file, You can obtain one at http://mozilla.org/MPL/2.0/.

#ifndef EIGEN_TERNARY_FUNCTORS_H
#define EIGEN_TERNARY_FUNCTORS_H

namespace Eigen {

namespace internal {

//---------- associative ternary functors ----------


} // end namespace internal

} // end namespace Eigen

#endif // EIGEN_TERNARY_FUNCTORS_H
