# Supplementary material for: Scalable summary-statistics-based heritability estimation method with individual genotype level accuracy
Source: Genome Res. 2024 Sep;34(9):1286–93. doi: 10.1101/gr.279207.124 (PMC11529871; doi:10.1101/gr.279207.124)
Supplement: Supplement 1 [file Supplemental_Code.zip › Supplemental_Code/manuscript/simulator/include/Eigen/src/Core/util/ReenableStupidWarnings.h]

#ifdef EIGEN_WARNINGS_DISABLED
#undef EIGEN_WARNINGS_DISABLED

#ifndef EIGEN_PERMANENTLY_DISABLE_STUPID_WARNINGS
  #ifdef _MSC_VER
    #pragma warning( pop )
  #elif defined __INTEL_COMPILER
    #pragma warning pop
  #elif defined __clang__
    #pragma clang diagnostic pop
  #elif defined __GNUC__ && __GNUC__>=6
    #pragma GCC diagnostic pop
  #endif

  #if defined __NVCC__
//    Don't reenable the diagnostic messages, as it turns out these messages need
//    to be disabled at the point of the template instantiation (i.e the user code)
//    otherwise they'll be triggered by nvcc.
//    #pragma diag_default code_is_unreachable
//    #pragma diag_default initialization_not_reachable
//    #pragma diag_default 2651
//    #pragma diag_default 2653
  #endif

#endif

#endif // EIGEN_WARNINGS_DISABLED
